# Supplementary material for: Long-term survey of sea turtles (Caretta caretta) reveals correlations between parasite infection, feeding ecology, reproductive success and population dynamics
Source: Sci Rep. 2020 Oct 29;10:18569. doi: 10.1038/s41598-020-75498-4 (PMC7596700; doi:10.1038/s41598-020-75498-4)
Supplement: Supplementary file 1 — Supplementary Information 1. [file 41598_2020_75498_MOESM1_ESM.csv]

Island	Year	Nest	Sample_ID	CCL_cm	Parasite_Presence	Parasite_Number	Adult_15N	Adult_13C	Eggs_Laid	Nest_Success_Percent	Incubation_Length_days	Egg_WeightA_g	Egg_WeightB_g	Av_Egg_Weight_g	Egg_SizeA_mm	Egg_SizeB_mm	Av_Egg_Size_mm	Hatchling_No	Date	Time_Emerged	Weight_g	SCL_mm	SCW_mm	Run_50cm_1_s	Run_50cm_2_s	Run_1m_s	Run_Av_s	Run_50cm_Av_cm	RunSpeed_cm/s	SelfRight_1_s	SelfRight_2_s	SelfRight_3_s	Av_SelfRight_s	SR_Success
Boavista	2016	F6	BVG116	74.63333333	yes	1 to 5	11.13284531	-16.4629893	95	75	55	31.8	31.3	31.55	38.3	39	38.65	1	22/09/16	21:47:00	16.6	42.5	32.5	NA	NA	20.84	10.42	10.42	0.2084	0.9	7.28	2.9	3.693333333	3
Boavista	2016	F6	BVG116	74.63333333	yes	1 to 5	11.13284531	-16.4629893	95	75	55	31.8	31.3	31.55	38.3	39	38.65	2	22/09/16	21:47:00	15.9	41.1	32.6	NA	NA	18.97	9.485	9.485	0.1897	8.59	3.59	1.66	4.613333333	3
Boavista	2016	F6	BVG116	74.63333333	yes	1 to 5	11.13284531	-16.4629893	95	75	55	31.8	31.3	31.55	38.3	39	38.65	3	22/09/16	21:47:00	16.5	41.55	31.4	NA	NA	23.03	11.515	11.515	0.2303	1.34	1.35	2.16	1.616666667	3
Boavista	2016	F6	BVG116	74.63333333	yes	1 to 5	11.13284531	-16.4629893	95	75	55	31.8	31.3	31.55	38.3	39	38.65	4	22/09/16	21:47:00	16.8	41.7	32.5	NA	NA	41.56	20.78	20.78	0.4156	2.66	2.47	3.25	2.793333333	3
Boavista	2016	F6	BVG116	74.63333333	yes	1 to 5	11.13284531	-16.4629893	95	75	55	31.8	31.3	31.55	38.3	39	38.65	5	22/09/16	21:47:00	17.1	42.4	33.3	NA	NA	38.65	19.325	19.325	0.3865	1.62	1.19	2.69	1.833333333	3
Boavista	2016	F6	BVG116	74.63333333	yes	1 to 5	11.13284531	-16.4629893	95	75	55	31.8	31.3	31.55	38.3	39	38.65	6	22/09/16	21:47:00	16.7	42.2	33.4	NA	NA	13.81	6.905	6.905	0.1381	1.5	1.16	2.18	1.613333333	3
Boavista	2016	F6	BVG116	74.63333333	yes	1 to 5	11.13284531	-16.4629893	95	75	55	31.8	31.3	31.55	38.3	39	38.65	7	22/09/16	21:47:00	16.2	41.4	32	NA	NA	23.04	11.52	11.52	0.2304	3.91	4.34	5.1	4.45	3
Boavista	2016	F6	BVG116	74.63333333	yes	1 to 5	11.13284531	-16.4629893	95	75	55	31.8	31.3	31.55	38.3	39	38.65	8	22/09/16	21:47:00	15.8	41.4	37.7	NA	NA	24.56	12.28	12.28	0.2456	1.94	4.06	2.63	2.876666667	3
Boavista	2016	F6	BVG116	74.63333333	yes	1 to 5	11.13284531	-16.4629893	95	75	55	31.8	31.3	31.55	38.3	39	38.65	9	22/09/16	21:47:00	16.2	42	32.4	NA	NA	36.69	18.345	18.345	0.3669	1.37	2.35	3.88	2.533333333	3
Boavista	2016	F6	BVG116	74.63333333	yes	1 to 5	11.13284531	-16.4629893	95	75	55	31.8	31.3	31.55	38.3	39	38.65	10	22/09/16	21:47:00	16.5	42.2	33.2	NA	NA	18.9	9.45	9.45	0.189	1.15	1.88	1.53	1.52	3
Boavista	2016	F6	BVG116	74.63333333	yes	1 to 5	11.13284531	-16.4629893	95	75	55	31.8	31.3	31.55	38.3	39	38.65	11	22/09/16	21:47:00	15.3	42.5	33.2	NA	NA	51.4	25.7	25.7	0.514	1.38	1.75	1.6	1.576666667	3
Boavista	2016	F6	BVG116	74.63333333	yes	1 to 5	11.13284531	-16.4629893	95	75	55	31.8	31.3	31.55	38.3	39	38.65	12	22/09/16	21:47:00	16.9	43.1	32.6	NA	NA	45.41	22.705	22.705	0.4541	1.35	1.78	1.78	1.636666667	3
Boavista	2016	F6	BVG116	74.63333333	yes	1 to 5	11.13284531	-16.4629893	95	75	55	31.8	31.3	31.55	38.3	39	38.65	13	22/09/16	21:47:00	15.9	42.4	33.7	NA	NA	29.12	14.56	14.56	0.2912	1.75	1.44	1.43	1.54	3
Boavista	2016	F6	BVG116	74.63333333	yes	1 to 5	11.13284531	-16.4629893	95	75	55	31.8	31.3	31.55	38.3	39	38.65	14	22/09/16	21:47:00	16.1	42.4	32.8	NA	NA	47.25	23.625	23.625	0.4725	1.19	1.44	1.19	1.273333333	3
Boavista	2016	F6	BVG116	74.63333333	yes	1 to 5	11.13284531	-16.4629893	95	75	55	31.8	31.3	31.55	38.3	39	38.65	15	22/09/16	21:47:00	17.1	43.1	33.1	NA	NA	40.47	20.235	20.235	0.4047	1.41	1.54	1.57	1.506666667	3
Boavista	2016	F6	BVG116	74.63333333	yes	1 to 5	11.13284531	-16.4629893	95	75	55	31.8	31.3	31.55	38.3	39	38.65	16	22/09/16	21:47:00	16.1	41.8	31.6	NA	NA	58.19	29.095	29.095	0.5819	18.16	5.1	4.28	9.18	3
Boavista	2016	F6	BVG116	74.63333333	yes	1 to 5	11.13284531	-16.4629893	95	75	55	31.8	31.3	31.55	38.3	39	38.65	17	22/09/16	21:47:00	16.1	42.5	33	NA	NA	52	26	26	0.52	1.93	3.03	3.91	2.956666667	3
Boavista	2016	F6	BVG116	74.63333333	yes	1 to 5	11.13284531	-16.4629893	95	75	55	31.8	31.3	31.55	38.3	39	38.65	18	22/09/16	21:47:00	16.6	42.2	33.6	NA	NA	31.96	15.98	15.98	0.3196	3.53	2.35	2.09	2.656666667	3
Boavista	2016	F6	BVG116	74.63333333	yes	1 to 5	11.13284531	-16.4629893	95	75	55	31.8	31.3	31.55	38.3	39	38.65	19	22/09/16	21:47:00	16.4	43.9	33.9	NA	NA	34.78	17.39	17.39	0.3478	4.56	1.5	2.94	3	3
Boavista	2016	F6	BVG116	74.63333333	yes	1 to 5	11.13284531	-16.4629893	95	75	55	31.8	31.3	31.55	38.3	39	38.65	20	22/09/16	21:47:00	16.2	42.5	32.7	NA	NA	22	11	11	0.22	1.75	1.6	2.06	1.803333333	3
Boavista	2016	F6	BVG116	74.63333333	yes	1 to 5	11.13284531	-16.4629893	95	75	55	31.8	31.3	31.55	38.3	39	38.65	21	22/09/16	21:47:00	16.4	42.6	33.6	NA	NA	NA	NA	NA	NA	NA	NA	NA	NA	0
Boavista	2016	F6	BVG116	74.63333333	yes	1 to 5	11.13284531	-16.4629893	95	75	55	31.8	31.3	31.55	38.3	39	38.65	22	22/09/16	21:47:00	17.1	43.3	33.6	NA	NA	NA	NA	NA	NA	NA	NA	NA	NA	0
Boavista	2016	F6	BVG116	74.63333333	yes	1 to 5	11.13284531	-16.4629893	95	75	55	31.8	31.3	31.55	38.3	39	38.65	23	22/09/16	21:47:00	15.9	40.9	33.5	NA	NA	NA	NA	NA	NA	NA	NA	NA	NA	0
Boavista	2016	F6	BVG116	74.63333333	yes	1 to 5	11.13284531	-16.4629893	95	75	55	31.8	31.3	31.55	38.3	39	38.65	24	22/09/16	21:47:00	16.3	42.9	34.1	NA	NA	NA	NA	NA	NA	NA	NA	NA	NA	0
Boavista	2016	F6	BVG116	74.63333333	yes	1 to 5	11.13284531	-16.4629893	95	75	55	31.8	31.3	31.55	38.3	39	38.65	25	22/09/16	21:47:00	16.9	42.2	33.7	NA	NA	NA	NA	NA	NA	NA	NA	NA	NA	0
Boavista	2016	F4	BVG133	87.6	no	NA	11.10439062	-16.35964545	81	98.73417722	57	30.7	33.3	32	38.2	39.9	39.05	1	23/09/16	18:26:00	17.5	43.1	34.1	NA	NA	20.43	10.215	10.215	0.2043	1.56	1.53	1.9	1.663333333	3
Boavista	2016	F4	BVG133	87.6	no	NA	11.10439062	-16.35964545	81	98.73417722	57	30.7	33.3	32	38.2	39.9	39.05	2	23/09/16	18:26:00	17.2	42.8	33.6	NA	NA	20.1	10.05	10.05	0.201	3.15	1.87	2.25	2.423333333	3
Boavista	2016	F4	BVG133	87.6	no	NA	11.10439062	-16.35964545	81	98.73417722	57	30.7	33.3	32	38.2	39.9	39.05	3	23/09/16	18:26:00	17.1	42.5	33.5	NA	NA	25.66	12.83	12.83	0.2566	7.84	1.47	6.09	5.133333333	3
Boavista	2016	F4	BVG133	87.6	no	NA	11.10439062	-16.35964545	81	98.73417722	57	30.7	33.3	32	38.2	39.9	39.05	4	23/09/16	18:26:00	16.5	41.4	34.4	NA	NA	17.41	8.705	8.705	0.1741	13.56	11.63	40.75	21.98	3
Boavista	2016	F4	BVG133	87.6	no	NA	11.10439062	-16.35964545	81	98.73417722	57	30.7	33.3	32	38.2	39.9	39.05	5	23/09/16	18:26:00	15.4	40.9	33.3	NA	NA	20.38	10.19	10.19	0.2038	9.22	4	3.1	5.44	3
Boavista	2016	F4	BVG133	87.6	no	NA	11.10439062	-16.35964545	81	98.73417722	57	30.7	33.3	32	38.2	39.9	39.05	6	23/09/16	18:26:00	15.1	40.2	33.1	NA	NA	20.93	10.465	10.465	0.2093	2.78	9.56	1.35	4.563333333	3
Boavista	2016	F4	BVG133	87.6	no	NA	11.10439062	-16.35964545	81	98.73417722	57	30.7	33.3	32	38.2	39.9	39.05	7	23/09/16	18:26:00	16.8	42.2	33.8	NA	NA	25.81	12.905	12.905	0.2581	2.47	1.72	1.1	1.763333333	3
Boavista	2016	F4	BVG133	87.6	no	NA	11.10439062	-16.35964545	81	98.73417722	57	30.7	33.3	32	38.2	39.9	39.05	8	23/09/16	18:26:00	16.8	41.4	34	NA	NA	27.34	13.67	13.67	0.2734	1.28	1.87	2.72	1.956666667	3
Boavista	2016	F4	BVG133	87.6	no	NA	11.10439062	-16.35964545	81	98.73417722	57	30.7	33.3	32	38.2	39.9	39.05	9	23/09/16	18:26:00	17.2	41.8	33.7	NA	NA	24.69	12.345	12.345	0.2469	2.59	2.37	1.72	2.226666667	3
Boavista	2016	F4	BVG133	87.6	no	NA	11.10439062	-16.35964545	81	98.73417722	57	30.7	33.3	32	38.2	39.9	39.05	10	23/09/16	18:26:00	17.2	43.5	33.2	NA	NA	16.53	8.265	8.265	0.1653	18.03	9.88	19	15.63666667	3
Boavista	2016	F4	BVG133	87.6	no	NA	11.10439062	-16.35964545	81	98.73417722	57	30.7	33.3	32	38.2	39.9	39.05	11	23/09/16	18:26:00	17.5	41.9	33.9	NA	NA	37.16	18.58	18.58	0.3716	1.81	2.09	1.78	1.893333333	3
Boavista	2016	F4	BVG133	87.6	no	NA	11.10439062	-16.35964545	81	98.73417722	57	30.7	33.3	32	38.2	39.9	39.05	12	23/09/16	18:26:00	16.9	42.2	33.9	NA	NA	15.59	7.795	7.795	0.1559	1.66	1.84	4.5	2.666666667	3
Boavista	2016	F4	BVG133	87.6	no	NA	11.10439062	-16.35964545	81	98.73417722	57	30.7	33.3	32	38.2	39.9	39.05	13	23/09/16	18:26:00	17.8	41.5	36.2	NA	NA	28.72	14.36	14.36	0.2872	1.78	2.72	7.65	4.05	3
Boavista	2016	F4	BVG133	87.6	no	NA	11.10439062	-16.35964545	81	98.73417722	57	30.7	33.3	32	38.2	39.9	39.05	14	23/09/16	18:26:00	16.8	42.2	33.1	NA	NA	24.44	12.22	12.22	0.2444	2.87	2.66	2.97	2.833333333	3
Boavista	2016	F4	BVG133	87.6	no	NA	11.10439062	-16.35964545	81	98.73417722	57	30.7	33.3	32	38.2	39.9	39.05	15	23/09/16	18:26:00	15.9	41.6	33.5	NA	NA	24.06	12.03	12.03	0.2406	3.62	6.35	22.84	10.93666667	3
Boavista	2016	F4	BVG133	87.6	no	NA	11.10439062	-16.35964545	81	98.73417722	57	30.7	33.3	32	38.2	39.9	39.05	16	23/09/16	18:26:00	17	41.2	33.8	NA	NA	45.57	22.785	22.785	0.4557	1.63	2.78	1.75	2.053333333	3
Boavista	2016	F4	BVG133	87.6	no	NA	11.10439062	-16.35964545	81	98.73417722	57	30.7	33.3	32	38.2	39.9	39.05	17	23/09/16	18:26:00	16.9	41.2	34.4	NA	NA	19.31	9.655	9.655	0.1931	3.09	1.41	3.22	2.573333333	3
Boavista	2016	F4	BVG133	87.6	no	NA	11.10439062	-16.35964545	81	98.73417722	57	30.7	33.3	32	38.2	39.9	39.05	18	23/09/16	18:26:00	17.3	42.5	34.1	NA	NA	25.25	12.625	12.625	0.2525	1.56	1.75	1.09	1.466666667	3
Boavista	2016	F4	BVG133	87.6	no	NA	11.10439062	-16.35964545	81	98.73417722	57	30.7	33.3	32	38.2	39.9	39.05	19	23/09/16	18:26:00	17.1	41.5	34.2	NA	NA	20.87	10.435	10.435	0.2087	38.66	4.66	3.31	15.54333333	3
Boavista	2016	F4	BVG133	87.6	no	NA	11.10439062	-16.35964545	81	98.73417722	57	30.7	33.3	32	38.2	39.9	39.05	20	23/09/16	18:26:00	17.5	43	33.8	NA	NA	32.19	16.095	16.095	0.3219	3.88	4.91	4.16	4.316666667	3
Boavista	2016	F4	BVG133	87.6	no	NA	11.10439062	-16.35964545	81	98.73417722	57	30.7	33.3	32	38.2	39.9	39.05	21	23/09/16	18:26:00	17.6	42.9	32.4	NA	NA	19.35	9.675	9.675	0.1935	2.19	3.44	1.59	2.406666667	3
Boavista	2016	F4	BVG133	87.6	no	NA	11.10439062	-16.35964545	81	98.73417722	57	30.7	33.3	32	38.2	39.9	39.05	22	23/09/16	18:26:00	18.2	43.1	34.8	NA	NA	25.75	12.875	12.875	0.2575	1.97	10.15	2.41	4.843333333	3
Boavista	2016	F4	BVG133	87.6	no	NA	11.10439062	-16.35964545	81	98.73417722	57	30.7	33.3	32	38.2	39.9	39.05	23	23/09/16	18:26:00	15.2	41.4	33.4	NA	NA	30.87	15.435	15.435	0.3087	1.37	2.91	1.38	1.886666667	3
Boavista	2016	F4	BVG133	87.6	no	NA	11.10439062	-16.35964545	81	98.73417722	57	30.7	33.3	32	38.2	39.9	39.05	24	23/09/16	18:26:00	16.5	41	34.1	NA	NA	55.4	27.7	27.7	0.554	1.72	2.03	3.06	2.27	3
Boavista	2016	F4	BVG133	87.6	no	NA	11.10439062	-16.35964545	81	98.73417722	57	30.7	33.3	32	38.2	39.9	39.05	25	23/09/16	18:26:00	16.6	42	33.4	NA	NA	34.81	17.405	17.405	0.3481	3.56	1.06	6.09	3.57	3
Boavista	2016	S1	BVG186	97.96666667	no	NA	12.95461192	-16.66646246	91	83.14606742	55	43	44.5	43.75	43.4	43.4	43.4	1	24/09/16	20:30:00	20.6	45.3	36.1	NA	NA	20.09	10.045	10.045	0.2009	1.15	0.96	1.09	1.066666667	3
Boavista	2016	S1	BVG186	97.96666667	no	NA	12.95461192	-16.66646246	91	83.14606742	55	43	44.5	43.75	43.4	43.4	43.4	2	24/09/16	20:30:00	20	44.1	34.8	NA	NA	23.91	11.955	11.955	0.2391	1.56	1.41	1.25	1.406666667	3
Boavista	2016	S1	BVG186	97.96666667	no	NA	12.95461192	-16.66646246	91	83.14606742	55	43	44.5	43.75	43.4	43.4	43.4	3	24/09/16	20:30:00	21.1	44.7	35.6	NA	NA	18.31	9.155	9.155	0.1831	2.63	1.31	14.88	6.273333333	3
Boavista	2016	S1	BVG186	97.96666667	no	NA	12.95461192	-16.66646246	91	83.14606742	55	43	44.5	43.75	43.4	43.4	43.4	4	24/09/16	20:30:00	20.3	44.3	35.6	NA	NA	14.9	7.45	7.45	0.149	1.53	2.75	3.78	2.686666667	3
Boavista	2016	S1	BVG186	97.96666667	no	NA	12.95461192	-16.66646246	91	83.14606742	55	43	44.5	43.75	43.4	43.4	43.4	5	24/09/16	20:30:00	21.5	45.4	35.5	NA	NA	18.72	9.36	9.36	0.1872	1.56	1.4	2.38	1.78	3
Boavista	2016	S1	BVG186	97.96666667	no	NA	12.95461192	-16.66646246	91	83.14606742	55	43	44.5	43.75	43.4	43.4	43.4	6	24/09/16	20:30:00	19.7	45.2	35.4	NA	NA	18.94	9.47	9.47	0.1894	1.62	1.62	1.38	1.54	3
Boavista	2016	S1	BVG186	97.96666667	no	NA	12.95461192	-16.66646246	91	83.14606742	55	43	44.5	43.75	43.4	43.4	43.4	7	24/09/16	20:30:00	20.3	45	35.6	NA	NA	21.41	10.705	10.705	0.2141	2.03	2.97	1.9	2.3	3
Boavista	2016	S1	BVG186	97.96666667	no	NA	12.95461192	-16.66646246	91	83.14606742	55	43	44.5	43.75	43.4	43.4	43.4	8	24/09/16	20:30:00	21	45.3	35	NA	NA	28.75	14.375	14.375	0.2875	1.06	2.91	1.15	1.706666667	3
Boavista	2016	S1	BVG186	97.96666667	no	NA	12.95461192	-16.66646246	91	83.14606742	55	43	44.5	43.75	43.4	43.4	43.4	9	24/09/16	20:30:00	20.9	46	36	NA	NA	20.04	10.02	10.02	0.2004	2.06	1.31	2.28	1.883333333	3
Boavista	2016	S1	BVG186	97.96666667	no	NA	12.95461192	-16.66646246	91	83.14606742	55	43	44.5	43.75	43.4	43.4	43.4	10	24/09/16	20:30:00	20.7	45.7	34.6	NA	NA	19.75	9.875	9.875	0.1975	2.35	0.94	5.93	3.073333333	3
Boavista	2016	S1	BVG186	97.96666667	no	NA	12.95461192	-16.66646246	91	83.14606742	55	43	44.5	43.75	43.4	43.4	43.4	11	24/09/16	20:30:00	20.1	44.2	32.3	NA	NA	20.57	10.285	10.285	0.2057	0.72	1.56	2.15	1.476666667	3
Boavista	2016	S1	BVG186	97.96666667	no	NA	12.95461192	-16.66646246	91	83.14606742	55	43	44.5	43.75	43.4	43.4	43.4	12	24/09/16	20:30:00	20.5	44.5	34	NA	NA	16.5	8.25	8.25	0.165	1.22	1.32	2.92	1.82	3
Boavista	2016	S1	BVG186	97.96666667	no	NA	12.95461192	-16.66646246	91	83.14606742	55	43	44.5	43.75	43.4	43.4	43.4	13	24/09/16	20:30:00	20.2	44.1	34.6	NA	NA	20.84	10.42	10.42	0.2084	1.13	1.75	2.5	1.793333333	3
Boavista	2016	S1	BVG186	97.96666667	no	NA	12.95461192	-16.66646246	91	83.14606742	55	43	44.5	43.75	43.4	43.4	43.4	14	24/09/16	20:30:00	21.4	44	35.3	NA	NA	25.46	12.73	12.73	0.2546	2.32	1.9	2	2.073333333	3
Boavista	2016	S1	BVG186	97.96666667	no	NA	12.95461192	-16.66646246	91	83.14606742	55	43	44.5	43.75	43.4	43.4	43.4	15	24/09/16	20:30:00	21.6	44.5	33.8	NA	NA	30.5	15.25	15.25	0.305	2.25	3.19	3.93	3.123333333	3
Boavista	2016	S1	BVG186	97.96666667	no	NA	12.95461192	-16.66646246	91	83.14606742	55	43	44.5	43.75	43.4	43.4	43.4	16	24/09/16	20:30:00	19.5	43.7	35.4	NA	NA	25.62	12.81	12.81	0.2562	2.09	1.69	1.87	1.883333333	3
Boavista	2016	S1	BVG186	97.96666667	no	NA	12.95461192	-16.66646246	91	83.14606742	55	43	44.5	43.75	43.4	43.4	43.4	17	24/09/16	20:30:00	21	46.1	35.5	NA	NA	44.28	22.14	22.14	0.4428	2.09	1.69	1.87	1.883333333	3
Boavista	2016	S1	BVG186	97.96666667	no	NA	12.95461192	-16.66646246	91	83.14606742	55	43	44.5	43.75	43.4	43.4	43.4	18	24/09/16	20:30:00	20.5	45.1	35.6	NA	NA	21.85	10.925	10.925	0.2185	17.22	3.57	17.13	12.64	3
Boavista	2016	S1	BVG186	97.96666667	no	NA	12.95461192	-16.66646246	91	83.14606742	55	43	44.5	43.75	43.4	43.4	43.4	19	24/09/16	20:30:00	21.3	45.7	35.5	NA	NA	22.87	11.435	11.435	0.2287	1.56	1.38	2.81	1.916666667	3
Boavista	2016	S1	BVG186	97.96666667	no	NA	12.95461192	-16.66646246	91	83.14606742	55	43	44.5	43.75	43.4	43.4	43.4	20	24/09/16	20:30:00	20.4	45.5	34.5	NA	NA	21.53	10.765	10.765	0.2153	4.72	3.93	3.84	4.163333333	3
Boavista	2016	S1	BVG186	97.96666667	no	NA	12.95461192	-16.66646246	91	83.14606742	55	43	44.5	43.75	43.4	43.4	43.4	21	24/09/16	20:30:00	20.3	43.4	34.5	NA	NA	26.69	13.345	13.345	0.2669	0.97	1.5	1.78	1.416666667	3
Boavista	2016	S1	BVG186	97.96666667	no	NA	12.95461192	-16.66646246	91	83.14606742	55	43	44.5	43.75	43.4	43.4	43.4	22	24/09/16	20:30:00	21	45.6	34.4	NA	NA	43.19	21.595	21.595	0.4319	3	1.4	2.16	2.186666667	3
Boavista	2016	S1	BVG186	97.96666667	no	NA	12.95461192	-16.66646246	91	83.14606742	55	43	44.5	43.75	43.4	43.4	43.4	23	24/09/16	20:30:00	20	44.4	34.7	NA	NA	56.41	28.205	28.205	0.5641	11.22	2	17.22	10.14666667	3
Boavista	2016	S1	BVG186	97.96666667	no	NA	14.6229448	-16.25299318	91	83.14606742	55	43	44.5	43.75	43.4	43.4	43.4	24	24/09/16	20:30:00	20.1	43.6	34.5	NA	NA	25.03	12.515	12.515	0.2503	0.82	1.87	2.75	1.813333333	3
Boavista	2016	S1	BVG186	97.96666667	no	NA	14.6229448	-16.25299318	91	83.14606742	55	43	44.5	43.75	43.4	43.4	43.4	25	24/09/16	20:30:00	20.8	44.1	35.5	NA	NA	28.59	14.295	14.295	0.2859	2	1.53	1.75	1.76	3
Boavista	2016	F2	BVG138	86	yes	11 to 15	11.17627631	-15.54474338	84	86.41975309	59	36.9	37.5	37.2	41.3	41.2	41.25	1	24/09/16	00:40:00	21.6	46.8	35.5	NA	NA	14.19	7.095	7.095	0.1419	2.38	2.63	2.56	2.523333333	3
Boavista	2016	F2	BVG138	86	yes	11 to 15	11.17627631	-15.54474338	84	86.41975309	59	36.9	37.5	37.2	41.3	41.2	41.25	2	24/09/16	00:40:00	21.6	46	36.1	NA	NA	15.62	7.81	7.81	0.1562	2.38	4.31	1	2.563333333	3
Boavista	2016	F2	BVG138	86	yes	11 to 15	11.17627631	-15.54474338	84	86.41975309	59	36.9	37.5	37.2	41.3	41.2	41.25	3	24/09/16	00:40:00	20.9	45.3	36.7	NA	NA	17.62	8.81	8.81	0.1762	1.82	1.91	0.68	1.47	3
Boavista	2016	F2	BVG138	86	yes	11 to 15	11.17627631	-15.54474338	84	86.41975309	59	36.9	37.5	37.2	41.3	41.2	41.25	4	24/09/16	00:40:00	20.7	45.7	36.2	NA	NA	14.19	7.095	7.095	0.1419	2.41	1.87	1.82	2.033333333	3
Boavista	2016	F2	BVG138	86	yes	11 to 15	11.17627631	-15.54474338	84	86.41975309	59	36.9	37.5	37.2	41.3	41.2	41.25	5	24/09/16	00:40:00	21.1	45.1	35.6	NA	NA	14.6	7.3	7.3	0.146	0.72	0.72	1.25	0.896666667	3
Boavista	2016	F2	BVG138	86	yes	11 to 15	11.17627631	-15.54474338	84	86.41975309	59	36.9	37.5	37.2	41.3	41.2	41.25	6	24/09/16	00:40:00	21	44.6	35.5	NA	NA	20.72	10.36	10.36	0.2072	2.25	2.69	1.94	2.293333333	3
Boavista	2016	F2	BVG138	86	yes	11 to 15	11.17627631	-15.54474338	84	86.41975309	59	36.9	37.5	37.2	41.3	41.2	41.25	7	24/09/16	00:40:00	20.6	44.9	36.5	NA	NA	18.97	9.485	9.485	0.1897	2.13	0.84	1.75	1.573333333	3
Boavista	2016	F2	BVG138	86	yes	11 to 15	11.17627631	-15.54474338	84	86.41975309	59	36.9	37.5	37.2	41.3	41.2	41.25	8	24/09/16	00:40:00	21.1	45	35.6	NA	NA	17.91	8.955	8.955	0.1791	2	1.25	3.69	2.313333333	3
Boavista	2016	F2	BVG138	86	yes	11 to 15	11.17627631	-15.54474338	84	86.41975309	59	36.9	37.5	37.2	41.3	41.2	41.25	9	24/09/16	00:40:00	22	45.8	37.6	NA	NA	15.06	7.53	7.53	0.1506	1.47	1.68	2.03	1.726666667	3
Boavista	2016	F2	BVG138	86	yes	11 to 15	11.17627631	-15.54474338	84	86.41975309	59	36.9	37.5	37.2	41.3	41.2	41.25	10	24/09/16	00:40:00	21.6	44.7	36.8	NA	NA	18.62	9.31	9.31	0.1862	0.97	0.84	0.88	0.896666667	3
Boavista	2016	F2	BVG138	86	yes	11 to 15	11.17627631	-15.54474338	84	86.41975309	59	36.9	37.5	37.2	41.3	41.2	41.25	11	24/09/16	00:40:00	21.8	46.9	36	NA	NA	17.81	8.905	8.905	0.1781	6.56	1	2.47	3.343333333	3
Boavista	2016	F2	BVG138	86	yes	11 to 15	11.17627631	-15.54474338	84	86.41975309	59	36.9	37.5	37.2	41.3	41.2	41.25	12	24/09/16	00:40:00	21.1	44.5	35.6	NA	NA	20.31	10.155	10.155	0.2031	3.13	2.91	10.04	5.36	3
Boavista	2016	F2	BVG138	86	yes	11 to 15	11.17627631	-15.54474338	84	86.41975309	59	36.9	37.5	37.2	41.3	41.2	41.25	13	24/09/16	00:40:00	20.8	45.7	36.1	NA	NA	19	9.5	9.5	0.19	4.47	2.88	1.72	3.023333333	3
Boavista	2016	F2	BVG138	86	yes	11 to 15	11.17627631	-15.54474338	84	86.41975309	59	36.9	37.5	37.2	41.3	41.2	41.25	14	24/09/16	00:40:00	21.2	45.7	36.8	NA	NA	22.72	11.36	11.36	0.2272	1.9	5.41	5.31	4.206666667	3
Boavista	2016	F2	BVG138	86	yes	11 to 15	11.17627631	-15.54474338	84	86.41975309	59	36.9	37.5	37.2	41.3	41.2	41.25	15	24/09/16	00:40:00	21.3	47.1	35.9	NA	NA	18.59	9.295	9.295	0.1859	1.46	2.04	0.68	1.393333333	3
Boavista	2016	F2	BVG138	86	yes	11 to 15	11.17627631	-15.54474338	84	86.41975309	59	36.9	37.5	37.2	41.3	41.2	41.25	16	24/09/16	00:40:00	20.8	44.4	35	NA	NA	36.22	18.11	18.11	0.3622	1.66	1.44	1.75	1.616666667	3
Boavista	2016	F2	BVG138	86	yes	11 to 15	11.17627631	-15.54474338	84	86.41975309	59	36.9	37.5	37.2	41.3	41.2	41.25	17	24/09/16	00:40:00	20.8	44.2	35.4	NA	NA	32.13	16.065	16.065	0.3213	2.22	2.13	2.32	2.223333333	3
Boavista	2016	F2	BVG138	86	yes	11 to 15	11.17627631	-15.54474338	84	86.41975309	59	36.9	37.5	37.2	41.3	41.2	41.25	18	24/09/16	00:40:00	20.2	46.7	36	NA	NA	24.66	12.33	12.33	0.2466	3.69	2.85	1.12	2.553333333	3
Boavista	2016	F2	BVG138	86	yes	11 to 15	11.17627631	-15.54474338	84	86.41975309	59	36.9	37.5	37.2	41.3	41.2	41.25	19	24/09/16	00:40:00	22.1	46.8	36.3	NA	NA	20.85	10.425	10.425	0.2085	2.84	1.56	1.62	2.006666667	3
Boavista	2016	F2	BVG138	86	yes	11 to 15	11.17627631	-15.54474338	84	86.41975309	59	36.9	37.5	37.2	41.3	41.2	41.25	20	24/09/16	00:40:00	20.9	45.7	36.4	NA	NA	18.05	9.025	9.025	0.1805	1.19	1.97	3.38	2.18	3
Boavista	2016	F2	BVG138	86	yes	11 to 15	11.17627631	-15.54474338	84	86.41975309	59	36.9	37.5	37.2	41.3	41.2	41.25	21	24/09/16	00:40:00	20.9	45.7	36.4	NA	NA	23.54	11.77	11.77	0.2354	2.57	1.5	2.87	2.313333333	3
Boavista	2016	S6	BVG214	80.46666667	no	NA	9.764364054	-19.10014132	79	85.71428571	55	31.9	29.4	30.65	38.3	39.8	39.05	1	25/09/16	22:20:00	16.5	43.4	33.2	NA	NA	NA	NA	NA	NA	NA	NA	NA	NA	0
Boavista	2016	S6	BVG214	80.46666667	no	NA	9.764364054	-19.10014132	79	85.71428571	55	31.9	29.4	30.65	38.3	39.8	39.05	2	25/09/16	22:20:00	17.1	42	34.1	NA	NA	NA	NA	NA	NA	NA	NA	NA	NA	0
Boavista	2016	S6	BVG214	80.46666667	no	NA	9.764364054	-19.10014132	79	85.71428571	55	31.9	29.4	30.65	38.3	39.8	39.05	3	25/09/16	22:20:00	16.6	41.8	30.6	NA	NA	NA	NA	NA	NA	NA	NA	NA	NA	0
Boavista	2016	S6	BVG214	80.46666667	no	NA	9.764364054	-19.10014132	79	85.71428571	55	31.9	29.4	30.65	38.3	39.8	39.05	4	25/09/16	22:20:00	17.3	43.2	33.4	NA	NA	NA	NA	NA	NA	NA	NA	NA	NA	0
Boavista	2016	S6	BVG214	80.46666667	no	NA	9.764364054	-19.10014132	79	85.71428571	55	31.9	29.4	30.65	38.3	39.8	39.05	5	25/09/16	22:20:00	16	42.5	32.7	NA	NA	NA	NA	NA	NA	NA	NA	NA	NA	0
Boavista	2016	S6	BVG214	80.46666667	no	NA	9.764364054	-19.10014132	79	85.71428571	55	31.9	29.4	30.65	38.3	39.8	39.05	6	25/09/16	22:20:00	16.5	43	34.4	NA	NA	NA	NA	NA	NA	NA	NA	NA	NA	0
Boavista	2016	S6	BVG214	80.46666667	no	NA	9.764364054	-19.10014132	79	85.71428571	55	31.9	29.4	30.65	38.3	39.8	39.05	7	25/09/16	22:20:00	17.1	41.6	31.8	NA	NA	NA	NA	NA	NA	NA	NA	NA	NA	0
Boavista	2016	S6	BVG214	80.46666667	no	NA	9.764364054	-19.10014132	79	85.71428571	55	31.9	29.4	30.65	38.3	39.8	39.05	8	25/09/16	22:20:00	16	41.5	31.8	NA	NA	NA	NA	NA	NA	NA	NA	NA	NA	0
Boavista	2016	S6	BVG214	80.46666667	no	NA	9.764364054	-19.10014132	79	85.71428571	55	31.9	29.4	30.65	38.3	39.8	39.05	9	25/09/16	22:20:00	16	40.7	32.7	NA	NA	NA	NA	NA	NA	NA	NA	NA	NA	0
Boavista	2016	S6	BVG214	80.46666667	no	NA	9.764364054	-19.10014132	79	85.71428571	55	31.9	29.4	30.65	38.3	39.8	39.05	10	25/09/16	22:20:00	16.7	43.7	32	NA	NA	NA	NA	NA	NA	NA	NA	NA	NA	0
Boavista	2016	S6	BVG214	80.46666667	no	NA	9.764364054	-19.10014132	79	85.71428571	55	31.9	29.4	30.65	38.3	39.8	39.05	11	25/09/16	22:20:00	16.5	41.3	33.2	NA	NA	NA	NA	NA	NA	NA	NA	NA	NA	0
Boavista	2016	S6	BVG214	80.46666667	no	NA	9.764364054	-19.10014132	79	85.71428571	55	31.9	29.4	30.65	38.3	39.8	39.05	12	25/09/16	22:20:00	16.1	42	32	NA	NA	NA	NA	NA	NA	NA	NA	NA	NA	0
Boavista	2016	S6	BVG214	80.46666667	no	NA	9.764364054	-19.10014132	79	85.71428571	55	31.9	29.4	30.65	38.3	39.8	39.05	13	25/09/16	22:20:00	15.3	41.4	31.6	NA	NA	NA	NA	NA	NA	NA	NA	NA	NA	0
Boavista	2016	S6	BVG214	80.46666667	no	NA	9.764364054	-19.10014132	79	85.71428571	55	31.9	29.4	30.65	38.3	39.8	39.05	14	25/09/16	22:20:00	16.3	40.8	31.4	NA	NA	NA	NA	NA	NA	NA	NA	NA	NA	0
Boavista	2016	S6	BVG214	80.46666667	no	NA	9.764364054	-19.10014132	79	85.71428571	55	31.9	29.4	30.65	38.3	39.8	39.05	15	25/09/16	22:20:00	17.1	42.4	32.1	NA	NA	NA	NA	NA	NA	NA	NA	NA	NA	0
Boavista	2016	S6	BVG214	80.46666667	no	NA	9.764364054	-19.10014132	79	85.71428571	55	31.9	29.4	30.65	38.3	39.8	39.05	16	25/09/16	22:20:00	15.5	42.1	32.4	NA	NA	NA	NA	NA	NA	NA	NA	NA	NA	0
Boavista	2016	S6	BVG214	80.46666667	no	NA	9.764364054	-19.10014132	79	85.71428571	55	31.9	29.4	30.65	38.3	39.8	39.05	17	25/09/16	22:20:00	16.4	41.8	32.7	NA	NA	NA	NA	NA	NA	NA	NA	NA	NA	0
Boavista	2016	S6	BVG214	80.46666667	no	NA	9.764364054	-19.10014132	79	85.71428571	55	31.9	29.4	30.65	38.3	39.8	39.05	18	25/09/16	22:20:00	16.3	42.6	32	NA	NA	NA	NA	NA	NA	NA	NA	NA	NA	0
Boavista	2016	S6	BVG214	80.46666667	no	NA	9.764364054	-19.10014132	79	85.71428571	55	31.9	29.4	30.65	38.3	39.8	39.05	19	25/09/16	22:20:00	16.5	43.6	32.9	NA	NA	NA	NA	NA	NA	NA	NA	NA	NA	0
Boavista	2016	S6	BVG214	80.46666667	no	NA	9.764364054	-19.10014132	79	85.71428571	55	31.9	29.4	30.65	38.3	39.8	39.05	20	25/09/16	22:20:00	16.3	42.5	32	NA	NA	NA	NA	NA	NA	NA	NA	NA	NA	0
Boavista	2016	S4	BVG230	81.36666667	no	NA	11.21211158	-12.6776877	87	95	55	31.5	32.2	31.85	38.6	38.9	38.75	1	25/09/16	23:15:00	18.3	44.5	33.1	NA	NA	NA	NA	NA	NA	NA	NA	NA	NA	0
Boavista	2016	S4	BVG230	81.36666667	no	NA	11.21211158	-12.6776877	87	95	55	31.5	32.2	31.85	38.6	38.9	38.75	2	25/09/16	23:15:00	17	41.5	33	NA	NA	NA	NA	NA	NA	NA	NA	NA	NA	0
Boavista	2016	S4	BVG230	81.36666667	no	NA	11.21211158	-12.6776877	87	95	55	31.5	32.2	31.85	38.6	38.9	38.75	3	25/09/16	23:15:00	18.6	44	32	NA	NA	NA	NA	NA	NA	NA	NA	NA	NA	0
Boavista	2016	S4	BVG230	81.36666667	no	NA	11.21211158	-12.6776877	87	95	55	31.5	32.2	31.85	38.6	38.9	38.75	4	25/09/16	23:15:00	17.5	41.1	32.2	NA	NA	NA	NA	NA	NA	NA	NA	NA	NA	0
Boavista	2016	S4	BVG230	81.36666667	no	NA	11.21211158	-12.6776877	87	95	55	31.5	32.2	31.85	38.6	38.9	38.75	5	25/09/16	23:15:00	17.3	43.3	33	NA	NA	NA	NA	NA	NA	NA	NA	NA	NA	0
Boavista	2016	S4	BVG230	81.36666667	no	NA	11.21211158	-12.6776877	87	95	55	31.5	32.2	31.85	38.6	38.9	38.75	6	25/09/16	23:15:00	18.3	43.3	32.9	NA	NA	NA	NA	NA	NA	NA	NA	NA	NA	0
Boavista	2016	S4	BVG230	81.36666667	no	NA	11.21211158	-12.6776877	87	95	55	31.5	32.2	31.85	38.6	38.9	38.75	7	25/09/16	23:15:00	16.9	42	33.4	NA	NA	NA	NA	NA	NA	NA	NA	NA	NA	0
Boavista	2016	S4	BVG230	81.36666667	no	NA	11.21211158	-12.6776877	87	95	55	31.5	32.2	31.85	38.6	38.9	38.75	8	25/09/16	23:15:00	18	43.2	32.5	NA	NA	NA	NA	NA	NA	NA	NA	NA	NA	0
Boavista	2016	S4	BVG230	81.36666667	no	NA	11.21211158	-12.6776877	87	95	55	31.5	32.2	31.85	38.6	38.9	38.75	9	25/09/16	23:15:00	17.6	41.8	33	NA	NA	NA	NA	NA	NA	NA	NA	NA	NA	0
Boavista	2016	S4	BVG230	81.36666667	no	NA	11.21211158	-12.6776877	87	95	55	31.5	32.2	31.85	38.6	38.9	38.75	10	25/09/16	23:15:00	18.9	44.5	33.6	NA	NA	NA	NA	NA	NA	NA	NA	NA	NA	0
Boavista	2016	S4	BVG230	81.36666667	no	NA	11.21211158	-12.6776877	87	95	55	31.5	32.2	31.85	38.6	38.9	38.75	11	25/09/16	23:15:00	17.5	42.5	32.6	NA	NA	NA	NA	NA	NA	NA	NA	NA	NA	0
Boavista	2016	S4	BVG230	81.36666667	no	NA	11.21211158	-12.6776877	87	95	55	31.5	32.2	31.85	38.6	38.9	38.75	12	25/09/16	23:15:00	18.8	43.1	33.2	NA	NA	NA	NA	NA	NA	NA	NA	NA	NA	0
Boavista	2016	S4	BVG230	81.36666667	no	NA	11.21211158	-12.6776877	87	95	55	31.5	32.2	31.85	38.6	38.9	38.75	13	25/09/16	23:15:00	18.8	43	33.6	NA	NA	NA	NA	NA	NA	NA	NA	NA	NA	0
Boavista	2016	S4	BVG230	81.36666667	no	NA	11.21211158	-12.6776877	87	95	55	31.5	32.2	31.85	38.6	38.9	38.75	14	25/09/16	23:15:00	17.5	43.6	33.2	NA	NA	NA	NA	NA	NA	NA	NA	NA	NA	0
Boavista	2016	S4	BVG230	81.36666667	no	NA	11.21211158	-12.6776877	87	95	55	31.5	32.2	31.85	38.6	38.9	38.75	15	25/09/16	23:15:00	17.8	42.9	32.6	NA	NA	NA	NA	NA	NA	NA	NA	NA	NA	0
Boavista	2016	S4	BVG230	81.36666667	no	NA	11.21211158	-12.6776877	87	95	55	31.5	32.2	31.85	38.6	38.9	38.75	16	25/09/16	23:15:00	18.3	43.4	32.5	NA	NA	NA	NA	NA	NA	NA	NA	NA	NA	0
Boavista	2016	S4	BVG230	81.36666667	no	NA	11.21211158	-12.6776877	87	95	55	31.5	32.2	31.85	38.6	38.9	38.75	17	25/09/16	23:15:00	18.7	42.7	31.3	NA	NA	NA	NA	NA	NA	NA	NA	NA	NA	0
Boavista	2016	S4	BVG230	81.36666667	no	NA	11.21211158	-12.6776877	87	95	55	31.5	32.2	31.85	38.6	38.9	38.75	18	25/09/16	23:15:00	18.3	43.2	32.1	NA	NA	NA	NA	NA	NA	NA	NA	NA	NA	0
Boavista	2016	S4	BVG230	81.36666667	no	NA	11.21211158	-12.6776877	87	95	55	31.5	32.2	31.85	38.6	38.9	38.75	19	25/09/16	23:15:00	16.6	42.2	31.7	NA	NA	NA	NA	NA	NA	NA	NA	NA	NA	0
Boavista	2016	S4	BVG230	81.36666667	no	NA	11.21211158	-12.6776877	87	95	55	31.5	32.2	31.85	38.6	38.9	38.75	20	25/09/16	23:15:00	18.7	42.9	31.1	NA	NA	NA	NA	NA	NA	NA	NA	NA	NA	0
Boavista	2016	F18	BVG125	75.86666667	yes	1 to 5	12.51049074	-16.76665804	69	91.93548387	58	36	33.4	34.7	40.4	40.5	40.45	1	25/09/16	01:15:00	18.6	43.1	32.5	NA	NA	16.22	8.11	8.11	0.1622	1.72	2.37	1.37	1.82	3
Boavista	2016	F18	BVG125	75.86666667	yes	1 to 5	12.51049074	-16.76665804	69	91.93548387	58	36	33.4	34.7	40.4	40.5	40.45	2	25/09/16	01:15:00	19.9	43.1	33.2	NA	NA	20.25	10.125	10.125	0.2025	1.41	1.46	2.18	1.683333333	3
Boavista	2016	F18	BVG125	75.86666667	yes	1 to 5	12.51049074	-16.76665804	69	91.93548387	58	36	33.4	34.7	40.4	40.5	40.45	3	25/09/16	01:15:00	19.5	44.7	33.2	NA	NA	15.97	7.985	7.985	0.1597	4.34	2	3	3.113333333	3
Boavista	2016	F18	BVG125	75.86666667	yes	1 to 5	12.51049074	-16.76665804	69	91.93548387	58	36	33.4	34.7	40.4	40.5	40.45	4	25/09/16	01:15:00	19.4	43.3	34.1	NA	NA	11.53	5.765	5.765	0.1153	1.44	2.72	2.1	2.086666667	3
Boavista	2016	F18	BVG125	75.86666667	yes	1 to 5	12.51049074	-16.76665804	69	91.93548387	58	36	33.4	34.7	40.4	40.5	40.45	5	25/09/16	01:15:00	17.8	42.7	33.9	NA	NA	11.5	5.75	5.75	0.115	2.84	1.03	2.07	1.98	3
Boavista	2016	F18	BVG125	75.86666667	yes	1 to 5	12.51049074	-16.76665804	69	91.93548387	58	36	33.4	34.7	40.4	40.5	40.45	6	25/09/16	01:15:00	18.5	43.3	32.9	NA	NA	18.03	9.015	9.015	0.1803	1.06	1.5	2.5	1.686666667	3
Boavista	2016	F18	BVG125	75.86666667	yes	1 to 5	12.51049074	-16.76665804	69	91.93548387	58	36	33.4	34.7	40.4	40.5	40.45	7	25/09/16	01:15:00	19	43.4	32.5	NA	NA	12.85	6.425	6.425	0.1285	4.35	1.44	2.31	2.7	3
Boavista	2016	F18	BVG125	75.86666667	yes	1 to 5	12.51049074	-16.76665804	69	91.93548387	58	36	33.4	34.7	40.4	40.5	40.45	8	25/09/16	01:15:00	19.3	43.9	33.9	NA	NA	13.91	6.955	6.955	0.1391	0.62	1.72	5.28	2.54	3
Boavista	2016	F18	BVG125	75.86666667	yes	1 to 5	12.51049074	-16.76665804	69	91.93548387	58	36	33.4	34.7	40.4	40.5	40.45	9	25/09/16	01:15:00	20.1	44.1	34.8	NA	NA	20.12	10.06	10.06	0.2012	0.69	1.62	2.5	1.603333333	3
Boavista	2016	F18	BVG125	75.86666667	yes	1 to 5	12.51049074	-16.76665804	69	91.93548387	58	36	33.4	34.7	40.4	40.5	40.45	10	25/09/16	01:15:00	18.4	42.6	33.3	NA	NA	22.28	11.14	11.14	0.2228	2.19	2.03	2.25	2.156666667	3
Boavista	2016	F18	BVG125	75.86666667	yes	1 to 5	12.51049074	-16.76665804	69	91.93548387	58	36	33.4	34.7	40.4	40.5	40.45	11	25/09/16	01:15:00	18.7	43.6	34	NA	NA	40.62	20.31	20.31	0.4062	7.66	13.97	10.13	10.58666667	3
Boavista	2016	F18	BVG125	75.86666667	yes	1 to 5	12.51049074	-16.76665804	69	91.93548387	58	36	33.4	34.7	40.4	40.5	40.45	12	25/09/16	01:15:00	18.7	42.9	32	NA	NA	25.5	12.75	12.75	0.255	2.22	1.85	1.97	2.013333333	3
Boavista	2016	F18	BVG125	75.86666667	yes	1 to 5	12.51049074	-16.76665804	69	91.93548387	58	36	33.4	34.7	40.4	40.5	40.45	13	25/09/16	01:15:00	18.5	43.1	33.4	NA	NA	17.19	8.595	8.595	0.1719	4.03	2.13	1.69	2.616666667	3
Boavista	2016	F18	BVG125	75.86666667	yes	1 to 5	12.51049074	-16.76665804	69	91.93548387	58	36	33.4	34.7	40.4	40.5	40.45	14	25/09/16	01:15:00	19.9	44.9	33.7	NA	NA	21.75	10.875	10.875	0.2175	3.03	3	1.94	2.656666667	3
Boavista	2016	F18	BVG125	75.86666667	yes	1 to 5	12.51049074	-16.76665804	69	91.93548387	58	36	33.4	34.7	40.4	40.5	40.45	15	25/09/16	01:15:00	19.1	44.5	33.6	NA	NA	28.78	14.39	14.39	0.2878	1.88	1.94	7.31	3.71	3
Boavista	2016	F18	BVG125	75.86666667	yes	1 to 5	12.51049074	-16.76665804	69	91.93548387	58	36	33.4	34.7	40.4	40.5	40.45	16	25/09/16	01:15:00	18.7	42.8	32.3	NA	NA	28.96	14.48	14.48	0.2896	1.82	1.85	1.04	1.57	3
Boavista	2016	F18	BVG125	75.86666667	yes	1 to 5	12.51049074	-16.76665804	69	91.93548387	58	36	33.4	34.7	40.4	40.5	40.45	17	25/09/16	01:15:00	19.6	44	34.2	NA	NA	22.5	11.25	11.25	0.225	1.18	4	1.84	2.34	3
Boavista	2016	F18	BVG125	75.86666667	yes	1 to 5	12.51049074	-16.76665804	69	91.93548387	58	36	33.4	34.7	40.4	40.5	40.45	18	25/09/16	01:15:00	18.4	42.8	33.8	NA	NA	26.97	13.485	13.485	0.2697	7.35	1.5	1.69	3.513333333	3
Boavista	2016	F18	BVG125	75.86666667	yes	1 to 5	12.51049074	-16.76665804	69	91.93548387	58	36	33.4	34.7	40.4	40.5	40.45	19	25/09/16	01:15:00	19.2	42.2	33.7	NA	NA	25.31	12.655	12.655	0.2531	0.66	0.94	2.92	1.506666667	3
Boavista	2016	F18	BVG125	75.86666667	yes	1 to 5	12.51049074	-16.76665804	69	91.93548387	58	36	33.4	34.7	40.4	40.5	40.45	20	25/09/16	01:15:00	19.5	43.2	33.9	NA	NA	28.82	14.41	14.41	0.2882	4.38	1.72	3.69	3.263333333	3
Boavista	2016	S5	BVG165	83	no	NA	9.366389604	-18.40325279	108	82.17821782	55	33.4	31.7	32.55	39.3	43.9	41.6	1	25/09/16	01:55:00	18.6	42.1	33.6	NA	NA	25.69	12.845	12.845	0.2569	1.15	37	1.47	13.20666667	3
Boavista	2016	S5	BVG165	83	no	NA	9.366389604	-18.40325279	108	82.17821782	55	33.4	31.7	32.55	39.3	43.9	41.6	2	25/09/16	01:55:00	18.9	43.6	33.4	NA	NA	44.56	22.28	22.28	0.4456	2.03	1.16	3.63	2.273333333	3
Boavista	2016	S5	BVG165	83	no	NA	9.366389604	-18.40325279	108	82.17821782	55	33.4	31.7	32.55	39.3	43.9	41.6	3	25/09/16	01:55:00	19.7	44	33.8	NA	NA	23.44	11.72	11.72	0.2344	1.09	1.44	1.32	1.283333333	3
Boavista	2016	S5	BVG165	83	no	NA	9.366389604	-18.40325279	108	82.17821782	55	33.4	31.7	32.55	39.3	43.9	41.6	4	25/09/16	01:55:00	19.2	42.2	35	NA	NA	78.31	39.155	39.155	0.7831	0.88	1.31	2.03	1.406666667	3
Boavista	2016	S5	BVG165	83	no	NA	9.366389604	-18.40325279	108	82.17821782	55	33.4	31.7	32.55	39.3	43.9	41.6	5	25/09/16	01:55:00	18.2	43	34.1	NA	NA	26.13	13.065	13.065	0.2613	1.55	4	4	3.183333333	3
Boavista	2016	S5	BVG165	83	no	NA	9.366389604	-18.40325279	108	82.17821782	55	33.4	31.7	32.55	39.3	43.9	41.6	6	25/09/16	01:55:00	18.7	43.9	33.6	NA	NA	90.84	45.42	45.42	0.9084	2.69	2.13	3	2.606666667	3
Boavista	2016	S5	BVG165	83	no	NA	9.366389604	-18.40325279	108	82.17821782	55	33.4	31.7	32.55	39.3	43.9	41.6	7	25/09/16	01:55:00	19.1	42.9	35.2	NA	NA	33	16.5	16.5	0.33	1.54	2.69	1.81	2.013333333	3
Boavista	2016	S5	BVG165	83	no	NA	9.366389604	-18.40325279	108	82.17821782	55	33.4	31.7	32.55	39.3	43.9	41.6	8	25/09/16	01:55:00	18.4	43.4	34.2	NA	NA	26.5	13.25	13.25	0.265	7.56	12.94	7.28	9.26	3
Boavista	2016	S5	BVG165	83	no	NA	9.366389604	-18.40325279	108	82.17821782	55	33.4	31.7	32.55	39.3	43.9	41.6	9	25/09/16	01:55:00	19.1	43.2	33.8	NA	NA	42.53	21.265	21.265	0.4253	1.1	2.5	3.44	2.346666667	3
Boavista	2016	S5	BVG165	83	no	NA	9.366389604	-18.40325279	108	82.17821782	55	33.4	31.7	32.55	39.3	43.9	41.6	10	25/09/16	01:55:00	18.3	41.8	33.9	NA	NA	61.28	30.64	30.64	0.6128	1.85	0.84	1.72	1.47	3
Boavista	2016	S5	BVG165	83	no	NA	9.366389604	-18.40325279	108	82.17821782	55	33.4	31.7	32.55	39.3	43.9	41.6	11	25/09/16	01:55:00	18	42.3	32.8	NA	NA	32.94	16.47	16.47	0.3294	0.65	1.72	1.59	1.32	3
Boavista	2016	S5	BVG165	83	no	NA	9.366389604	-18.40325279	108	82.17821782	55	33.4	31.7	32.55	39.3	43.9	41.6	12	25/09/16	01:55:00	18.4	42.4	32	NA	NA	45.44	22.72	22.72	0.4544	0.75	1.41	2	1.386666667	3
Boavista	2016	S5	BVG165	83	no	NA	9.366389604	-18.40325279	108	82.17821782	55	33.4	31.7	32.55	39.3	43.9	41.6	13	25/09/16	01:55:00	18.9	41.7	34.6	NA	NA	56.97	28.485	28.485	0.5697	2.22	1.17	1.21	1.533333333	3
Boavista	2016	S5	BVG165	83	no	NA	9.366389604	-18.40325279	108	82.17821782	55	33.4	31.7	32.55	39.3	43.9	41.6	14	25/09/16	01:55:00	17.8	42.1	33.5	NA	NA	54.47	27.235	27.235	0.5447	1.09	1.78	2.22	1.696666667	3
Boavista	2016	S5	BVG165	83	no	NA	9.366389604	-18.40325279	108	82.17821782	55	33.4	31.7	32.55	39.3	43.9	41.6	15	25/09/16	01:55:00	18.1	42.7	32.7	NA	NA	23.56	11.78	11.78	0.2356	0.88	0.97	1.66	1.17	3
Boavista	2016	S5	BVG165	83	no	NA	9.366389604	-18.40325279	108	82.17821782	55	33.4	31.7	32.55	39.3	43.9	41.6	16	25/09/16	01:55:00	18.7	43.6	35.4	NA	NA	46.9	23.45	23.45	0.469	3.16	0.93	6.22	3.436666667	3
Boavista	2016	S5	BVG165	83	no	NA	9.366389604	-18.40325279	108	82.17821782	55	33.4	31.7	32.55	39.3	43.9	41.6	17	25/09/16	01:55:00	19.2	43.4	33.9	NA	NA	31.21	15.605	15.605	0.3121	1.69	1.22	1.72	1.543333333	3
Boavista	2016	S5	BVG165	83	no	NA	9.366389604	-18.40325279	108	82.17821782	55	33.4	31.7	32.55	39.3	43.9	41.6	18	25/09/16	01:55:00	18.7	42	34.1	NA	NA	38.19	19.095	19.095	0.3819	1.56	0.84	1.32	1.24	3
Boavista	2016	S5	BVG165	83	no	NA	9.366389604	-18.40325279	108	82.17821782	55	33.4	31.7	32.55	39.3	43.9	41.6	19	25/09/16	01:55:00	18.8	42	33.8	NA	NA	26.4	13.2	13.2	0.264	1.84	1.41	2.53	1.926666667	3
Boavista	2016	S5	BVG165	83	no	NA	9.366389604	-18.40325279	108	82.17821782	55	33.4	31.7	32.55	39.3	43.9	41.6	20	25/09/16	01:55:00	18.7	44.4	33.6	NA	NA	47.57	23.785	23.785	0.4757	1.53	1.81	0.71	1.35	3
Boavista	2016	S2	BVG155	76.03333333	yes	11 to 15	11.01353102	-18.39439011	79	100	55	28.9	28.9	28.9	38.3	37.9	38.1	1	27/09/16	20:44:00	16.8	41.4	32.5	NA	NA	29.8	14.9	14.9	0.298	1.16	0.87	1.31	1.113333333	3
Boavista	2016	S2	BVG155	76.03333333	yes	11 to 15	11.01353102	-18.39439011	79	100	55	28.9	28.9	28.9	38.3	37.9	38.1	2	27/09/16	20:44:00	17	42	33	NA	NA	17.72	8.86	8.86	0.1772	2.66	2.06	1.06	1.926666667	3
Boavista	2016	S2	BVG155	76.03333333	yes	11 to 15	11.01353102	-18.39439011	79	100	55	28.9	28.9	28.9	38.3	37.9	38.1	3	27/09/16	20:44:00	16.3	42.7	34.8	NA	NA	24.53	12.265	12.265	0.2453	2	1	1.06	1.353333333	3
Boavista	2016	S2	BVG155	76.03333333	yes	11 to 15	11.01353102	-18.39439011	79	100	55	28.9	28.9	28.9	38.3	37.9	38.1	4	27/09/16	20:44:00	17.7	42.1	33.8	NA	NA	36.47	18.235	18.235	0.3647	0.53	1.72	9.31	3.853333333	3
Boavista	2016	S2	BVG155	76.03333333	yes	11 to 15	11.01353102	-18.39439011	79	100	55	28.9	28.9	28.9	38.3	37.9	38.1	5	27/09/16	20:44:00	15.9	40.5	31.7	NA	NA	34.09	17.045	17.045	0.3409	3.31	1.59	1.44	2.113333333	3
Boavista	2016	S2	BVG155	76.03333333	yes	11 to 15	11.01353102	-18.39439011	79	100	55	28.9	28.9	28.9	38.3	37.9	38.1	6	27/09/16	20:44:00	16	41.5	33.4	NA	NA	22.09	11.045	11.045	0.2209	0.84	1.1	1.81	1.25	3
Boavista	2016	S2	BVG155	76.03333333	yes	11 to 15	11.01353102	-18.39439011	79	100	55	28.9	28.9	28.9	38.3	37.9	38.1	7	27/09/16	20:44:00	16.6	40.9	32.8	NA	NA	23.31	11.655	11.655	0.2331	1.43	1.65	2.22	1.766666667	3
Boavista	2016	S2	BVG155	76.03333333	yes	11 to 15	11.01353102	-18.39439011	79	100	55	28.9	28.9	28.9	38.3	37.9	38.1	8	27/09/16	20:44:00	15.9	41.1	32.2	NA	NA	70.12	35.06	35.06	0.7012	1.16	1.6	1.03	1.263333333	3
Boavista	2016	S2	BVG155	76.03333333	yes	11 to 15	11.01353102	-18.39439011	79	100	55	28.9	28.9	28.9	38.3	37.9	38.1	9	27/09/16	20:44:00	17.9	42.7	33.9	NA	NA	31.15	15.575	15.575	0.3115	1.56	1.22	1.13	1.303333333	3
Boavista	2016	S2	BVG155	76.03333333	yes	11 to 15	11.01353102	-18.39439011	79	100	55	28.9	28.9	28.9	38.3	37.9	38.1	10	27/09/16	20:44:00	16.2	42.2	32.2	NA	NA	21.97	10.985	10.985	0.2197	1.15	1.25	1.46	1.286666667	3
Boavista	2016	S2	BVG155	76.03333333	yes	11 to 15	11.01353102	-18.39439011	79	100	55	28.9	28.9	28.9	38.3	37.9	38.1	11	27/09/16	20:44:00	16.2	40.2	31.8	NA	NA	24.41	12.205	12.205	0.2441	0.75	0.91	2	1.22	3
Boavista	2016	S2	BVG155	76.03333333	yes	11 to 15	11.01353102	-18.39439011	79	100	55	28.9	28.9	28.9	38.3	37.9	38.1	12	27/09/16	20:44:00	16	41.2	32.7	NA	NA	25.1	12.55	12.55	0.251	1.87	1.03	2.91	1.936666667	3
Boavista	2016	S2	BVG155	76.03333333	yes	11 to 15	11.01353102	-18.39439011	79	100	55	28.9	28.9	28.9	38.3	37.9	38.1	13	27/09/16	20:44:00	16.4	41.5	33.2	NA	NA	55.75	27.875	27.875	0.5575	2.34	1.16	1.56	1.686666667	3
Boavista	2016	S2	BVG155	76.03333333	yes	11 to 15	11.01353102	-18.39439011	79	100	55	28.9	28.9	28.9	38.3	37.9	38.1	14	27/09/16	20:44:00	16.3	41.6	32.6	NA	NA	18.63	9.315	9.315	0.1863	0.75	1	0.88	0.876666667	3
Boavista	2016	S2	BVG155	76.03333333	yes	11 to 15	11.01353102	-18.39439011	79	100	55	28.9	28.9	28.9	38.3	37.9	38.1	15	27/09/16	20:44:00	16.9	41.2	33.1	NA	NA	46.1	23.05	23.05	0.461	2.5	1.5	1.56	1.853333333	3
Boavista	2016	S2	BVG155	76.03333333	yes	11 to 15	11.01353102	-18.39439011	79	100	55	28.9	28.9	28.9	38.3	37.9	38.1	16	27/09/16	20:44:00	15.9	41.3	32.5	NA	NA	22.43	11.215	11.215	0.2243	7.37	1.25	0.96	3.193333333	3
Boavista	2016	S2	BVG155	76.03333333	yes	11 to 15	11.01353102	-18.39439011	79	100	55	28.9	28.9	28.9	38.3	37.9	38.1	17	27/09/16	20:44:00	16.3	42.2	33.2	NA	NA	36.28	18.14	18.14	0.3628	1.41	1.97	2.49	1.956666667	3
Boavista	2016	S2	BVG155	76.03333333	yes	11 to 15	11.01353102	-18.39439011	79	100	55	28.9	28.9	28.9	38.3	37.9	38.1	18	27/09/16	20:44:00	16.4	40.9	32.6	NA	NA	71.66	35.83	35.83	0.7166	1.6	0.97	1.38	1.316666667	3
Boavista	2016	S2	BVG155	76.03333333	yes	11 to 15	11.01353102	-18.39439011	79	100	55	28.9	28.9	28.9	38.3	37.9	38.1	19	27/09/16	20:44:00	16.2	41	33.5	NA	NA	46.06	23.03	23.03	0.4606	1.16	1.09	27.97	10.07333333	3
Boavista	2016	S2	BVG155	76.03333333	yes	11 to 15	11.01353102	-18.39439011	79	100	55	28.9	28.9	28.9	38.3	37.9	38.1	20	27/09/16	20:44:00	16.6	41.9	33.1	NA	NA	36.85	18.425	18.425	0.3685	1.38	0.93	0.87	1.06	3
Boavista	2016	S2	BVG155	76.03333333	yes	11 to 15	11.01353102	-18.39439011	79	100	55	28.9	28.9	28.9	38.3	37.9	38.1	21	27/09/16	20:44:00	16.8	42.7	32.7	NA	NA	37.38	18.69	18.69	0.3738	4	0.87	2.25	2.373333333	3
Boavista	2016	S3	BVG212	81.16666667	no	NA	9.56	-16.84	77	85.33333333	58	38.6	38.5	38.55	42.4	41.5	41.95	1	28/09/16	19:30:00	19.9	45.7	34.7	NA	NA	20.69	10.345	10.345	0.2069	1.93	1.5	0.91	1.446666667	3
Boavista	2016	S3	BVG212	81.16666667	no	NA	9.56	-16.84	77	85.33333333	58	38.6	38.5	38.55	42.4	41.5	41.95	2	28/09/16	19:30:00	18.7	45	35.5	NA	NA	23.78	11.89	11.89	0.2378	1.9	2.44	0.93	1.756666667	3
Boavista	2016	S3	BVG212	81.16666667	no	NA	9.56	-16.84	77	85.33333333	58	38.6	38.5	38.55	42.4	41.5	41.95	3	28/09/16	19:30:00	19.9	45.8	35.5	NA	NA	21.37	10.685	10.685	0.2137	1.88	2.94	2.35	2.39	3
Boavista	2016	S3	BVG212	81.16666667	no	NA	9.56	-16.84	77	85.33333333	58	38.6	38.5	38.55	42.4	41.5	41.95	4	28/09/16	19:30:00	19.7	46	34.9	NA	NA	16.57	8.285	8.285	0.1657	1.25	1.81	0.78	1.28	3
Boavista	2016	S3	BVG212	81.16666667	no	NA	9.56	-16.84	77	85.33333333	58	38.6	38.5	38.55	42.4	41.5	41.95	5	28/09/16	19:30:00	19.2	45.6	33.7	NA	NA	17.07	8.535	8.535	0.1707	0.72	2.13	1.57	1.473333333	3
Boavista	2016	S3	BVG212	81.16666667	no	NA	9.56	-16.84	77	85.33333333	58	38.6	38.5	38.55	42.4	41.5	41.95	6	28/09/16	19:30:00	19.6	43.9	34.3	NA	NA	28.78	14.39	14.39	0.2878	3.94	1.81	2.19	2.646666667	3
Boavista	2016	S3	BVG212	81.16666667	no	NA	9.56	-16.84	77	85.33333333	58	38.6	38.5	38.55	42.4	41.5	41.95	7	28/09/16	19:30:00	19.2	45.4	34.6	NA	NA	22.28	11.14	11.14	0.2228	0.53	1.28	2.06	1.29	3
Boavista	2016	S3	BVG212	81.16666667	no	NA	9.56	-16.84	77	85.33333333	58	38.6	38.5	38.55	42.4	41.5	41.95	8	28/09/16	19:30:00	17.7	44.6	34.7	NA	NA	19.44	9.72	9.72	0.1944	2	2.9	6.03	3.643333333	3
Boavista	2016	S3	BVG212	81.16666667	no	NA	9.56	-16.84	77	85.33333333	58	38.6	38.5	38.55	42.4	41.5	41.95	9	28/09/16	19:30:00	19.7	46.2	36.3	NA	NA	26.41	13.205	13.205	0.2641	2.44	2.09	2.31	2.28	3
Boavista	2016	S3	BVG212	81.16666667	no	NA	9.56	-16.84	77	85.33333333	58	38.6	38.5	38.55	42.4	41.5	41.95	10	28/09/16	19:30:00	19.2	46	34.2	NA	NA	25.54	12.77	12.77	0.2554	1.72	0.93	0.66	1.103333333	3
Boavista	2016	S3	BVG212	81.16666667	no	NA	9.56	-16.84	77	85.33333333	58	38.6	38.5	38.55	42.4	41.5	41.95	11	28/09/16	19:30:00	19.2	45.8	35.1	NA	NA	23.78	11.89	11.89	0.2378	1.94	1.78	1.22	1.646666667	3
Boavista	2016	S3	BVG212	81.16666667	no	NA	9.56	-16.84	77	85.33333333	58	38.6	38.5	38.55	42.4	41.5	41.95	12	28/09/16	19:30:00	20.4	46.7	36.5	NA	NA	21.07	10.535	10.535	0.2107	2	1.5	5.16	2.886666667	3
Boavista	2016	S3	BVG212	81.16666667	no	NA	9.56	-16.84	77	85.33333333	58	38.6	38.5	38.55	42.4	41.5	41.95	13	28/09/16	19:30:00	21.1	47.1	35.1	NA	NA	27.87	13.935	13.935	0.2787	1.38	1.75	1.63	1.586666667	3
Boavista	2016	S3	BVG212	81.16666667	no	NA	9.56	-16.84	77	85.33333333	58	38.6	38.5	38.55	42.4	41.5	41.95	14	28/09/16	19:30:00	19.7	46.5	37.1	NA	NA	19.66	9.83	9.83	0.1966	11.56	1.75	12.35	8.553333333	3
Boavista	2016	S3	BVG212	81.16666667	no	NA	9.56	-16.84	77	85.33333333	58	38.6	38.5	38.55	42.4	41.5	41.95	15	28/09/16	19:30:00	19.5	44.2	34.8	NA	NA	22.57	11.285	11.285	0.2257	1.81	1.1	2.59	1.833333333	3
Boavista	2016	S3	BVG212	81.16666667	no	NA	9.56	-16.84	77	85.33333333	58	38.6	38.5	38.55	42.4	41.5	41.95	16	28/09/16	19:30:00	20.3	45.8	33.7	NA	NA	76.68	38.34	38.34	0.7668	2.53	1.62	1.54	1.896666667	3
Boavista	2016	S3	BVG212	81.16666667	no	NA	9.56	-16.84	77	85.33333333	58	38.6	38.5	38.55	42.4	41.5	41.95	17	28/09/16	19:30:00	19.4	44.5	35	NA	NA	47.07	23.535	23.535	0.4707	1.28	1.44	2.9	1.873333333	3
Boavista	2016	S3	BVG212	81.16666667	no	NA	9.56	-16.84	77	85.33333333	58	38.6	38.5	38.55	42.4	41.5	41.95	18	28/09/16	19:30:00	19.4	44.7	34.5	NA	NA	23.94	11.97	11.97	0.2394	7.75	4.84	9.57	7.386666667	3
Boavista	2016	S3	BVG212	81.16666667	no	NA	9.56	-16.84	77	85.33333333	58	38.6	38.5	38.55	42.4	41.5	41.95	19	28/09/16	19:30:00	18.6	44.1	34.5	NA	NA	22.09	11.045	11.045	0.2209	1.72	1.68	3.35	2.25	3
Boavista	2016	S3	BVG212	81.16666667	no	NA	9.56	-16.84	77	85.33333333	58	38.6	38.5	38.55	42.4	41.5	41.95	20	28/09/16	19:30:00	19.5	45.8	35.3	NA	NA	18.37	9.185	9.185	0.1837	3.78	2.26	1.41	2.483333333	3
Boavista	2016	S7	BVG320	86.76666667	yes	1 to 5	13.92627829	-17.39498535	97	95.78947368	55	30.3	30.8	30.55	38.1	38.4	38.25	1	05/10/16	22:25:00	16.1	39.6	32.1	NA	NA	18.22	9.11	9.11	0.1822	1.43	4.22	7.96	4.536666667	3
Boavista	2016	S7	BVG320	86.76666667	yes	1 to 5	13.92627829	-17.39498535	97	95.78947368	55	30.3	30.8	30.55	38.1	38.4	38.25	2	05/10/16	22:25:00	18.1	41.4	34.1	NA	NA	21.78	10.89	10.89	0.2178	3.84	0.72	1.66	2.073333333	3
Boavista	2016	S7	BVG320	86.76666667	yes	1 to 5	13.92627829	-17.39498535	97	95.78947368	55	30.3	30.8	30.55	38.1	38.4	38.25	3	05/10/16	22:25:00	19.1	40.7	34.5	NA	NA	21.38	10.69	10.69	0.2138	2.13	8.91	3.04	4.693333333	3
Boavista	2016	S7	BVG320	86.76666667	yes	1 to 5	13.92627829	-17.39498535	97	95.78947368	55	30.3	30.8	30.55	38.1	38.4	38.25	4	05/10/16	22:25:00	18.6	41.9	34	NA	NA	15.25	7.625	7.625	0.1525	3.78	3.53	5.19	4.166666667	3
Boavista	2016	S7	BVG320	86.76666667	yes	1 to 5	13.92627829	-17.39498535	97	95.78947368	55	30.3	30.8	30.55	38.1	38.4	38.25	5	05/10/16	22:25:00	16.3	41	32.6	NA	NA	17.66	8.83	8.83	0.1766	5.85	0.94	1.9	2.896666667	3
Boavista	2016	S7	BVG320	86.76666667	yes	1 to 5	13.92627829	-17.39498535	97	95.78947368	55	30.3	30.8	30.55	38.1	38.4	38.25	6	05/10/16	22:25:00	17.5	41.9	34.2	NA	NA	26.28	13.14	13.14	0.2628	18.96	12.91	28.97	20.28	3
Boavista	2016	S7	BVG320	86.76666667	yes	1 to 5	13.92627829	-17.39498535	97	95.78947368	55	30.3	30.8	30.55	38.1	38.4	38.25	7	05/10/16	22:25:00	17.2	40.6	33.1	NA	NA	20.75	10.375	10.375	0.2075	1.35	1.62	1.35	1.44	3
Boavista	2016	S7	BVG320	86.76666667	yes	1 to 5	13.92627829	-17.39498535	97	95.78947368	55	30.3	30.8	30.55	38.1	38.4	38.25	8	05/10/16	22:25:00	16.9	40.3	33.3	NA	NA	43.5	21.75	21.75	0.435	4.85	3.28	3.28	3.803333333	3
Boavista	2016	S7	BVG320	86.76666667	yes	1 to 5	13.92627829	-17.39498535	97	95.78947368	55	30.3	30.8	30.55	38.1	38.4	38.25	9	05/10/16	22:25:00	16.5	40.5	32.5	NA	NA	16.12	8.06	8.06	0.1612	1.84	1.19	3	2.01	3
Boavista	2016	S7	BVG320	86.76666667	yes	1 to 5	13.92627829	-17.39498535	97	95.78947368	55	30.3	30.8	30.55	38.1	38.4	38.25	10	05/10/16	22:25:00	17.6	41.3	34.5	NA	NA	20.53	10.265	10.265	0.2053	2.19	1.69	2.59	2.156666667	3
Boavista	2016	S7	BVG320	86.76666667	yes	1 to 5	13.92627829	-17.39498535	97	95.78947368	55	30.3	30.8	30.55	38.1	38.4	38.25	11	05/10/16	22:25:00	17	40.8	33	NA	NA	37.87	18.935	18.935	0.3787	0.81	1.88	2.5	1.73	3
Boavista	2016	S7	BVG320	86.76666667	yes	1 to 5	13.92627829	-17.39498535	97	95.78947368	55	30.3	30.8	30.55	38.1	38.4	38.25	12	05/10/16	22:25:00	19.1	42.8	34.1	NA	NA	28.16	14.08	14.08	0.2816	0.81	2.81	1.91	1.843333333	3
Boavista	2016	S7	BVG320	86.76666667	yes	1 to 5	13.92627829	-17.39498535	97	95.78947368	55	30.3	30.8	30.55	38.1	38.4	38.25	13	05/10/16	22:25:00	16.9	42	33	NA	NA	28.32	14.16	14.16	0.2832	1.84	2.97	9.13	4.646666667	3
Boavista	2016	S7	BVG320	86.76666667	yes	1 to 5	13.92627829	-17.39498535	97	95.78947368	55	30.3	30.8	30.55	38.1	38.4	38.25	14	05/10/16	22:25:00	16.8	40.1	33.3	NA	NA	40.81	20.405	20.405	0.4081	3.06	2.72	1.68	2.486666667	3
Boavista	2016	S7	BVG320	86.76666667	yes	1 to 5	13.92627829	-17.39498535	97	95.78947368	55	30.3	30.8	30.55	38.1	38.4	38.25	15	05/10/16	22:25:00	17.3	40.5	32.5	NA	NA	52.62	26.31	26.31	0.5262	15.88	2.56	7.81	8.75	3
Boavista	2016	S7	BVG320	86.76666667	yes	1 to 5	13.92627829	-17.39498535	97	95.78947368	55	30.3	30.8	30.55	38.1	38.4	38.25	16	05/10/16	22:25:00	16.7	41.9	32.5	NA	NA	36.72	18.36	18.36	0.3672	3.66	5.63	1.72	3.67	3
Boavista	2016	S7	BVG320	86.76666667	yes	1 to 5	13.92627829	-17.39498535	97	95.78947368	55	30.3	30.8	30.55	38.1	38.4	38.25	17	05/10/16	22:25:00	16.8	41.4	33.7	NA	NA	22.4	11.2	11.2	0.224	1.6	2.81	3.09	2.5	3
Boavista	2016	S7	BVG320	86.76666667	yes	1 to 5	13.92627829	-17.39498535	97	95.78947368	55	30.3	30.8	30.55	38.1	38.4	38.25	18	05/10/16	22:25:00	16.9	41.3	34.1	NA	NA	40.69	20.345	20.345	0.4069	2.19	7.5	14.1	7.93	3
Boavista	2016	S7	BVG320	86.76666667	yes	1 to 5	13.92627829	-17.39498535	97	95.78947368	55	30.3	30.8	30.55	38.1	38.4	38.25	19	05/10/16	22:25:00	16.6	41.7	34.2	NA	NA	21.37	10.685	10.685	0.2137	6.09	7.31	1.63	5.01	3
Boavista	2016	S7	BVG320	86.76666667	yes	1 to 5	13.92627829	-17.39498535	97	95.78947368	55	30.3	30.8	30.55	38.1	38.4	38.25	20	05/10/16	22:25:00	19.1	42.2	33.5	NA	NA	44.94	22.47	22.47	0.4494	4.72	1.63	1.84	2.73	3
Boavista	2016	S8	BVG356	85.6	yes	11 to 15	14.53	-14.31	109	95.3271028	55	34	35.6	34.8	40.2	40.3	40.25	1	08/10/16	21:30:00	19.7	44.2	35.3	NA	NA	21.81	10.905	10.905	0.2181	4.88	1.53	10.28	5.563333333	3
Boavista	2016	S8	BVG356	85.6	yes	11 to 15	14.53	-14.31	109	95.3271028	55	34	35.6	34.8	40.2	40.3	40.25	2	08/10/16	21:30:00	18.4	44.1	34.2	NA	NA	25.63	12.815	12.815	0.2563	6.66	1.16	1.44	3.086666667	3
Boavista	2016	S8	BVG356	85.6	yes	11 to 15	14.53	-14.31	109	95.3271028	55	34	35.6	34.8	40.2	40.3	40.25	3	08/10/16	21:30:00	19.4	44.7	34.6	NA	NA	27.68	13.84	13.84	0.2768	2.06	1.57	1.81	1.813333333	3
Boavista	2016	S8	BVG356	85.6	yes	11 to 15	14.53	-14.31	109	95.3271028	55	34	35.6	34.8	40.2	40.3	40.25	4	08/10/16	21:30:00	19	42.2	33.3	NA	NA	34.97	17.485	17.485	0.3497	2.15	1.09	1.12	1.453333333	3
Boavista	2016	S8	BVG356	85.6	yes	11 to 15	14.53	-14.31	109	95.3271028	55	34	35.6	34.8	40.2	40.3	40.25	5	08/10/16	21:30:00	18.3	43.2	34.1	NA	NA	26.84	13.42	13.42	0.2684	1.13	2.09	0.78	1.333333333	3
Boavista	2016	S8	BVG356	85.6	yes	11 to 15	14.53	-14.31	109	95.3271028	55	34	35.6	34.8	40.2	40.3	40.25	6	08/10/16	21:30:00	18.9	45.4	33.3	NA	NA	31.5	15.75	15.75	0.315	1.5	1.75	2	1.75	3
Boavista	2016	S8	BVG356	85.6	yes	11 to 15	14.53	-14.31	109	95.3271028	55	34	35.6	34.8	40.2	40.3	40.25	7	08/10/16	21:30:00	18.2	44.2	34.3	NA	NA	22.37	11.185	11.185	0.2237	1.16	1.5	1.25	1.303333333	3
Boavista	2016	S8	BVG356	85.6	yes	11 to 15	14.53	-14.31	109	95.3271028	55	34	35.6	34.8	40.2	40.3	40.25	8	08/10/16	21:30:00	19.5	44.2	34.7	NA	NA	26.94	13.47	13.47	0.2694	3.21	0.72	0.91	1.613333333	3
Boavista	2016	S8	BVG356	85.6	yes	11 to 15	14.53	-14.31	109	95.3271028	55	34	35.6	34.8	40.2	40.3	40.25	9	08/10/16	21:30:00	20.2	46.7	34.5	NA	NA	NA	NA	NA	NA	9.21	7.5	8.75	8.486666667	3
Boavista	2016	S8	BVG356	85.6	yes	11 to 15	14.53	-14.31	109	95.3271028	55	34	35.6	34.8	40.2	40.3	40.25	10	08/10/16	21:30:00	19.6	44.3	33.5	NA	NA	22.35	11.175	11.175	0.2235	0.59	0.9	1.13	0.873333333	3
Boavista	2016	S8	BVG356	85.6	yes	11 to 15	14.53	-14.31	109	95.3271028	55	34	35.6	34.8	40.2	40.3	40.25	11	08/10/16	21:30:00	19	45.6	34	NA	NA	28.34	14.17	14.17	0.2834	0.78	0.9	1.16	0.946666667	3
Boavista	2016	S8	BVG356	85.6	yes	11 to 15	14.53	-14.31	109	95.3271028	55	34	35.6	34.8	40.2	40.3	40.25	12	08/10/16	21:30:00	18.4	42.2	32.8	NA	NA	53.66	26.83	26.83	0.5366	2.31	10.5	1.72	4.843333333	3
Boavista	2016	S8	BVG356	85.6	yes	11 to 15	14.53	-14.31	109	95.3271028	55	34	35.6	34.8	40.2	40.3	40.25	13	08/10/16	21:30:00	18.7	43.8	34.8	NA	NA	24.5	12.25	12.25	0.245	0.75	2.21	4	2.32	3
Boavista	2016	S8	BVG356	85.6	yes	11 to 15	14.53	-14.31	109	95.3271028	55	34	35.6	34.8	40.2	40.3	40.25	14	08/10/16	21:30:00	19.4	46	33.9	NA	NA	140.6	70.3	70.3	1.406	0.82	1.47	1.37	1.22	3
Boavista	2016	S8	BVG356	85.6	yes	11 to 15	14.53	-14.31	109	95.3271028	55	34	35.6	34.8	40.2	40.3	40.25	15	08/10/16	21:30:00	20.1	44.9	35.1	NA	NA	NA	NA	NA	NA	1.72	0.87	0.66	1.083333333	3
Boavista	2016	S8	BVG356	85.6	yes	11 to 15	14.53	-14.31	109	95.3271028	55	34	35.6	34.8	40.2	40.3	40.25	16	08/10/16	21:30:00	18.6	45.5	34.1	NA	NA	NA	NA	NA	NA	1.1	1.09	5.5	2.563333333	3
Boavista	2016	S8	BVG356	85.6	yes	11 to 15	14.53	-14.31	109	95.3271028	55	34	35.6	34.8	40.2	40.3	40.25	17	08/10/16	21:30:00	18.7	45.7	35.2	NA	NA	25.15	12.575	12.575	0.2515	0.72	1.63	1.84	1.396666667	3
Boavista	2016	S8	BVG356	85.6	yes	11 to 15	14.53	-14.31	109	95.3271028	55	34	35.6	34.8	40.2	40.3	40.25	18	08/10/16	21:30:00	18.1	44.5	33.4	NA	NA	NA	NA	NA	NA	1.1	1.5	1.31	1.303333333	3
Boavista	2016	S8	BVG356	85.6	yes	11 to 15	14.53	-14.31	109	95.3271028	55	34	35.6	34.8	40.2	40.3	40.25	19	08/10/16	21:30:00	18.5	45.1	34.4	NA	NA	162.25	81.125	81.125	1.6225	1.75	10.88	1.09	4.573333333	3
Boavista	2016	S8	BVG356	85.6	yes	11 to 15	14.53	-14.31	109	95.3271028	55	34	35.6	34.8	40.2	40.3	40.25	20	08/10/16	21:30:00	18.8	45	33.4	NA	NA	107.84	53.92	53.92	1.0784	1.22	3.56	2.25	2.343333333	3
Boavista	2016	S8	BVG356	85.6	yes	11 to 15	14.53	-14.31	109	95.3271028	55	34	35.6	34.8	40.2	40.3	40.25	21	08/10/16	21:30:00	18.8	44.4	33.6	NA	NA	50.25	25.125	25.125	0.5025	3.06	3.18	1.1	2.446666667	3
Boavista	2016	S8	BVG356	85.6	yes	11 to 15	14.53	-14.31	109	95.3271028	55	34	35.6	34.8	40.2	40.3	40.25	22	08/10/16	21:30:00	18.9	45	34.9	NA	NA	25.87	12.935	12.935	0.2587	4.78	1.44	3.34	3.186666667	3
Boavista	2016	S8	BVG356	85.6	yes	11 to 15	14.53	-14.31	109	95.3271028	55	34	35.6	34.8	40.2	40.3	40.25	23	08/10/16	21:30:00	18.9	44.4	32.5	NA	NA	NA	NA	NA	NA	1.09	1.32	3.69	2.033333333	3
Boavista	2016	S9	BVG360	90.8	no	NA	13.98	-17.07	100	96.93877551	55	42.1	41.6	41.85	43.1	41.65	42.375	1	08/10/16	21:30:00	21.2	44.7	33	NA	NA	95.22	47.61	47.61	0.9522	1.25	2.31	2.28	1.946666667	3
Boavista	2016	S9	BVG360	90.8	no	NA	13.98	-17.07	100	96.93877551	55	42.1	41.6	41.85	43.1	41.65	42.375	2	08/10/16	21:30:00	19.8	45.3	33.5	NA	NA	NA	NA	NA	NA	3.84	2.59	3.31	3.246666667	3
Boavista	2016	S9	BVG360	90.8	no	NA	13.98	-17.07	100	96.93877551	55	42.1	41.6	41.85	43.1	41.65	42.375	3	08/10/16	21:30:00	22	46.8	35.4	NA	NA	72.56	36.28	36.28	0.7256	1.72	4.16	21.6	9.16	3
Boavista	2016	S9	BVG360	90.8	no	NA	13.98	-17.07	100	96.93877551	55	42.1	41.6	41.85	43.1	41.65	42.375	4	08/10/16	21:30:00	21.5	45.7	34.7	NA	NA	NA	NA	NA	NA	1.35	NA	1.85	1.6	2
Boavista	2016	S9	BVG360	90.8	no	NA	13.98	-17.07	100	96.93877551	55	42.1	41.6	41.85	43.1	41.65	42.375	5	08/10/16	21:30:00	20.3	45.7	33.9	NA	NA	NA	NA	NA	NA	0.82	1.31	2.22	1.45	3
Boavista	2016	S9	BVG360	90.8	no	NA	13.98	-17.07	100	96.93877551	55	42.1	41.6	41.85	43.1	41.65	42.375	6	08/10/16	21:30:00	21.1	45	33.6	NA	NA	NA	NA	NA	NA	1.06	1.63	2.94	1.876666667	3
Boavista	2016	S9	BVG360	90.8	no	NA	13.98	-17.07	100	96.93877551	55	42.1	41.6	41.85	43.1	41.65	42.375	7	08/10/16	21:30:00	20.2	44.7	33.5	NA	NA	NA	NA	NA	NA	2.41	3.94	1.72	2.69	3
Boavista	2016	S9	BVG360	90.8	no	NA	13.98	-17.07	100	96.93877551	55	42.1	41.6	41.85	43.1	41.65	42.375	8	08/10/16	21:30:00	20.7	45.2	34.2	NA	NA	NA	NA	NA	NA	2.43	1.09	1.6	1.706666667	3
Boavista	2016	S9	BVG360	90.8	no	NA	13.98	-17.07	100	96.93877551	55	42.1	41.6	41.85	43.1	41.65	42.375	9	08/10/16	21:30:00	20.6	44.2	34.1	NA	NA	NA	NA	NA	NA	1.66	2.07	2.75	2.16	3
Boavista	2016	S9	BVG360	90.8	no	NA	13.98	-17.07	100	96.93877551	55	42.1	41.6	41.85	43.1	41.65	42.375	10	08/10/16	21:30:00	22	45.1	34.5	NA	NA	NA	NA	NA	NA	3.28	1.62	2.22	2.373333333	3
Boavista	2016	S9	BVG360	90.8	no	NA	13.98	-17.07	100	96.93877551	55	42.1	41.6	41.85	43.1	41.65	42.375	11	08/10/16	21:30:00	21.6	43.6	33.1	NA	NA	NA	NA	NA	NA	1.07	2.03	3.65	2.25	3
Boavista	2016	S9	BVG360	90.8	no	NA	13.98	-17.07	100	96.93877551	55	42.1	41.6	41.85	43.1	41.65	42.375	12	08/10/16	21:30:00	21.3	43.8	35.1	NA	NA	NA	NA	NA	NA	1.6	2.37	3.06	2.343333333	3
Boavista	2016	S9	BVG360	90.8	no	NA	13.98	-17.07	100	96.93877551	55	42.1	41.6	41.85	43.1	41.65	42.375	13	08/10/16	21:30:00	20.9	45.7	33.6	NA	NA	NA	NA	NA	NA	1.06	1.31	1.28	1.216666667	3
Boavista	2016	S9	BVG360	90.8	no	NA	13.98	-17.07	100	96.93877551	55	42.1	41.6	41.85	43.1	41.65	42.375	14	08/10/16	21:30:00	21.7	45.2	33.6	NA	NA	NA	NA	NA	NA	4.03	3.25	3.78	3.686666667	3
Boavista	2016	S9	BVG360	90.8	no	NA	13.98	-17.07	100	96.93877551	55	42.1	41.6	41.85	43.1	41.65	42.375	15	08/10/16	21:30:00	21.9	44.9	33.1	NA	NA	NA	NA	NA	NA	1.38	1.97	13.65	5.666666667	3
Boavista	2016	S9	BVG360	90.8	no	NA	13.98	-17.07	100	96.93877551	55	42.1	41.6	41.85	43.1	41.65	42.375	16	08/10/16	21:30:00	21.4	44.9	33.4	NA	NA	NA	NA	NA	NA	1.94	2.12	1.84	1.966666667	3
Boavista	2016	S9	BVG360	90.8	no	NA	13.98	-17.07	100	96.93877551	55	42.1	41.6	41.85	43.1	41.65	42.375	17	08/10/16	21:30:00	20.7	44.5	35.4	NA	NA	NA	NA	NA	NA	1.9	3.13	4.16	3.063333333	3
Boavista	2016	S9	BVG360	90.8	no	NA	13.98	-17.07	100	96.93877551	55	42.1	41.6	41.85	43.1	41.65	42.375	18	08/10/16	21:30:00	20.7	44.7	32.2	NA	NA	NA	NA	NA	NA	1.59	1.4	3.06	2.016666667	3
Boavista	2016	S9	BVG360	90.8	no	NA	13.98	-17.07	100	96.93877551	55	42.1	41.6	41.85	43.1	41.65	42.375	19	08/10/16	21:30:00	19.7	42.5	32.8	NA	NA	NA	NA	NA	NA	1.75	3	1.35	2.033333333	3
Boavista	2016	S9	BVG360	90.8	no	NA	13.98	-17.07	100	96.93877551	55	42.1	41.6	41.85	43.1	41.65	42.375	20	08/10/16	21:30:00	21.4	45.1	34.6	NA	NA	NA	NA	NA	NA	2.85	2	2.22	2.356666667	3
Boavista	2016	S9	BVG360	90.8	no	NA	13.98	-17.07	100	96.93877551	55	42.1	41.6	41.85	43.1	41.65	42.375	21	08/10/16	21:30:00	20.3	44.4	34.1	NA	NA	NA	NA	NA	NA	1.28	1.69	2.91	1.96	3
Boavista	2016	S9	BVG360	90.8	no	NA	13.98	-17.07	100	96.93877551	55	42.1	41.6	41.85	43.1	41.65	42.375	22	08/10/16	21:30:00	22.1	45	34.6	NA	NA	NA	NA	NA	NA	1	1.28	3.06	1.78	3
Boavista	2016	S9	BVG360	90.8	no	NA	13.98	-17.07	100	96.93877551	55	42.1	41.6	41.85	43.1	41.65	42.375	23	08/10/16	21:30:00	19.9	44.3	33.2	NA	NA	NA	NA	NA	NA	1.25	2.25	1.19	1.563333333	3
Boavista	2016	S9	BVG360	90.8	no	NA	13.98	-17.07	100	96.93877551	55	42.1	41.6	41.85	43.1	41.65	42.375	24	08/10/16	21:30:00	19.8	43.4	32.8	NA	NA	NA	NA	NA	NA	2.47	9.15	1.5	4.373333333	3
Boavista	2016	S10	BVG367	96.4	no	NA	14.6229448	-16.25299318	97	85.26315789	56	36.5	41.9	39.2	45.25	42.93333333	44.09166667	1	09/10/16	05:00:00	21	44	35	NA	NA	28.62	14.31	14.31	0.2862	2	1.12	2.28	1.8	3
Boavista	2016	S10	BVG367	96.4	no	NA	14.6229448	-16.25299318	97	85.26315789	56	36.5	41.9	39.2	45.25	42.93333333	44.09166667	2	09/10/16	05:00:00	22.1	45.5	36.9	NA	NA	24.6	12.3	12.3	0.246	1.28	1.62	2.15	1.683333333	3
Boavista	2016	S10	BVG367	96.4	no	NA	14.6229448	-16.25299318	97	85.26315789	56	36.5	41.9	39.2	45.25	42.93333333	44.09166667	3	09/10/16	05:00:00	21.4	44.9	35	NA	NA	26.28	13.14	13.14	0.2628	6.5	7.94	5.22	6.553333333	3
Boavista	2016	S10	BVG367	96.4	no	NA	14.6229448	-16.25299318	97	85.26315789	56	36.5	41.9	39.2	45.25	42.93333333	44.09166667	4	09/10/16	05:00:00	21.8	46.3	36	NA	NA	36.56	18.28	18.28	0.3656	1.28	1.16	1.87	1.436666667	3
Boavista	2016	S10	BVG367	96.4	no	NA	14.6229448	-16.25299318	97	85.26315789	56	36.5	41.9	39.2	45.25	42.93333333	44.09166667	5	09/10/16	05:00:00	21.3	46.3	35.5	NA	NA	32	16	16	0.32	1.03	0.97	1.5	1.166666667	3
Boavista	2016	S10	BVG367	96.4	no	NA	14.6229448	-16.25299318	97	85.26315789	56	36.5	41.9	39.2	45.25	42.93333333	44.09166667	6	09/10/16	05:00:00	21.3	44.9	34.7	NA	NA	25.32	12.66	12.66	0.2532	3.09	1.19	1.25	1.843333333	3
Boavista	2016	S10	BVG367	96.4	no	NA	14.6229448	-16.25299318	97	85.26315789	56	36.5	41.9	39.2	45.25	42.93333333	44.09166667	7	09/10/16	05:00:00	21.6	45.9	34.3	NA	NA	25.34	12.67	12.67	0.2534	1.19	1.53	1.47	1.396666667	3
Boavista	2016	S10	BVG367	96.4	no	NA	14.6229448	-16.25299318	97	85.26315789	56	36.5	41.9	39.2	45.25	42.93333333	44.09166667	8	09/10/16	05:00:00	20.7	45.5	34.3	NA	NA	NA	NA	NA	NA	1	3.09	0.85	1.646666667	3
Boavista	2016	S10	BVG367	96.4	no	NA	14.6229448	-16.25299318	97	85.26315789	56	36.5	41.9	39.2	45.25	42.93333333	44.09166667	9	09/10/16	05:00:00	22.1	45.7	36.9	NA	NA	24.94	12.47	12.47	0.2494	4.09	1.84	2.75	2.893333333	3
Boavista	2016	S10	BVG367	96.4	no	NA	14.6229448	-16.25299318	97	85.26315789	56	36.5	41.9	39.2	45.25	42.93333333	44.09166667	10	09/10/16	05:00:00	20.7	46.4	35.4	NA	NA	23.97	11.985	11.985	0.2397	1.53	0.68	2.03	1.413333333	3
Boavista	2016	S10	BVG367	96.4	no	NA	14.6229448	-16.25299318	97	85.26315789	56	36.5	41.9	39.2	45.25	42.93333333	44.09166667	11	09/10/16	05:00:00	22.4	48	35.5	NA	NA	NA	NA	NA	NA	37.82	4.56	6.66	16.34666667	3
Boavista	2016	S10	BVG367	96.4	no	NA	14.6229448	-16.25299318	97	85.26315789	56	36.5	41.9	39.2	45.25	42.93333333	44.09166667	12	09/10/16	05:00:00	21.5	43.9	34.6	NA	NA	NA	NA	NA	NA	1.59	1.78	1.85	1.74	3
Boavista	2016	S10	BVG367	96.4	no	NA	14.6229448	-16.25299318	97	85.26315789	56	36.5	41.9	39.2	45.25	42.93333333	44.09166667	13	09/10/16	05:00:00	20.8	44.3	36.4	NA	NA	NA	NA	NA	NA	1.59	0.82	1.62	1.343333333	3
Boavista	2016	S10	BVG367	96.4	no	NA	14.6229448	-16.25299318	97	85.26315789	56	36.5	41.9	39.2	45.25	42.93333333	44.09166667	14	09/10/16	05:00:00	22	45.3	35.6	NA	NA	NA	NA	NA	NA	3	1.69	5.78	3.49	3
Boavista	2016	S10	BVG367	96.4	no	NA	14.6229448	-16.25299318	97	85.26315789	56	36.5	41.9	39.2	45.25	42.93333333	44.09166667	15	09/10/16	05:00:00	22.1	45.4	34.9	NA	NA	NA	NA	NA	NA	NA	NA	NA	NA	0
Boavista	2016	S10	BVG367	96.4	no	NA	14.6229448	-16.25299318	97	85.26315789	56	36.5	41.9	39.2	45.25	42.93333333	44.09166667	16	09/10/16	05:00:00	22.5	46.9	35.5	NA	NA	NA	NA	NA	NA	1.84	2.81	1.53	2.06	3
Boavista	2016	S10	BVG367	96.4	no	NA	14.6229448	-16.25299318	97	85.26315789	56	36.5	41.9	39.2	45.25	42.93333333	44.09166667	17	09/10/16	05:00:00	21.5	47	35.4	NA	NA	NA	NA	NA	NA	9.19	1.19	0.93	3.77	3
Boavista	2016	S10	BVG367	96.4	no	NA	14.6229448	-16.25299318	97	85.26315789	56	36.5	41.9	39.2	45.25	42.93333333	44.09166667	18	09/10/16	05:00:00	20.6	45.6	35.3	NA	NA	NA	NA	NA	NA	0.91	1.59	1.63	1.376666667	3
Boavista	2016	S10	BVG367	96.4	no	NA	14.6229448	-16.25299318	97	85.26315789	56	36.5	41.9	39.2	45.25	42.93333333	44.09166667	19	09/10/16	05:00:00	21.6	45.7	34.5	NA	NA	NA	NA	NA	NA	2.1	4.56	1.85	2.836666667	3
Boavista	2016	S10	BVG367	96.4	no	NA	14.6229448	-16.25299318	97	85.26315789	56	36.5	41.9	39.2	45.25	42.93333333	44.09166667	20	09/10/16	05:00:00	20.9	45.8	35.3	NA	NA	NA	NA	NA	NA	1.59	1.32	3.34	2.083333333	3
Boavista	2016	S12	BVG354	96.4	no	NA	12.37	-16.69	97	96.84210526	56	36.5	41.9	39.2	45.25	42.93333333	44.09166667	1	10/10/16	21:50:00	19.2	43.7	34.3	NA	NA	NA	NA	NA	NA	11.57	1.78	2.25	5.2	3
Boavista	2016	S12	BVG354	82.13333333	no	NA	12.37	-16.69	89	100	56	37.3	36.2	36.75	41.5	41.25	41.375	2	10/10/16	21:50:00	18.1	44.3	32.7	NA	NA	86	43	43	0.86	NA	17.43	55.19	36.31	2
Boavista	2016	S12	BVG354	82.13333333	no	NA	12.37	-16.69	89	100	56	37.3	36.2	36.75	41.5	41.25	41.375	3	10/10/16	21:50:00	18.4	43.2	32.4	NA	NA	NA	NA	NA	NA	2.16	1.72	4.78	2.886666667	3
Boavista	2016	S12	BVG354	82.13333333	no	NA	12.37	-16.69	89	100	56	37.3	36.2	36.75	41.5	41.25	41.375	4	10/10/16	21:50:00	18.3	45	32.4	NA	NA	56.41	28.205	28.205	0.5641	1.09	1.22	1.47	1.26	3
Boavista	2016	S12	BVG354	82.13333333	no	NA	12.37	-16.69	89	100	56	37.3	36.2	36.75	41.5	41.25	41.375	5	10/10/16	21:50:00	17.8	42.9	33.8	NA	NA	NA	NA	NA	NA	1.63	1.97	1.09	1.563333333	3
Boavista	2016	S12	BVG354	82.13333333	no	NA	12.37	-16.69	89	100	56	37.3	36.2	36.75	41.5	41.25	41.375	6	10/10/16	21:50:00	18.1	44.8	32.8	NA	NA	NA	NA	NA	NA	17.78	9.03	42.16	22.99	3
Boavista	2016	S12	BVG354	82.13333333	no	NA	12.37	-16.69	89	100	56	37.3	36.2	36.75	41.5	41.25	41.375	7	10/10/16	21:50:00	17.1	41.3	32.5	NA	NA	13.56	6.78	6.78	0.1356	3.5	1.75	1.56	2.27	3
Boavista	2016	S12	BVG354	82.13333333	no	NA	12.37	-16.69	89	100	56	37.3	36.2	36.75	41.5	41.25	41.375	8	10/10/16	21:50:00	17.2	42.9	32.9	NA	NA	53.78	26.89	26.89	0.5378	1.63	2.09	4.79	2.836666667	3
Boavista	2016	S12	BVG354	82.13333333	no	NA	12.37	-16.69	89	100	56	37.3	36.2	36.75	41.5	41.25	41.375	9	10/10/16	21:50:00	19.1	45.2	34.2	NA	NA	48.25	24.125	24.125	0.4825	4.31	2	1.44	2.583333333	3
Boavista	2016	S12	BVG354	82.13333333	no	NA	12.37	-16.69	89	100	56	37.3	36.2	36.75	41.5	41.25	41.375	10	10/10/16	21:50:00	16.7	40.4	32.5	NA	NA	18.9	9.45	9.45	0.189	2.13	1.12	2.53	1.926666667	3
Boavista	2016	S12	BVG354	82.13333333	no	NA	12.37	-16.69	89	100	56	37.3	36.2	36.75	41.5	41.25	41.375	11	10/10/16	21:50:00	18.5	42.5	33	NA	NA	NA	NA	NA	NA	1.96	1.72	1.72	1.8	3
Boavista	2016	S12	BVG354	82.13333333	no	NA	12.37	-16.69	89	100	56	37.3	36.2	36.75	41.5	41.25	41.375	12	10/10/16	21:50:00	17.5	43.3	33.2	NA	NA	32.16	16.08	16.08	0.3216	1.47	1.25	1.53	1.416666667	3
Boavista	2016	S12	BVG354	82.13333333	no	NA	12.37	-16.69	89	100	56	37.3	36.2	36.75	41.5	41.25	41.375	13	10/10/16	21:50:00	19.4	44.1	34.3	NA	NA	26.87	13.435	13.435	0.2687	1.07	4.37	1.25	2.23	3
Boavista	2016	S12	BVG354	82.13333333	no	NA	12.37	-16.69	89	100	56	37.3	36.2	36.75	41.5	41.25	41.375	14	10/10/16	21:50:00	18.1	43.2	32	NA	NA	27.03	13.515	13.515	0.2703	1.31	4.78	2.97	3.02	3
Boavista	2016	S12	BVG354	82.13333333	no	NA	12.37	-16.69	89	100	56	37.3	36.2	36.75	41.5	41.25	41.375	15	10/10/16	21:50:00	17.2	43.1	30.9	NA	NA	38.53	19.265	19.265	0.3853	1.19	1.31	1.63	1.376666667	3
Boavista	2016	S12	BVG354	82.13333333	no	NA	12.37	-16.69	89	100	56	37.3	36.2	36.75	41.5	41.25	41.375	16	10/10/16	21:50:00	17.7	43.1	31.6	NA	NA	27.06	13.53	13.53	0.2706	NA	NA	33.37	33.37	1
Boavista	2016	S12	BVG354	82.13333333	no	NA	12.37	-16.69	89	100	56	37.3	36.2	36.75	41.5	41.25	41.375	17	10/10/16	21:50:00	17.9	42	32.1	NA	NA	NA	NA	NA	NA	2.5	1.85	1.32	1.89	3
Boavista	2016	S12	BVG354	82.13333333	no	NA	12.37	-16.69	89	100	56	37.3	36.2	36.75	41.5	41.25	41.375	18	10/10/16	21:50:00	17.7	42.8	34.8	NA	NA	NA	NA	NA	NA	4.9	2.19	59.13	22.07333333	3
Boavista	2016	S12	BVG354	82.13333333	no	NA	12.37	-16.69	89	100	56	37.3	36.2	36.75	41.5	41.25	41.375	19	10/10/16	21:50:00	16.2	42.6	32.8	NA	NA	24.87	12.435	12.435	0.2487	8.78	3.25	2.34	4.79	3
Boavista	2016	S12	BVG354	82.13333333	no	NA	12.37	-16.69	89	100	56	37.3	36.2	36.75	41.5	41.25	41.375	20	10/10/16	21:50:00	18.8	44.4	34.7	NA	NA	64.16	32.08	32.08	0.6416	6.94	12.51	2	7.15	3
Boavista	2016	S13	BVG366	80.9	no	NA	11.41716019	-16.92822604	87	72.94117647	57	36.5	34.8	35.65	40.5	40.4	40.45	1	11/10/16	23:45:00	17.8	44.4	33.4	NA	NA	20.22	10.11	10.11	0.2022	2.94	1.5	1.06	1.833333333	3
Boavista	2016	S13	BVG366	80.9	no	NA	11.41716019	-16.92822604	87	72.94117647	57	36.5	34.8	35.65	40.5	40.4	40.45	2	11/10/16	23:45:00	20.9	46.6	34.6	NA	NA	22.69	11.345	11.345	0.2269	1.12	2.19	2.13	1.813333333	3
Boavista	2016	S13	BVG366	80.9	no	NA	11.41716019	-16.92822604	87	72.94117647	57	36.5	34.8	35.65	40.5	40.4	40.45	3	11/10/16	23:45:00	19.1	43.2	33.4	NA	NA	18.2	9.1	9.1	0.182	19.84	11.75	2.91	11.5	3
Boavista	2016	S13	BVG366	80.9	no	NA	11.41716019	-16.92822604	87	72.94117647	57	36.5	34.8	35.65	40.5	40.4	40.45	4	11/10/16	23:45:00	19.4	42.8	33.4	NA	NA	25.19	12.595	12.595	0.2519	35.28	4.84	3.66	14.59333333	3
Boavista	2016	S13	BVG366	80.9	no	NA	11.41716019	-16.92822604	87	72.94117647	57	36.5	34.8	35.65	40.5	40.4	40.45	5	11/10/16	23:45:00	19.9	43.9	34.7	NA	NA	19.25	9.625	9.625	0.1925	1.13	9.53	18.06	9.573333333	3
Boavista	2016	S13	BVG366	80.9	no	NA	11.41716019	-16.92822604	87	72.94117647	57	36.5	34.8	35.65	40.5	40.4	40.45	6	11/10/16	23:45:00	18.6	44.9	31.9	NA	NA	25.06	12.53	12.53	0.2506	32.59	NA	18.16	25.375	2
Boavista	2016	S13	BVG366	80.9	no	NA	11.41716019	-16.92822604	87	72.94117647	57	36.5	34.8	35.65	40.5	40.4	40.45	7	11/10/16	23:45:00	20	44.9	35.1	NA	NA	28.62	14.31	14.31	0.2862	29.34	12.03	1.81	14.39333333	3
Boavista	2016	S13	BVG366	80.9	no	NA	11.41716019	-16.92822604	87	72.94117647	57	36.5	34.8	35.65	40.5	40.4	40.45	8	11/10/16	23:45:00	19.3	44	33.2	NA	NA	22.28	11.14	11.14	0.2228	3.84	12.34	2.81	6.33	3
Boavista	2016	S13	BVG366	80.9	no	NA	11.41716019	-16.92822604	87	72.94117647	57	36.5	34.8	35.65	40.5	40.4	40.45	9	11/10/16	23:45:00	18.5	43.3	32	NA	NA	NA	NA	NA	NA	1.94	1.22	9.5	4.22	3
Boavista	2016	S13	BVG366	80.9	no	NA	11.41716019	-16.92822604	87	72.94117647	57	36.5	34.8	35.65	40.5	40.4	40.45	10	11/10/16	23:45:00	19.2	43.4	33.3	NA	NA	NA	NA	NA	NA	2.66	2.57	19.4	8.21	3
Boavista	2016	S13	BVG366	80.9	no	NA	11.41716019	-16.92822604	87	72.94117647	57	36.5	34.8	35.65	40.5	40.4	40.45	11	11/10/16	23:45:00	19.8	44.4	34.7	NA	NA	22.25	11.125	11.125	0.2225	5.28	14.22	5.87	8.456666667	3
Boavista	2016	S13	BVG366	80.9	no	NA	11.41716019	-16.92822604	87	72.94117647	57	36.5	34.8	35.65	40.5	40.4	40.45	12	11/10/16	23:45:00	18.9	44.1	34.1	NA	NA	31.97	15.985	15.985	0.3197	4.41	4.66	1.56	3.543333333	3
Boavista	2016	S13	BVG366	80.9	no	NA	11.41716019	-16.92822604	87	72.94117647	57	36.5	34.8	35.65	40.5	40.4	40.45	13	11/10/16	23:45:00	18.6	44.6	33.8	NA	NA	NA	NA	NA	NA	1.62	2.84	2.25	2.236666667	3
Boavista	2016	S13	BVG366	80.9	no	NA	11.41716019	-16.92822604	87	72.94117647	57	36.5	34.8	35.65	40.5	40.4	40.45	14	11/10/16	23:45:00	19.5	43.2	34.2	NA	NA	20.56	10.28	10.28	0.2056	6.31	1.85	11	6.386666667	3
Boavista	2016	S13	BVG366	80.9	no	NA	11.41716019	-16.92822604	87	72.94117647	57	36.5	34.8	35.65	40.5	40.4	40.45	15	11/10/16	23:45:00	19.7	44.9	34	NA	NA	24.16	12.08	12.08	0.2416	6.15	3.16	4.22	4.51	3
Boavista	2016	S13	BVG366	80.9	no	NA	11.41716019	-16.92822604	87	72.94117647	57	36.5	34.8	35.65	40.5	40.4	40.45	16	11/10/16	23:45:00	18.8	42.6	32.7	NA	NA	35.66	17.83	17.83	0.3566	6.62	1.91	6.47	5	3
Boavista	2016	S13	BVG366	80.9	no	NA	11.41716019	-16.92822604	87	72.94117647	57	36.5	34.8	35.65	40.5	40.4	40.45	17	11/10/16	23:45:00	19.1	44.1	32.2	NA	NA	NA	NA	NA	NA	3.28	26.78	11.94	14	3
Boavista	2016	S13	BVG366	80.9	no	NA	11.41716019	-16.92822604	87	72.94117647	57	36.5	34.8	35.65	40.5	40.4	40.45	18	11/10/16	23:45:00	19.6	44.7	34	NA	NA	30.69	15.345	15.345	0.3069	4	3.18	1.75	2.976666667	3
Boavista	2016	S13	BVG366	80.9	no	NA	11.41716019	-16.92822604	87	72.94117647	57	36.5	34.8	35.65	40.5	40.4	40.45	19	11/10/16	23:45:00	20.2	46.3	33.1	NA	NA	17.62	8.81	8.81	0.1762	NA	NA	NA	NA	0
Boavista	2016	S13	BVG366	80.9	no	NA	11.41716019	-16.92822604	87	72.94117647	57	36.5	34.8	35.65	40.5	40.4	40.45	20	11/10/16	23:45:00	21.1	45.6	34.9	NA	NA	21.41	10.705	10.705	0.2141	4.25	2.63	1.96	2.946666667	3
Boavista	2016	S13	BVG366	80.9	no	NA	11.41716019	-16.92822604	87	72.94117647	57	36.5	34.8	35.65	40.5	40.4	40.45	21	11/10/16	23:45:00	21.1	45.7	33.2	NA	NA	34.19	17.095	17.095	0.3419	2.13	1.57	1.69	1.796666667	3
Boavista	2016	S13	BVG366	80.9	no	NA	11.41716019	-16.92822604	87	72.94117647	57	36.5	34.8	35.65	40.5	40.4	40.45	22	11/10/16	23:45:00	19.1	43.4	34	NA	NA	47.37	23.685	23.685	0.4737	8.68	3.88	2.59	5.05	3
Boavista	2016	S11	BVG357	81.06666667	no	NA	11.39	-18.26	81	87.5	59	30.2	32.5	31.35	38.4	41.4	39.9	1	13/10/16	23:30:00	15.5	43.2	32.5	NA	NA	18.07	9.035	9.035	0.1807	36.31	2.19	45.41	27.97	3
Boavista	2016	S11	BVG357	81.06666667	no	NA	11.39	-18.26	81	87.5	59	30.2	32.5	31.35	38.4	41.4	39.9	2	13/10/16	23:30:00	16.6	43.2	33.2	NA	NA	20.81	10.405	10.405	0.2081	13.13	12.97	12.25	12.78333333	3
Boavista	2016	S11	BVG357	81.06666667	no	NA	11.39	-18.26	81	87.5	59	30.2	32.5	31.35	38.4	41.4	39.9	3	13/10/16	23:30:00	15	42.4	31.5	NA	NA	18.72	9.36	9.36	0.1872	6.69	32	5.94	14.87666667	3
Boavista	2016	S11	BVG357	81.06666667	no	NA	11.39	-18.26	81	87.5	59	30.2	32.5	31.35	38.4	41.4	39.9	4	13/10/16	23:30:00	15.9	42.9	32.9	NA	NA	20.4	10.2	10.2	0.204	1.62	NA	11.53	6.575	2
Boavista	2016	S11	BVG357	81.06666667	no	NA	11.39	-18.26	81	87.5	59	30.2	32.5	31.35	38.4	41.4	39.9	5	13/10/16	23:30:00	15.7	41.5	31.8	NA	NA	NA	NA	NA	NA	6.59	NA	NA	6.59	1
Boavista	2016	S11	BVG357	81.06666667	no	NA	11.39	-18.26	81	87.5	59	30.2	32.5	31.35	38.4	41.4	39.9	6	13/10/16	23:30:00	17.5	42.7	34.4	NA	NA	29.44	14.72	14.72	0.2944	NA	NA	3.47	3.47	1
Boavista	2016	S11	BVG357	81.06666667	no	NA	11.39	-18.26	81	87.5	59	30.2	32.5	31.35	38.4	41.4	39.9	7	13/10/16	23:30:00	16.6	42.2	33.6	NA	NA	15.44	7.72	7.72	0.1544	4.82	8.44	4.75	6.003333333	3
Boavista	2016	S11	BVG357	81.06666667	no	NA	11.39	-18.26	81	87.5	59	30.2	32.5	31.35	38.4	41.4	39.9	8	13/10/16	23:30:00	15.1	42.4	33.4	NA	NA	35.12	17.56	17.56	0.3512	2.72	3.75	2.66	3.043333333	3
Boavista	2016	S11	BVG357	81.06666667	no	NA	11.39	-18.26	81	87.5	59	30.2	32.5	31.35	38.4	41.4	39.9	9	13/10/16	23:30:00	16.8	43.6	33.6	NA	NA	NA	NA	NA	NA	2.97	3.94	4.22	3.71	3
Boavista	2016	S11	BVG357	81.06666667	no	NA	11.39	-18.26	81	87.5	59	30.2	32.5	31.35	38.4	41.4	39.9	10	13/10/16	23:30:00	16.5	42	31.8	NA	NA	52.97	26.485	26.485	0.5297	1.81	8.35	3.81	4.656666667	3
Boavista	2016	S11	BVG357	81.06666667	no	NA	11.39	-18.26	81	87.5	59	30.2	32.5	31.35	38.4	41.4	39.9	11	13/10/16	23:30:00	16.5	43.3	32.9	NA	NA	24.1	12.05	12.05	0.241	1.28	2.31	2.15	1.913333333	3
Boavista	2016	S11	BVG357	81.06666667	no	NA	11.39	-18.26	81	87.5	59	30.2	32.5	31.35	38.4	41.4	39.9	12	13/10/16	23:30:00	16.8	43.3	33.7	NA	NA	25.5	12.75	12.75	0.255	1.63	6.56	9.62	5.936666667	3
Boavista	2016	S11	BVG357	81.06666667	no	NA	11.39	-18.26	81	87.5	59	30.2	32.5	31.35	38.4	41.4	39.9	13	13/10/16	23:30:00	16.8	44	33.2	NA	NA	27.91	13.955	13.955	0.2791	4.72	1.53	2.19	2.813333333	3
Boavista	2016	S11	BVG357	81.06666667	no	NA	11.39	-18.26	81	87.5	59	30.2	32.5	31.35	38.4	41.4	39.9	14	13/10/16	23:30:00	15.3	41.8	32.3	NA	NA	33.81	16.905	16.905	0.3381	7.19	2.69	2.25	4.043333333	3
Boavista	2016	S11	BVG357	81.06666667	no	NA	11.39	-18.26	81	87.5	59	30.2	32.5	31.35	38.4	41.4	39.9	15	13/10/16	23:30:00	17	43.2	32.7	NA	NA	26.35	13.175	13.175	0.2635	3.62	18.53	4.28	8.81	3
Boavista	2016	S11	BVG357	81.06666667	no	NA	11.39	-18.26	81	87.5	59	30.2	32.5	31.35	38.4	41.4	39.9	16	13/10/16	23:30:00	16.4	42.4	33	NA	NA	NA	NA	NA	NA	1.47	6	5.5	4.323333333	3
Boavista	2016	S11	BVG357	81.06666667	no	NA	11.39	-18.26	81	87.5	59	30.2	32.5	31.35	38.4	41.4	39.9	17	13/10/16	23:30:00	16.3	42.8	34	NA	NA	56.65	28.325	28.325	0.5665	NA	10.69	9.47	10.08	2
Boavista	2016	S11	BVG357	81.06666667	no	NA	11.39	-18.26	81	87.5	59	30.2	32.5	31.35	38.4	41.4	39.9	18	13/10/16	23:30:00	16.3	43.8	32.5	NA	NA	60.07	30.035	30.035	0.6007	2.88	1.81	1.12	1.936666667	3
Boavista	2016	S11	BVG357	81.06666667	no	NA	11.39	-18.26	81	87.5	59	30.2	32.5	31.35	38.4	41.4	39.9	19	13/10/16	23:30:00	16.4	44.1	33.1	NA	NA	69.12	34.56	34.56	0.6912	6.69	2.89	2.65	4.076666667	3
Boavista	2016	S11	BVG357	81.06666667	no	NA	11.39	-18.26	81	87.5	59	30.2	32.5	31.35	38.4	41.4	39.9	20	13/10/16	23:30:00	16.3	42.9	32.5	NA	NA	64.5	32.25	32.25	0.645	4.84	3.13	3.72	3.896666667	3
Boavista	2016	S15	BVG382	75.86666667	no	NA	11.5	-18.63	75	86.76470588	59	42.6	39.1	40.85	42.86666667	41.83333333	42.35	1	14/10/16	20:45:00	20.2	47	35	NA	NA	23.06	11.53	11.53	0.2306	14.37	1.44	2.28	6.03	3
Boavista	2016	S15	BVG382	75.86666667	no	NA	11.5	-18.63	75	86.76470588	59	42.6	39.1	40.85	42.86666667	41.83333333	42.35	2	14/10/16	20:45:00	19.5	45.6	34.9	NA	NA	21.65	10.825	10.825	0.2165	1.56	2.78	2.56	2.3	3
Boavista	2016	S15	BVG382	75.86666667	no	NA	11.5	-18.63	75	86.76470588	59	42.6	39.1	40.85	42.86666667	41.83333333	42.35	3	14/10/16	20:45:00	21.6	46.7	35.9	NA	NA	35.75	17.875	17.875	0.3575	3.44	19	1.62	8.02	3
Boavista	2016	S15	BVG382	75.86666667	no	NA	11.5	-18.63	75	86.76470588	59	42.6	39.1	40.85	42.86666667	41.83333333	42.35	4	14/10/16	20:45:00	20.4	47.6	35.6	NA	NA	22.75	11.375	11.375	0.2275	19.81	8.66	5.43	11.3	3
Boavista	2016	S15	BVG382	75.86666667	no	NA	11.5	-18.63	75	86.76470588	59	42.6	39.1	40.85	42.86666667	41.83333333	42.35	5	14/10/16	20:45:00	20.9	47.5	34.7	NA	NA	38.78	19.39	19.39	0.3878	6.28	2.34	1.69	3.436666667	3
Boavista	2016	S15	BVG382	75.86666667	no	NA	11.5	-18.63	75	86.76470588	59	42.6	39.1	40.85	42.86666667	41.83333333	42.35	6	14/10/16	20:45:00	20.1	44.7	35.2	NA	NA	37.16	18.58	18.58	0.3716	50.41	32.19	NA	41.3	2
Boavista	2016	S15	BVG382	75.86666667	no	NA	11.5	-18.63	75	86.76470588	59	42.6	39.1	40.85	42.86666667	41.83333333	42.35	7	14/10/16	20:45:00	21.1	46	34.6	NA	NA	25.12	12.56	12.56	0.2512	5.5	2.63	3.03	3.72	3
Boavista	2016	S15	BVG382	75.86666667	no	NA	11.5	-18.63	75	86.76470588	59	42.6	39.1	40.85	42.86666667	41.83333333	42.35	8	14/10/16	20:45:00	19.1	45.4	34.6	NA	NA	24.75	12.375	12.375	0.2475	3.56	13.13	7.9	8.196666667	3
Boavista	2016	S15	BVG382	75.86666667	no	NA	11.5	-18.63	75	86.76470588	59	42.6	39.1	40.85	42.86666667	41.83333333	42.35	9	14/10/16	20:45:00	20.4	46.6	36.2	NA	NA	33.47	16.735	16.735	0.3347	NA	NA	NA	NA	0
Boavista	2016	S15	BVG382	75.86666667	no	NA	11.5	-18.63	75	86.76470588	59	42.6	39.1	40.85	42.86666667	41.83333333	42.35	10	14/10/16	20:45:00	19.9	45.9	35.6	NA	NA	27.13	13.565	13.565	0.2713	2.59	4.97	3.21	3.59	3
Boavista	2016	S15	BVG382	75.86666667	no	NA	11.5	-18.63	75	86.76470588	59	42.6	39.1	40.85	42.86666667	41.83333333	42.35	11	14/10/16	20:45:00	19.1	46.7	36.3	NA	NA	27.41	13.705	13.705	0.2741	32.66	3.19	1.03	12.29333333	3
Boavista	2016	S15	BVG382	75.86666667	no	NA	11.5	-18.63	75	86.76470588	59	42.6	39.1	40.85	42.86666667	41.83333333	42.35	12	14/10/16	20:45:00	19.4	44.8	35.6	NA	NA	22.94	11.47	11.47	0.2294	2.72	2.68	2.68	2.693333333	3
Boavista	2016	S15	BVG382	75.86666667	no	NA	11.5	-18.63	75	86.76470588	59	42.6	39.1	40.85	42.86666667	41.83333333	42.35	13	14/10/16	20:45:00	20.9	47.5	36.6	NA	NA	22.25	11.125	11.125	0.2225	25.66	1.59	1.69	9.646666667	3
Boavista	2016	S15	BVG382	75.86666667	no	NA	11.5	-18.63	75	86.76470588	59	42.6	39.1	40.85	42.86666667	41.83333333	42.35	14	14/10/16	20:45:00	22.1	46.6	36.3	NA	NA	21.53	10.765	10.765	0.2153	1.63	1.12	4.06	2.27	3
Boavista	2016	S15	BVG382	75.86666667	no	NA	11.5	-18.63	75	86.76470588	59	42.6	39.1	40.85	42.86666667	41.83333333	42.35	15	14/10/16	20:45:00	20.4	46.7	34.6	NA	NA	39.62	19.81	19.81	0.3962	4.53	3.75	9.6	5.96	3
Boavista	2016	S15	BVG382	75.86666667	no	NA	11.5	-18.63	75	86.76470588	59	42.6	39.1	40.85	42.86666667	41.83333333	42.35	16	14/10/16	20:45:00	21.1	47	36.8	NA	NA	27.47	13.735	13.735	0.2747	7.46	2.71	2.78	4.316666667	3
Boavista	2016	S15	BVG382	75.86666667	no	NA	11.5	-18.63	75	86.76470588	59	42.6	39.1	40.85	42.86666667	41.83333333	42.35	17	14/10/16	20:45:00	20.3	45.6	35.2	NA	NA	30.1	15.05	15.05	0.301	1.78	1.5	2.5	1.926666667	3
Boavista	2016	S15	BVG382	75.86666667	no	NA	11.5	-18.63	75	86.76470588	59	42.6	39.1	40.85	42.86666667	41.83333333	42.35	18	14/10/16	20:45:00	19.7	44.5	35.2	NA	NA	22.56	11.28	11.28	0.2256	2.82	1.87	4.28	2.99	3
Boavista	2016	S15	BVG382	75.86666667	no	NA	11.5	-18.63	75	86.76470588	59	42.6	39.1	40.85	42.86666667	41.83333333	42.35	19	14/10/16	20:45:00	19.8	46.3	35.5	NA	NA	24.19	12.095	12.095	0.2419	1.56	3.94	2.72	2.74	3
Boavista	2016	S15	BVG382	75.86666667	no	NA	11.5	-18.63	75	86.76470588	59	42.6	39.1	40.85	42.86666667	41.83333333	42.35	20	14/10/16	20:45:00	21.2	45.5	34.6	NA	NA	24.34	12.17	12.17	0.2434	1.82	1.5	3.41	2.243333333	3
Boavista	2016	S14	BVG384	81	no	NA	11.13284531	-16.4629893	73	81.81818182	59	37.7	36.6	37.15	40.86666667	41.03333333	40.95	1	14/10/16	22:30:00	20.1	46	34.7	NA	NA	28.59	14.295	14.295	0.2859	30.65	10.75	1.84	14.41333333	3
Boavista	2016	S14	BVG384	81	no	NA	11.13284531	-16.4629893	73	81.81818182	59	37.7	36.6	37.15	40.86666667	41.03333333	40.95	2	14/10/16	22:30:00	20.4	44.9	34.3	NA	NA	19.28	9.64	9.64	0.1928	1.6	48.69	1.68	17.32333333	3
Boavista	2016	S14	BVG384	81	no	NA	11.13284531	-16.4629893	73	81.81818182	59	37.7	36.6	37.15	40.86666667	41.03333333	40.95	3	14/10/16	22:30:00	19.4	43	35.7	NA	NA	24.66	12.33	12.33	0.2466	1.88	18	NA	9.94	2
Boavista	2016	S14	BVG384	81	no	NA	11.13284531	-16.4629893	73	81.81818182	59	37.7	36.6	37.15	40.86666667	41.03333333	40.95	4	14/10/16	22:30:00	18.3	44.3	34.9	NA	NA	18.97	9.485	9.485	0.1897	1.5	3.19	1.57	2.086666667	3
Boavista	2016	S14	BVG384	81	no	NA	11.13284531	-16.4629893	73	81.81818182	59	37.7	36.6	37.15	40.86666667	41.03333333	40.95	5	14/10/16	22:30:00	20.1	43.1	34.3	NA	NA	25.15	12.575	12.575	0.2515	25.87	45.81	39.1	36.92666667	3
Boavista	2016	S14	BVG384	81	no	NA	11.13284531	-16.4629893	73	81.81818182	59	37.7	36.6	37.15	40.86666667	41.03333333	40.95	6	14/10/16	22:30:00	19.9	43.6	34.8	NA	NA	47.22	23.61	23.61	0.4722	1.18	3.28	3.28	2.58	3
Boavista	2016	S14	BVG384	81	no	NA	11.13284531	-16.4629893	73	81.81818182	59	37.7	36.6	37.15	40.86666667	41.03333333	40.95	7	14/10/16	22:30:00	19.8	43.6	35.2	NA	NA	25.28	12.64	12.64	0.2528	1.38	1.66	1.72	1.586666667	3
Boavista	2016	S14	BVG384	81	no	NA	11.13284531	-16.4629893	73	81.81818182	59	37.7	36.6	37.15	40.86666667	41.03333333	40.95	8	14/10/16	22:30:00	19.4	44.4	36.2	NA	NA	33.16	16.58	16.58	0.3316	39.22	NA	1.75	20.485	2
Boavista	2016	S14	BVG384	81	no	NA	11.13284531	-16.4629893	73	81.81818182	59	37.7	36.6	37.15	40.86666667	41.03333333	40.95	9	14/10/16	22:30:00	19.1	43.3	34.3	NA	NA	44.03	22.015	22.015	0.4403	8.04	5.97	12.35	8.786666667	3
Boavista	2016	S14	BVG384	81	no	NA	11.13284531	-16.4629893	73	81.81818182	59	37.7	36.6	37.15	40.86666667	41.03333333	40.95	10	14/10/16	22:30:00	20.1	43.2	34.6	NA	NA	28.35	14.175	14.175	0.2835	14.18	1.72	3.1	6.333333333	3
Boavista	2016	S14	BVG384	81	no	NA	11.13284531	-16.4629893	73	81.81818182	59	37.7	36.6	37.15	40.86666667	41.03333333	40.95	11	14/10/16	22:30:00	20.5	44.1	35.5	NA	NA	25.71	12.855	12.855	0.2571	3.53	10.91	1.66	5.366666667	3
Boavista	2016	S14	BVG384	81	no	NA	11.13284531	-16.4629893	73	81.81818182	59	37.7	36.6	37.15	40.86666667	41.03333333	40.95	12	14/10/16	22:30:00	19.8	44.3	35.8	NA	NA	55.1	27.55	27.55	0.551	1.75	48.47	21.28	23.83333333	3
Boavista	2016	S14	BVG384	81	no	NA	11.13284531	-16.4629893	73	81.81818182	59	37.7	36.6	37.15	40.86666667	41.03333333	40.95	13	14/10/16	22:30:00	19.6	45.2	34.3	NA	NA	NA	NA	NA	NA	1.65	2.22	2	1.956666667	3
Boavista	2016	S14	BVG384	81	no	NA	11.13284531	-16.4629893	73	81.81818182	59	37.7	36.6	37.15	40.86666667	41.03333333	40.95	14	14/10/16	22:30:00	19.6	44.3	35.2	NA	NA	NA	NA	NA	NA	1.72	2	5.75	3.156666667	3
Boavista	2016	S14	BVG384	81	no	NA	11.13284531	-16.4629893	73	81.81818182	59	37.7	36.6	37.15	40.86666667	41.03333333	40.95	15	14/10/16	22:30:00	19.2	43.7	35.3	NA	NA	28.22	14.11	14.11	0.2822	14.79	10.34	3.15	9.426666667	3
Boavista	2016	S14	BVG384	81	no	NA	11.13284531	-16.4629893	73	81.81818182	59	37.7	36.6	37.15	40.86666667	41.03333333	40.95	16	14/10/16	22:30:00	16.8	41.7	33.1	NA	NA	39.31	19.655	19.655	0.3931	2.6	15.53	2.97	7.033333333	3
Boavista	2016	S14	BVG384	81	no	NA	11.13284531	-16.4629893	73	81.81818182	59	37.7	36.6	37.15	40.86666667	41.03333333	40.95	17	14/10/16	22:30:00	19.7	45.2	36.1	NA	NA	NA	NA	NA	NA	47.63	2.69	10.37	20.23	3
Boavista	2016	S14	BVG384	81	no	NA	11.13284531	-16.4629893	73	81.81818182	59	37.7	36.6	37.15	40.86666667	41.03333333	40.95	18	14/10/16	22:30:00	19.1	43.5	33.2	NA	NA	44.85	22.425	22.425	0.4485	1.91	2.19	1.47	1.856666667	3
Boavista	2016	S14	BVG384	81	no	NA	11.13284531	-16.4629893	73	81.81818182	59	37.7	36.6	37.15	40.86666667	41.03333333	40.95	19	14/10/16	22:30:00	20.1	43.6	35.1	NA	NA	NA	NA	NA	NA	2.06	6.37	3.87	4.1	3
Boavista	2016	S14	BVG384	81	no	NA	11.13284531	-16.4629893	73	81.81818182	59	37.7	36.6	37.15	40.86666667	41.03333333	40.95	20	14/10/16	22:30:00	20.8	44.9	37.2	NA	NA	41.78	20.89	20.89	0.4178	1.69	2.07	2.25	2.003333333	3
Boavista	2016	S16	BVG373	80.73333333	no	NA	10.39	-18.11	61	98.30508475	61	33.4	36.1	34.75	39.4	41.53333333	40.46666667	1	17/10/16	21:30:00	17.4	44	34.5	NA	NA	22.94	11.47	11.47	0.2294	NA	NA	NA	NA	0
Boavista	2016	S16	BVG373	80.73333333	no	NA	10.39	-18.11	61	98.30508475	61	33.4	36.1	34.75	39.4	41.53333333	40.46666667	2	17/10/16	21:30:00	17.6	43.3	34.3	NA	NA	23.87	11.935	11.935	0.2387	5.37	30.13	25.79	20.43	3
Boavista	2016	S16	BVG373	80.73333333	no	NA	10.39	-18.11	61	98.30508475	61	33.4	36.1	34.75	39.4	41.53333333	40.46666667	3	17/10/16	21:30:00	16.8	42.6	34.2	NA	NA	21.28	10.64	10.64	0.2128	4.41	1.88	4.63	3.64	3
Boavista	2016	S16	BVG373	80.73333333	no	NA	10.39	-18.11	61	98.30508475	61	33.4	36.1	34.75	39.4	41.53333333	40.46666667	4	17/10/16	21:30:00	18.5	45.2	33.2	NA	NA	24.06	12.03	12.03	0.2406	NA	NA	24.06	24.06	1
Boavista	2016	S16	BVG373	80.73333333	no	NA	10.39	-18.11	61	98.30508475	61	33.4	36.1	34.75	39.4	41.53333333	40.46666667	5	17/10/16	21:30:00	18.3	45.8	34.1	NA	NA	20.22	10.11	10.11	0.2022	2.19	4.41	2.15	2.916666667	3
Boavista	2016	S16	BVG373	80.73333333	no	NA	10.39	-18.11	61	98.30508475	61	33.4	36.1	34.75	39.4	41.53333333	40.46666667	6	17/10/16	21:30:00	17.3	42.5	34.3	NA	NA	33.47	16.735	16.735	0.3347	1.81	1.31	1.38	1.5	3
Boavista	2016	S16	BVG373	80.73333333	no	NA	10.39	-18.11	61	98.30508475	61	33.4	36.1	34.75	39.4	41.53333333	40.46666667	7	17/10/16	21:30:00	18.3	45.6	33.9	NA	NA	48.13	24.065	24.065	0.4813	0.85	1.56	3.72	2.043333333	3
Boavista	2016	S16	BVG373	80.73333333	no	NA	10.39	-18.11	61	98.30508475	61	33.4	36.1	34.75	39.4	41.53333333	40.46666667	8	17/10/16	21:30:00	17.7	44.5	33.9	NA	NA	29.18	14.59	14.59	0.2918	1.65	2.5	2.81	2.32	3
Boavista	2016	S16	BVG373	80.73333333	no	NA	10.39	-18.11	61	98.30508475	61	33.4	36.1	34.75	39.4	41.53333333	40.46666667	9	17/10/16	21:30:00	17.9	44.9	34.4	NA	NA	77.69	38.845	38.845	0.7769	1.29	20.53	3.12	8.313333333	3
Boavista	2016	S16	BVG373	80.73333333	no	NA	10.39	-18.11	61	98.30508475	61	33.4	36.1	34.75	39.4	41.53333333	40.46666667	10	17/10/16	21:30:00	18.4	44.4	33.7	NA	NA	27	13.5	13.5	0.27	1.19	3.38	1.12	1.896666667	3
Boavista	2016	S16	BVG373	80.73333333	no	NA	10.39	-18.11	61	98.30508475	61	33.4	36.1	34.75	39.4	41.53333333	40.46666667	11	17/10/16	21:30:00	18.5	43	34.5	NA	NA	65.53	32.765	32.765	0.6553	2.5	4.18	3	3.226666667	3
Boavista	2016	S16	BVG373	80.73333333	no	NA	10.39	-18.11	61	98.30508475	61	33.4	36.1	34.75	39.4	41.53333333	40.46666667	12	17/10/16	21:30:00	18.8	44.1	35.6	NA	NA	28.25	14.125	14.125	0.2825	3.75	1.31	3.63	2.896666667	3
Boavista	2016	S16	BVG373	80.73333333	no	NA	10.39	-18.11	61	98.30508475	61	33.4	36.1	34.75	39.4	41.53333333	40.46666667	13	17/10/16	21:30:00	18.4	44.9	34.9	NA	NA	37.43	18.715	18.715	0.3743	1.78	1.66	2.38	1.94	3
Boavista	2016	S16	BVG373	80.73333333	no	NA	10.39	-18.11	61	98.30508475	61	33.4	36.1	34.75	39.4	41.53333333	40.46666667	14	17/10/16	21:30:00	16.4	43.5	33	NA	NA	34.18	17.09	17.09	0.3418	2.47	0.81	2.5	1.926666667	3
Boavista	2016	S16	BVG373	80.73333333	no	NA	10.39	-18.11	61	98.30508475	61	33.4	36.1	34.75	39.4	41.53333333	40.46666667	15	17/10/16	21:30:00	16.9	43	34	NA	NA	44.56	22.28	22.28	0.4456	3.22	3.09	NA	3.155	2
Boavista	2016	S16	BVG373	80.73333333	no	NA	10.39	-18.11	61	98.30508475	61	33.4	36.1	34.75	39.4	41.53333333	40.46666667	16	17/10/16	21:30:00	17.4	43.8	34	NA	NA	20.78	10.39	10.39	0.2078	2.28	1.47	1.06	1.603333333	3
Boavista	2016	S16	BVG373	80.73333333	no	NA	10.39	-18.11	61	98.30508475	61	33.4	36.1	34.75	39.4	41.53333333	40.46666667	17	17/10/16	21:30:00	18.3	45.3	33.6	NA	NA	19.37	9.685	9.685	0.1937	2.15	1.87	2.211	2.077	3
Boavista	2016	S16	BVG373	80.73333333	no	NA	10.39	-18.11	61	98.30508475	61	33.4	36.1	34.75	39.4	41.53333333	40.46666667	18	17/10/16	21:30:00	18.2	44	34.3	NA	NA	27.75	13.875	13.875	0.2775	1.03	1.9	1.5	1.476666667	3
Boavista	2016	S16	BVG373	80.73333333	no	NA	10.39	-18.11	61	98.30508475	61	33.4	36.1	34.75	39.4	41.53333333	40.46666667	19	17/10/16	21:30:00	18.3	43.7	34.5	NA	NA	24.13	12.065	12.065	0.2413	2.22	3.69	5.06	3.656666667	3
Boavista	2016	S16	BVG373	80.73333333	no	NA	10.39	-18.11	61	98.30508475	61	33.4	36.1	34.75	39.4	41.53333333	40.46666667	20	17/10/16	21:30:00	18.5	44.8	35.1	NA	NA	32.88	16.44	16.44	0.3288	13.93	2.72	7.1	7.916666667	3
Boavista	2016	S16	BVG373	80.73333333	no	NA	10.39	-18.11	61	98.30508475	61	33.4	36.1	34.75	39.4	41.53333333	40.46666667	21	17/10/16	21:30:00	18	45	33.7	NA	NA	24.25	12.125	12.125	0.2425	12.15	5.56	7.94	8.55	3
Boavista	2016	S16	BVG373	80.73333333	no	NA	10.39	-18.11	61	98.30508475	61	33.4	36.1	34.75	39.4	41.53333333	40.46666667	22	17/10/16	21:30:00	17.6	44	33.1	NA	NA	20.53	10.265	10.265	0.2053	1.5	0.94	5.09	2.51	3
Boavista	2016	S16	BVG373	80.73333333	no	NA	10.39	-18.11	61	98.30508475	61	33.4	36.1	34.75	39.4	41.53333333	40.46666667	23	17/10/16	21:30:00	17.9	44.3	35	NA	NA	22.63	11.315	11.315	0.2263	1.81	55.15	NA	28.48	2
Boavista	2016	S16	BVG373	80.73333333	no	NA	10.39	-18.11	61	98.30508475	61	33.4	36.1	34.75	39.4	41.53333333	40.46666667	24	17/10/16	21:30:00	17.4	45.2	34.2	NA	NA	23.75	11.875	11.875	0.2375	1.18	2.91	3.22	2.436666667	3
Boavista	2016	S16	BVG373	80.73333333	no	NA	10.39	-18.11	61	98.30508475	61	33.4	36.1	34.75	39.4	41.53333333	40.46666667	25	17/10/16	21:30:00	17.9	43.1	34.4	NA	NA	25.31	12.655	12.655	0.2531	44.97	NA	8.81	26.89	2
Boavista	2017	J15	BVH058	81.66666667	yes	1 to 5	12.08436426	-15.24812976	91	91.01123596	56	39.6	37.5	38.55	42.65	41.75	42.2	1	13/09/17	00:55	18.1	44.2	34.1	8.16	11.46	NA	9.81	9.81	0.1962	2.05	1.55	1.43	1.676666667	3
Boavista	2017	J15	BVH058	81.66666667	yes	1 to 5	12.08436426	-15.24812976	91	91.01123596	56	39.6	37.5	38.55	42.65	41.75	42.2	2	13/09/17	00:55	18.9	44.8	32.7	9.29	13.64	NA	11.465	11.465	0.2293	2.32	1.18	6.49	3.33	3
Boavista	2017	J15	BVH058	81.66666667	yes	1 to 5	12.08436426	-15.24812976	91	91.01123596	56	39.6	37.5	38.55	42.65	41.75	42.2	3	13/09/17	00:55	18.5	43.6	32.4	10.73	10.7	NA	10.715	10.715	0.2143	1.06	2.95	1.39	1.8	3
Boavista	2017	J15	BVH058	81.66666667	yes	1 to 5	12.08436426	-15.24812976	91	91.01123596	56	39.6	37.5	38.55	42.65	41.75	42.2	4	13/09/17	00:55	18.4	44.1	34.2	10.15	9.7	NA	9.925	9.925	0.1985	2.32	1.66	1.1	1.693333333	3
Boavista	2017	J15	BVH058	81.66666667	yes	1 to 5	12.08436426	-15.24812976	91	91.01123596	56	39.6	37.5	38.55	42.65	41.75	42.2	5	13/09/17	00:55	18	42.5	32.3	10.85	9.35	NA	10.1	10.1	0.202	1.38	1.48	1.32	1.393333333	3
Boavista	2017	J15	BVH058	81.66666667	yes	1 to 5	12.08436426	-15.24812976	91	91.01123596	56	39.6	37.5	38.55	42.65	41.75	42.2	6	13/09/17	00:55	19.3	45.3	33.7	10.11	11.55	NA	10.83	10.83	0.2166	1.15	22.93	1.63	8.57	3
Boavista	2017	J15	BVH058	81.66666667	yes	1 to 5	12.08436426	-15.24812976	91	91.01123596	56	39.6	37.5	38.55	42.65	41.75	42.2	7	13/09/17	00:55	19	42.5	33.4	11.29	18.53	NA	14.91	14.91	0.2982	0.86	2.35	1.46	1.556666667	3
Boavista	2017	J15	BVH058	81.66666667	yes	1 to 5	12.08436426	-15.24812976	91	91.01123596	56	39.6	37.5	38.55	42.65	41.75	42.2	8	13/09/17	00:55	18	42.9	32.5	8.36	8.4	NA	8.38	8.38	0.1676	0.6	0.72	1.33	0.883333333	3
Boavista	2017	J15	BVH058	81.66666667	yes	1 to 5	12.08436426	-15.24812976	91	91.01123596	56	39.6	37.5	38.55	42.65	41.75	42.2	9	13/09/17	00:55	18.5	45	33.9	8.49	10.37	NA	9.43	9.43	0.1886	1.98	6.03	4.7	4.236666667	3
Boavista	2017	J15	BVH058	81.66666667	yes	1 to 5	12.08436426	-15.24812976	91	91.01123596	56	39.6	37.5	38.55	42.65	41.75	42.2	10	13/09/17	00:55	19.3	44.3	34.2	10.29	10.46	NA	10.375	10.375	0.2075	3.89	2.62	3.89	3.466666667	3
Boavista	2017	J15	BVH058	81.66666667	yes	1 to 5	12.08436426	-15.24812976	91	91.01123596	56	39.6	37.5	38.55	42.65	41.75	42.2	11	13/09/17	00:55	18.3	43.4	33.9	5.66	9.64	NA	7.65	7.65	0.153	1.75	2.15	1.82	1.906666667	3
Boavista	2017	J15	BVH058	81.66666667	yes	1 to 5	12.08436426	-15.24812976	91	91.01123596	56	39.6	37.5	38.55	42.65	41.75	42.2	12	13/09/17	00:55	20.3	44.9	34.2	10.82	12.88	NA	11.85	11.85	0.237	7.75	1.33	6.03	5.036666667	3
Boavista	2017	J15	BVH058	81.66666667	yes	1 to 5	12.08436426	-15.24812976	91	91.01123596	56	39.6	37.5	38.55	42.65	41.75	42.2	13	13/09/17	00:55	18.3	44.3	33.6	8.79	10.93	NA	9.86	9.86	0.1972	1.95	11.76	1.05	4.92	3
Boavista	2017	J15	BVH058	81.66666667	yes	1 to 5	12.08436426	-15.24812976	91	91.01123596	56	39.6	37.5	38.55	42.65	41.75	42.2	14	13/09/17	00:55	18.2	43.9	31.7	10.56	11.44	NA	11	11	0.22	0.93	1.68	1.58	1.396666667	3
Boavista	2017	J15	BVH058	81.66666667	yes	1 to 5	12.08436426	-15.24812976	91	91.01123596	56	39.6	37.5	38.55	42.65	41.75	42.2	15	13/09/17	00:55	18.3	43.7	32.5	11.73	9.94	NA	10.835	10.835	0.2167	5.71	2.32	1.97	3.333333333	3
Boavista	2017	J15	BVH058	81.66666667	yes	1 to 5	12.08436426	-15.24812976	91	91.01123596	56	39.6	37.5	38.55	42.65	41.75	42.2	16	13/09/17	00:55	19.4	43.3	33.5	8.82	11.63	NA	10.225	10.225	0.2045	1.63	4.89	1.3	2.606666667	3
Boavista	2017	J15	BVH058	81.66666667	yes	1 to 5	12.08436426	-15.24812976	91	91.01123596	56	39.6	37.5	38.55	42.65	41.75	42.2	17	13/09/17	00:55	17	44.3	32.3	11.73	11.92	NA	11.825	11.825	0.2365	2.02	3.1	2.73	2.616666667	3
Boavista	2017	J15	BVH058	81.66666667	yes	1 to 5	12.08436426	-15.24812976	91	91.01123596	56	39.6	37.5	38.55	42.65	41.75	42.2	18	13/09/17	00:55	18.1	43.3	33.3	10.93	16.3	NA	13.615	13.615	0.2723	1.33	1.05	4.35	2.243333333	3
Boavista	2017	J15	BVH058	81.66666667	yes	1 to 5	12.08436426	-15.24812976	91	91.01123596	56	39.6	37.5	38.55	42.65	41.75	42.2	19	13/09/17	00:55	18.8	43.5	32.8	8.56	15.17	NA	11.865	11.865	0.2373	1.62	4.62	2.43	2.89	3
Boavista	2017	J15	BVH058	81.66666667	yes	1 to 5	12.08436426	-15.24812976	91	91.01123596	56	39.6	37.5	38.55	42.65	41.75	42.2	20	13/09/17	00:55	17.9	43.9	33.3	8.7	13.17	NA	10.935	10.935	0.2187	8.53	5.93	1.86	5.44	3
Boavista	2017	J15	BVH058	81.66666667	yes	1 to 5	12.08436426	-15.24812976	91	91.01123596	56	39.6	37.5	38.55	42.65	41.75	42.2	21	13/09/17	00:55	18.5	42.9	32.8	8.89	8.16	NA	8.525	8.525	0.1705	2.69	1.58	1.39	1.886666667	3
Boavista	2017	J15	BVH058	81.66666667	yes	1 to 5	12.08436426	-15.24812976	91	91.01123596	56	39.6	37.5	38.55	42.65	41.75	42.2	22	13/09/17	00:55	18.5	41.6	32.6	13	18.52	NA	15.76	15.76	0.3152	0.94	1.99	1.45	1.46	3
Boavista	2017	J15	BVH058	81.66666667	yes	1 to 5	12.08436426	-15.24812976	91	91.01123596	56	39.6	37.5	38.55	42.65	41.75	42.2	23	13/09/17	00:55	18.3	43	32.5	14.06	13.64	NA	13.85	13.85	0.277	4.12	6.65	6.03	5.6	3
Boavista	2017	J15	BVH058	81.66666667	yes	1 to 5	12.08436426	-15.24812976	91	91.01123596	56	39.6	37.5	38.55	42.65	41.75	42.2	24	13/09/17	00:55	18.8	44	31.3	13.75	12.27	NA	13.01	13.01	0.2602	1.66	1.03	1.62	1.436666667	3
Boavista	2017	J15	BVH058	81.66666667	yes	1 to 5	12.08436426	-15.24812976	91	91.01123596	56	39.6	37.5	38.55	42.65	41.75	42.2	25	13/09/17	00:55	18.2	43.8	33.9	10.99	17.87	NA	14.43	14.43	0.2886	0.96	1.55	1.18	1.23	3
Boavista	2017	J1	BVH034	82.76666667	no	NA	NA	NA	80	97.43589744	59	41.2	43.7	42.45	42.8	43	42.9	1	13/09/17	23:54	18.7	45.2	33.2	16.6	13.76	NA	15.18	15.18	0.3036	2.3	1.73	3.78	2.603333333	3
Boavista	2017	J1	BVH034	82.76666667	no	NA	NA	NA	80	97.43589744	59	41.2	43.7	42.45	42.8	43	42.9	2	13/09/17	23:54	19.2	44.4	36	14.6	23.7	NA	19.15	19.15	0.383	1.16	1.43	1.92	1.503333333	3
Boavista	2017	J1	BVH034	82.76666667	no	NA	NA	NA	80	97.43589744	59	41.2	43.7	42.45	42.8	43	42.9	3	13/09/17	23:54	20.8	44.5	34.7	8.58	8.18	NA	8.38	8.38	0.1676	1.83	1.26	1.72	1.603333333	3
Boavista	2017	J1	BVH034	82.76666667	no	NA	NA	NA	80	97.43589744	59	41.2	43.7	42.45	42.8	43	42.9	4	13/09/17	23:54	20.1	36.2	34.8	15.15	35.26	NA	25.205	25.205	0.5041	0.95	1.15	1.13	1.076666667	3
Boavista	2017	J1	BVH034	82.76666667	no	NA	NA	NA	80	97.43589744	59	41.2	43.7	42.45	42.8	43	42.9	5	13/09/17	23:54	20.2	44.8	33.7	12.46	17.66	NA	15.06	15.06	0.3012	1.76	1.74	1.12	1.54	3
Boavista	2017	J1	BVH034	82.76666667	no	NA	NA	NA	80	97.43589744	59	41.2	43.7	42.45	42.8	43	42.9	6	13/09/17	23:54	20.3	46.1	34	8.95	9.6	NA	9.275	9.275	0.1855	1.33	2.89	2.28	2.166666667	3
Boavista	2017	J1	BVH034	82.76666667	no	NA	NA	NA	80	97.43589744	59	41.2	43.7	42.45	42.8	43	42.9	7	13/09/17	23:54	20.8	46.3	34.3	16.5	14.68	NA	15.59	15.59	0.3118	1.36	2.35	1.9	1.87	3
Boavista	2017	J1	BVH034	82.76666667	no	NA	NA	NA	80	97.43589744	59	41.2	43.7	42.45	42.8	43	42.9	8	13/09/17	23:54	19.3	44.9	34.4	12.77	17.6	NA	15.185	15.185	0.3037	1.08	1.79	1.88	1.583333333	3
Boavista	2017	J1	BVH034	82.76666667	no	NA	NA	NA	80	97.43589744	59	41.2	43.7	42.45	42.8	43	42.9	9	13/09/17	23:54	19.2	44.3	35	11.35	15.25	NA	13.3	13.3	0.266	1.95	1.76	1.46	1.723333333	3
Boavista	2017	J1	BVH034	82.76666667	no	NA	NA	NA	80	97.43589744	59	41.2	43.7	42.45	42.8	43	42.9	10	13/09/17	23:54	20.7	44.8	35.4	12.8	18.83	NA	15.815	15.815	0.3163	1.09	1.3	0.96	1.116666667	3
Boavista	2017	J1	BVH034	82.76666667	no	NA	NA	NA	80	97.43589744	59	41.2	43.7	42.45	42.8	43	42.9	11	13/09/17	23:54	20.3	45.5	34.8	12.57	16.03	NA	14.3	14.3	0.286	3	1.8	1.8	2.2	3
Boavista	2017	J1	BVH034	82.76666667	no	NA	NA	NA	80	97.43589744	59	41.2	43.7	42.45	42.8	43	42.9	12	13/09/17	23:54	21.1	45.5	35.1	12.78	13.72	NA	13.25	13.25	0.265	1.03	2.1	2.29	1.806666667	3
Boavista	2017	J1	BVH034	82.76666667	no	NA	NA	NA	80	97.43589744	59	41.2	43.7	42.45	42.8	43	42.9	13	13/09/17	23:54	19.8	44.7	35.8	37.8	9.82	NA	23.81	23.81	0.4762	1.45	3.12	10.82	5.13	3
Boavista	2017	J1	BVH034	82.76666667	no	NA	NA	NA	80	97.43589744	59	41.2	43.7	42.45	42.8	43	42.9	14	13/09/17	23:54	20.9	45.1	34.9	10.49	15.91	NA	13.2	13.2	0.264	2.04	1.93	1.6	1.856666667	3
Boavista	2017	J1	BVH034	82.76666667	no	NA	NA	NA	80	97.43589744	59	41.2	43.7	42.45	42.8	43	42.9	15	13/09/17	23:54	20.5	46.2	35.1	14.09	23.5	NA	18.795	18.795	0.3759	0.78	1.16	1.56	1.166666667	3
Boavista	2017	J1	BVH034	82.76666667	no	NA	NA	NA	80	97.43589744	59	41.2	43.7	42.45	42.8	43	42.9	16	13/09/17	23:54	20.2	46.9	34.5	9.33	15.67	NA	12.5	12.5	0.25	0.85	4.05	1.26	2.053333333	3
Boavista	2017	J1	BVH034	82.76666667	no	NA	NA	NA	80	97.43589744	59	41.2	43.7	42.45	42.8	43	42.9	17	13/09/17	23:54	19.3	44.3	35.8	23.85	21.64	NA	22.745	22.745	0.4549	1.36	2.3	1.26	1.64	3
Boavista	2017	J1	BVH034	82.76666667	no	NA	NA	NA	80	97.43589744	59	41.2	43.7	42.45	42.8	43	42.9	18	13/09/17	23:54	19.9	43.7	34.5	15.8	15.49	NA	15.645	15.645	0.3129	2.63	1.63	2.6	2.286666667	3
Boavista	2017	J1	BVH034	82.76666667	no	NA	NA	NA	80	97.43589744	59	41.2	43.7	42.45	42.8	43	42.9	19	13/09/17	23:54	20.7	46.2	35.6	15.74	12.54	NA	14.14	14.14	0.2828	2.75	3.75	2.2	2.9	3
Boavista	2017	J1	BVH034	82.76666667	no	NA	NA	NA	80	97.43589744	59	41.2	43.7	42.45	42.8	43	42.9	20	13/09/17	23:54	20.2	46.1	34.6	19.09	17.44	NA	18.265	18.265	0.3653	1.75	2.48	1.93	2.053333333	3
Boavista	2017	J1	BVH034	82.76666667	no	NA	NA	NA	80	97.43589744	59	41.2	43.7	42.45	42.8	43	42.9	21	13/09/17	23:54	20.7	44.3	35.4	22.7	25.92	NA	24.31	24.31	0.4862	0.88	1.36	1.63	1.29	3
Boavista	2017	J1	BVH034	82.76666667	no	NA	NA	NA	80	97.43589744	59	41.2	43.7	42.45	42.8	43	42.9	22	13/09/17	23:54	20.8	46.3	36.4	17.99	18.01	NA	18	18	0.36	1.46	1.33	2.07	1.62	3
Boavista	2017	J1	BVH034	82.76666667	no	NA	NA	NA	80	97.43589744	59	41.2	43.7	42.45	42.8	43	42.9	23	13/09/17	23:54	19.8	44.9	34.9	10.12	13.84	NA	11.98	11.98	0.2396	1.22	1.1	1.48	1.266666667	3
Boavista	2017	J1	BVH034	82.76666667	no	NA	NA	NA	80	97.43589744	59	41.2	43.7	42.45	42.8	43	42.9	24	13/09/17	23:54	20.5	45	34.6	14.76	22.63	NA	18.695	18.695	0.3739	3.29	1.18	1.63	2.033333333	3
Boavista	2017	J1	BVH034	82.76666667	no	NA	NA	NA	80	97.43589744	59	41.2	43.7	42.45	42.8	43	42.9	25	13/09/17	23:54	20.7	46	35.7	9.99	13.6	NA	11.795	11.795	0.2359	2.47	1.86	2.06	2.13	3
Boavista	2017	J6	BVH055	88.4	yes	21 to 25	13.01940694	-13.73375469	72	78.57142857	57	39.2	39.2	39.2	40.8	41.25	41.025	1	14/09/17	01:23	18.3	44.1	33.4	8.72	10.44	NA	9.58	9.58	0.1916	2.96	3.23	2.5	2.896666667	3
Boavista	2017	J6	BVH055	88.4	yes	21 to 25	13.01940694	-13.73375469	72	78.57142857	57	39.2	39.2	39.2	40.8	41.25	41.025	2	14/09/17	01:23	17.8	43.4	33.8	7.58	7.88	NA	7.73	7.73	0.1546	2.43	2.23	1.59	2.083333333	3
Boavista	2017	J6	BVH055	88.4	yes	21 to 25	13.01940694	-13.73375469	72	78.57142857	57	39.2	39.2	39.2	40.8	41.25	41.025	3	14/09/17	01:23	18.7	44.1	35	8.38	8.88	NA	8.63	8.63	0.1726	1.46	1.78	0.88	1.373333333	3
Boavista	2017	J6	BVH055	88.4	yes	21 to 25	13.01940694	-13.73375469	72	78.57142857	57	39.2	39.2	39.2	40.8	41.25	41.025	4	14/09/17	01:23	18	44	33.6	6.78	5.98	NA	6.38	6.38	0.1276	1.48	1.02	1.95	1.483333333	3
Boavista	2017	J6	BVH055	88.4	yes	21 to 25	13.01940694	-13.73375469	72	78.57142857	57	39.2	39.2	39.2	40.8	41.25	41.025	5	14/09/17	01:23	19.8	45.6	34.2	16.29	6.81	NA	11.55	11.55	0.231	0.9	2.1	0.8	1.266666667	3
Boavista	2017	J6	BVH055	88.4	yes	21 to 25	13.01940694	-13.73375469	72	78.57142857	57	39.2	39.2	39.2	40.8	41.25	41.025	6	14/09/17	01:23	19	43.9	35.1	8.75	10.77	NA	9.76	9.76	0.1952	1.66	1.22	1.06	1.313333333	3
Boavista	2017	J6	BVH055	88.4	yes	21 to 25	13.01940694	-13.73375469	72	78.57142857	57	39.2	39.2	39.2	40.8	41.25	41.025	7	14/09/17	01:23	18.3	44.8	34.1	7.69	7.9	NA	7.795	7.795	0.1559	0.65	1.36	1.86	1.29	3
Boavista	2017	J6	BVH055	88.4	yes	21 to 25	13.01940694	-13.73375469	72	78.57142857	57	39.2	39.2	39.2	40.8	41.25	41.025	8	14/09/17	01:23	18.4	44.6	33	9.65	11.21	NA	10.43	10.43	0.2086	2.35	1.33	1.22	1.633333333	3
Boavista	2017	J6	BVH055	88.4	yes	21 to 25	13.01940694	-13.73375469	72	78.57142857	57	39.2	39.2	39.2	40.8	41.25	41.025	9	14/09/17	01:23	18.2	43.5	34.1	6.86	7.06	NA	6.96	6.96	0.1392	1.43	1.69	1.12	1.413333333	3
Boavista	2017	J6	BVH055	88.4	yes	21 to 25	13.01940694	-13.73375469	72	78.57142857	57	39.2	39.2	39.2	40.8	41.25	41.025	10	14/09/17	01:23	17.9	44.3	34.9	11.31	7.69	NA	9.5	9.5	0.19	2.25	1.88	1.26	1.796666667	3
Boavista	2017	J6	BVH055	88.4	yes	21 to 25	13.01940694	-13.73375469	72	78.57142857	57	39.2	39.2	39.2	40.8	41.25	41.025	11	14/09/17	01:23	17.8	43	35	9.35	7.18	NA	8.265	8.265	0.1653	1.69	1.36	1.8	1.616666667	3
Boavista	2017	J6	BVH055	88.4	yes	21 to 25	13.01940694	-13.73375469	72	78.57142857	57	39.2	39.2	39.2	40.8	41.25	41.025	12	14/09/17	01:23	17.7	43.8	34.3	8.69	8.07	NA	8.38	8.38	0.1676	1.76	1.25	1.61	1.54	3
Boavista	2017	J6	BVH055	88.4	yes	21 to 25	13.01940694	-13.73375469	72	78.57142857	57	39.2	39.2	39.2	40.8	41.25	41.025	13	14/09/17	01:23	18.2	45.4	32.1	10.39	8.7	NA	9.545	9.545	0.1909	1.19	2.75	2.41	2.116666667	3
Boavista	2017	J6	BVH055	88.4	yes	21 to 25	13.01940694	-13.73375469	72	78.57142857	57	39.2	39.2	39.2	40.8	41.25	41.025	14	14/09/17	01:23	18.7	44.3	34.6	10.05	16.85	NA	13.45	13.45	0.269	1.69	2.45	3.66	2.6	3
Boavista	2017	J6	BVH055	88.4	yes	21 to 25	13.01940694	-13.73375469	72	78.57142857	57	39.2	39.2	39.2	40.8	41.25	41.025	15	14/09/17	01:23	19	44.4	35.5	6.7	8.25	NA	7.475	7.475	0.1495	0.86	1.12	1.06	1.013333333	3
Boavista	2017	J6	BVH055	88.4	yes	21 to 25	13.01940694	-13.73375469	72	78.57142857	57	39.2	39.2	39.2	40.8	41.25	41.025	16	14/09/17	01:23	18.3	42.7	33.6	11.53	7.92	NA	9.725	9.725	0.1945	1.4	1.72	2.19	1.77	3
Boavista	2017	J6	BVH055	88.4	yes	21 to 25	13.01940694	-13.73375469	72	78.57142857	57	39.2	39.2	39.2	40.8	41.25	41.025	17	14/09/17	01:23	19.5	45.1	34.3	6.38	10.33	NA	8.355	8.355	0.1671	0.85	1.88	1.83	1.52	3
Boavista	2017	J6	BVH055	88.4	yes	21 to 25	13.01940694	-13.73375469	72	78.57142857	57	39.2	39.2	39.2	40.8	41.25	41.025	18	14/09/17	01:23	18.9	45.1	35.3	8.39	11.99	NA	10.19	10.19	0.2038	1.9	4.92	5.19	4.003333333	3
Boavista	2017	J6	BVH055	88.4	yes	21 to 25	13.01940694	-13.73375469	72	78.57142857	57	39.2	39.2	39.2	40.8	41.25	41.025	19	14/09/17	01:23	18	43.5	34.6	7.41	10.04	NA	8.725	8.725	0.1745	1.13	2.29	4.22	2.546666667	3
Boavista	2017	J6	BVH055	88.4	yes	21 to 25	13.01940694	-13.73375469	72	78.57142857	57	39.2	39.2	39.2	40.8	41.25	41.025	20	14/09/17	01:23	17.9	43.1	35	7.15	10.51	NA	8.83	8.83	0.1766	1.25	0.95	3	1.733333333	3
Boavista	2017	J6	BVH055	88.4	yes	21 to 25	13.01940694	-13.73375469	72	78.57142857	57	39.2	39.2	39.2	40.8	41.25	41.025	21	14/09/17	01:23	17.8	43.7	34.7	8.52	8.8	NA	8.66	8.66	0.1732	1.28	2.62	2.49	2.13	3
Boavista	2017	J6	BVH055	88.4	yes	21 to 25	13.01940694	-13.73375469	72	78.57142857	57	39.2	39.2	39.2	40.8	41.25	41.025	22	14/09/17	01:23	19.6	45.2	34.8	13.23	11.19	NA	12.21	12.21	0.2442	1.75	5.05	2.25	3.016666667	3
Boavista	2017	J6	BVH055	88.4	yes	21 to 25	13.01940694	-13.73375469	72	78.57142857	57	39.2	39.2	39.2	40.8	41.25	41.025	23	14/09/17	01:23	18.2	43.6	35	7.05	15.43	NA	11.24	11.24	0.2248	2.17	1.02	2.13	1.773333333	3
Boavista	2017	J6	BVH055	88.4	yes	21 to 25	13.01940694	-13.73375469	72	78.57142857	57	39.2	39.2	39.2	40.8	41.25	41.025	24	14/09/17	01:23	19.2	45.2	33	10.19	13.03	NA	11.61	11.61	0.2322	2.45	1.38	3.23	2.353333333	3
Boavista	2017	J6	BVH055	88.4	yes	21 to 25	13.01940694	-13.73375469	72	78.57142857	57	39.2	39.2	39.2	40.8	41.25	41.025	25	14/09/17	01:23	16.1	40.6	31.6	12.11	12.49	NA	12.3	12.3	0.246	1.58	2.51	2.82	2.303333333	3
Boavista	2017	J9	BVH014	79.1	yes	6 to 10	11.41451265	-15.86408691	105	87.37864078	58	29.9	34.5	32.2	39	39.2	39.1	1	14/09/17	23:54	16	43.2	32.4	11.19	13	NA	12.095	12.095	0.2419	3.3	1.93	1.16	2.13	3
Boavista	2017	J9	BVH014	79.1	yes	6 to 10	11.41451265	-15.86408691	105	87.37864078	58	29.9	34.5	32.2	39	39.2	39.1	2	14/09/17	23:54	15.2	41.7	31.7	7.28	15.05	NA	11.165	11.165	0.2233	3.63	1.08	1.57	2.093333333	3
Boavista	2017	J9	BVH014	79.1	yes	6 to 10	11.41451265	-15.86408691	105	87.37864078	58	29.9	34.5	32.2	39	39.2	39.1	3	14/09/17	23:54	15.2	43	33.6	11.12	11.4	NA	11.26	11.26	0.2252	2.5	3.52	3.43	3.15	3
Boavista	2017	J9	BVH014	79.1	yes	6 to 10	11.41451265	-15.86408691	105	87.37864078	58	29.9	34.5	32.2	39	39.2	39.1	4	14/09/17	23:54	15.3	42.5	32	17.95	16.37	NA	17.16	17.16	0.3432	1.88	1.19	2.25	1.773333333	3
Boavista	2017	J9	BVH014	79.1	yes	6 to 10	11.41451265	-15.86408691	105	87.37864078	58	29.9	34.5	32.2	39	39.2	39.1	5	14/09/17	23:54	15	41.1	33.5	8.53	11.22	NA	9.875	9.875	0.1975	2.72	1.83	3.33	2.626666667	3
Boavista	2017	J9	BVH014	79.1	yes	6 to 10	11.41451265	-15.86408691	105	87.37864078	58	29.9	34.5	32.2	39	39.2	39.1	6	14/09/17	23:54	13.8	43.4	31.7	8.34	8.79	NA	8.565	8.565	0.1713	2.38	2.33	2	2.236666667	3
Boavista	2017	J9	BVH014	79.1	yes	6 to 10	11.41451265	-15.86408691	105	87.37864078	58	29.9	34.5	32.2	39	39.2	39.1	7	14/09/17	23:54	15	42.9	32.6	7.25	20.83	NA	14.04	14.04	0.2808	1.34	1.43	1.41	1.393333333	3
Boavista	2017	J9	BVH014	79.1	yes	6 to 10	11.41451265	-15.86408691	105	87.37864078	58	29.9	34.5	32.2	39	39.2	39.1	8	14/09/17	23:54	15.5	42.1	32.4	8.29	10.57	NA	9.43	9.43	0.1886	3.84	1.65	2.5	2.663333333	3
Boavista	2017	J9	BVH014	79.1	yes	6 to 10	11.41451265	-15.86408691	105	87.37864078	58	29.9	34.5	32.2	39	39.2	39.1	9	14/09/17	23:54	15	42.6	33.3	14.81	10.89	NA	12.85	12.85	0.257	6.3	2.91	1.86	3.69	3
Boavista	2017	J9	BVH014	79.1	yes	6 to 10	11.41451265	-15.86408691	105	87.37864078	58	29.9	34.5	32.2	39	39.2	39.1	10	14/09/17	23:54	15.9	41	31.3	9.66	13.03	NA	11.345	11.345	0.2269	2.25	1.56	1.8	1.87	3
Boavista	2017	J9	BVH014	79.1	yes	6 to 10	11.41451265	-15.86408691	105	87.37864078	58	29.9	34.5	32.2	39	39.2	39.1	11	14/09/17	23:54	15.9	41.6	32.7	7.03	15.37	NA	11.2	11.2	0.224	0.79	1.92	1.5	1.403333333	3
Boavista	2017	J9	BVH014	79.1	yes	6 to 10	11.41451265	-15.86408691	105	87.37864078	58	29.9	34.5	32.2	39	39.2	39.1	12	14/09/17	23:54	15.8	42	31.3	12.36	12.24	NA	12.3	12.3	0.246	0.85	1.32	0.83	1	3
Boavista	2017	J9	BVH014	79.1	yes	6 to 10	11.41451265	-15.86408691	105	87.37864078	58	29.9	34.5	32.2	39	39.2	39.1	13	14/09/17	23:54	15.5	40.2	30.5	8	11.75	NA	9.875	9.875	0.1975	1.25	2.17	1.8	1.74	3
Boavista	2017	J9	BVH014	79.1	yes	6 to 10	11.41451265	-15.86408691	105	87.37864078	58	29.9	34.5	32.2	39	39.2	39.1	14	14/09/17	23:54	16.5	42.3	31.9	9.99	11.53	NA	10.76	10.76	0.2152	0.82	1.48	1.06	1.12	3
Boavista	2017	J9	BVH014	79.1	yes	6 to 10	11.41451265	-15.86408691	105	87.37864078	58	29.9	34.5	32.2	39	39.2	39.1	15	14/09/17	23:54	16.2	41.9	30.6	5.98	10	NA	7.99	7.99	0.1598	0.72	1.33	1.33	1.126666667	3
Boavista	2017	J9	BVH014	79.1	yes	6 to 10	11.41451265	-15.86408691	105	87.37864078	58	29.9	34.5	32.2	39	39.2	39.1	16	14/09/17	23:54	16.1	41.4	31.5	7.3	14.22	NA	10.76	10.76	0.2152	0.98	1.53	1.79	1.433333333	3
Boavista	2017	J9	BVH014	79.1	yes	6 to 10	11.41451265	-15.86408691	105	87.37864078	58	29.9	34.5	32.2	39	39.2	39.1	17	14/09/17	23:54	15	42	30.1	11.77	13.63	NA	12.7	12.7	0.254	0.93	1.1	1.17	1.066666667	3
Boavista	2017	J9	BVH014	79.1	yes	6 to 10	11.41451265	-15.86408691	105	87.37864078	58	29.9	34.5	32.2	39	39.2	39.1	18	14/09/17	23:54	16.2	41.8	31.6	7.77	8.98	NA	8.375	8.375	0.1675	1.06	0.99	1.6	1.216666667	3
Boavista	2017	J9	BVH014	79.1	yes	6 to 10	11.41451265	-15.86408691	105	87.37864078	58	29.9	34.5	32.2	39	39.2	39.1	19	14/09/17	23:54	16.1	43.2	33.1	7.2	8.32	NA	7.76	7.76	0.1552	0.92	1.15	1.09	1.053333333	3
Boavista	2017	J9	BVH014	79.1	yes	6 to 10	11.41451265	-15.86408691	105	87.37864078	58	29.9	34.5	32.2	39	39.2	39.1	20	14/09/17	23:54	15.9	44.2	32	7.29	10.73	NA	9.01	9.01	0.1802	1.32	1.3	1.16	1.26	3
Boavista	2017	J9	BVH014	79.1	yes	6 to 10	11.41451265	-15.86408691	105	87.37864078	58	29.9	34.5	32.2	39	39.2	39.1	21	14/09/17	23:54	17.3	41.9	31.9	6.49	18.88	NA	12.685	12.685	0.2537	1.78	1.32	1.43	1.51	3
Boavista	2017	J9	BVH014	79.1	yes	6 to 10	11.41451265	-15.86408691	105	87.37864078	58	29.9	34.5	32.2	39	39.2	39.1	22	14/09/17	23:54	17.1	42.8	31.8	9.31	8.94	NA	9.125	9.125	0.1825	1.29	1.98	1.4	1.556666667	3
Boavista	2017	J9	BVH014	79.1	yes	6 to 10	11.41451265	-15.86408691	105	87.37864078	58	29.9	34.5	32.2	39	39.2	39.1	23	14/09/17	23:54	16.5	42.9	31.3	9.96	16.03	NA	12.995	12.995	0.2599	2.25	1.32	1.99	1.853333333	3
Boavista	2017	J9	BVH014	79.1	yes	6 to 10	11.41451265	-15.86408691	105	87.37864078	58	29.9	34.5	32.2	39	39.2	39.1	24	14/09/17	23:54	16.3	41.5	31.5	14.38	15.74	NA	15.06	15.06	0.3012	1.42	1.03	1.3	1.25	3
Boavista	2017	J9	BVH014	79.1	yes	6 to 10	11.41451265	-15.86408691	105	87.37864078	58	29.9	34.5	32.2	39	39.2	39.1	25	14/09/17	23:54	16.5	42.4	32.7	8.88	14.58	NA	11.73	11.73	0.2346	0.65	0.98	1.55	1.06	3
Boavista	2017	J3	BVH052	79.63333333	yes	6 to 10	12.50734276	-15.48193954	90	89.77272727	58	28.4	27.1	27.75	37.15	36.3	36.725	1	14/09/17	02:38	16	43.2	32.4	11.19	13	NA	12.095	12.095	0.2419	3.3	1.93	1.16	2.13	3
Boavista	2017	J3	BVH052	79.63333333	yes	6 to 10	12.50734276	-15.48193954	90	89.77272727	58	28.4	27.1	27.75	37.15	36.3	36.725	2	14/09/17	02:38	15.2	41.7	31.7	7.28	7.77	NA	7.525	7.525	0.1505	3.63	1.08	1.57	2.093333333	3
Boavista	2017	J3	BVH052	79.63333333	yes	6 to 10	12.50734276	-15.48193954	90	89.77272727	58	28.4	27.1	27.75	37.15	36.3	36.725	3	14/09/17	02:38	15.2	43	33.6	11.12	11.4	NA	11.26	11.26	0.2252	2.5	3.52	3.43	3.15	3
Boavista	2017	J3	BVH052	79.63333333	yes	6 to 10	12.50734276	-15.48193954	90	89.77272727	58	28.4	27.1	27.75	37.15	36.3	36.725	4	14/09/17	02:38	15.3	42.5	32	17.95	16.37	NA	17.16	17.16	0.3432	1.88	1.19	2.25	1.773333333	3
Boavista	2017	J3	BVH052	79.63333333	yes	6 to 10	12.50734276	-15.48193954	90	89.77272727	58	28.4	27.1	27.75	37.15	36.3	36.725	5	14/09/17	02:38	15	41.1	33.5	8.53	11.22	NA	9.875	9.875	0.1975	2.72	1.83	3.33	2.626666667	3
Boavista	2017	J3	BVH052	79.63333333	yes	6 to 10	12.50734276	-15.48193954	90	89.77272727	58	28.4	27.1	27.75	37.15	36.3	36.725	6	14/09/17	02:38	13.8	43.4	31.7	8.34	8.79	NA	8.565	8.565	0.1713	2.38	2.33	2	2.236666667	3
Boavista	2017	J3	BVH052	79.63333333	yes	6 to 10	12.50734276	-15.48193954	90	89.77272727	58	28.4	27.1	27.75	37.15	36.3	36.725	7	14/09/17	02:38	15	42.9	32.6	7.25	13.58	NA	10.415	10.415	0.2083	1.34	1.43	1.41	1.393333333	3
Boavista	2017	J3	BVH052	79.63333333	yes	6 to 10	12.50734276	-15.48193954	90	89.77272727	58	28.4	27.1	27.75	37.15	36.3	36.725	8	14/09/17	02:38	15.5	42.1	32.4	8.29	10.57	NA	9.43	9.43	0.1886	3.84	1.65	2.5	2.663333333	3
Boavista	2017	J3	BVH052	79.63333333	yes	6 to 10	12.50734276	-15.48193954	90	89.77272727	58	28.4	27.1	27.75	37.15	36.3	36.725	9	14/09/17	02:38	15	42.6	33.3	14.81	10.89	NA	12.85	12.85	0.257	6.3	2.91	1.86	3.69	3
Boavista	2017	J3	BVH052	79.63333333	yes	6 to 10	12.50734276	-15.48193954	90	89.77272727	58	28.4	27.1	27.75	37.15	36.3	36.725	10	14/09/17	02:38	14.4	41.2	32	12.3	8.85	NA	10.575	10.575	0.2115	1.96	14.86	7.93	8.25	3
Boavista	2017	J3	BVH052	79.63333333	yes	6 to 10	12.50734276	-15.48193954	90	89.77272727	58	28.4	27.1	27.75	37.15	36.3	36.725	11	14/09/17	02:38	14.6	41.3	31.3	13.22	23.23	NA	18.225	18.225	0.3645	1.15	2.06	2.43	1.88	3
Boavista	2017	J3	BVH052	79.63333333	yes	6 to 10	12.50734276	-15.48193954	90	89.77272727	58	28.4	27.1	27.75	37.15	36.3	36.725	12	14/09/17	02:38	15.3	42.4	33.1	9.28	9.61	NA	9.445	9.445	0.1889	7	4.7	1.15	4.283333333	3
Boavista	2017	J3	BVH052	79.63333333	yes	6 to 10	12.50734276	-15.48193954	90	89.77272727	58	28.4	27.1	27.75	37.15	36.3	36.725	13	14/09/17	02:38	15.3	41.6	33	9.26	10.51	NA	9.885	9.885	0.1977	24.46	NA	NA	24.46	1
Boavista	2017	J3	BVH052	79.63333333	yes	6 to 10	12.50734276	-15.48193954	90	89.77272727	58	28.4	27.1	27.75	37.15	36.3	36.725	14	14/09/17	02:38	15.2	42.8	31.9	10.65	8.27	NA	9.46	9.46	0.1892	1.76	2.49	1.62	1.956666667	3
Boavista	2017	J3	BVH052	79.63333333	yes	6 to 10	12.50734276	-15.48193954	90	89.77272727	58	28.4	27.1	27.75	37.15	36.3	36.725	15	14/09/17	02:38	15.2	41.7	32.6	10.19	31.73	NA	20.96	20.96	0.4192	2.35	9.69	1.68	4.573333333	3
Boavista	2017	J3	BVH052	79.63333333	yes	6 to 10	12.50734276	-15.48193954	90	89.77272727	58	28.4	27.1	27.75	37.15	36.3	36.725	16	14/09/17	02:38	15	42.4	32.9	10.86	9.51	NA	10.185	10.185	0.2037	1.96	1.79	3.69	2.48	3
Boavista	2017	J3	BVH052	79.63333333	yes	6 to 10	12.50734276	-15.48193954	90	89.77272727	58	28.4	27.1	27.75	37.15	36.3	36.725	17	14/09/17	02:38	15	42.1	32.6	7.36	12.91	NA	10.135	10.135	0.2027	3.33	4.26	3.48	3.69	3
Boavista	2017	J3	BVH052	79.63333333	yes	6 to 10	12.50734276	-15.48193954	90	89.77272727	58	28.4	27.1	27.75	37.15	36.3	36.725	18	14/09/17	02:38	15.6	42.8	32.6	9.15	11.87	NA	10.51	10.51	0.2102	4.37	20.62	18.7	14.56333333	3
Boavista	2017	J3	BVH052	79.63333333	yes	6 to 10	12.50734276	-15.48193954	90	89.77272727	58	28.4	27.1	27.75	37.15	36.3	36.725	19	14/09/17	02:38	15.8	41.8	32.7	11.49	14.57	NA	13.03	13.03	0.2606	2.19	2.33	1.62	2.046666667	3
Boavista	2017	J3	BVH052	79.63333333	yes	6 to 10	12.50734276	-15.48193954	90	89.77272727	58	28.4	27.1	27.75	37.15	36.3	36.725	20	14/09/17	02:38	15.6	41.9	32.4	5.13	9.7	NA	7.415	7.415	0.1483	6.59	20.45	14.47	13.83666667	3
Boavista	2017	J3	BVH052	79.63333333	yes	6 to 10	12.50734276	-15.48193954	90	89.77272727	58	28.4	27.1	27.75	37.15	36.3	36.725	21	14/09/17	02:38	15.2	41	31.9	9.83	7.63	NA	8.73	8.73	0.1746	24.33	1.99	5.23	10.51666667	3
Boavista	2017	J3	BVH052	79.63333333	yes	6 to 10	12.50734276	-15.48193954	90	89.77272727	58	28.4	27.1	27.75	37.15	36.3	36.725	22	14/09/17	02:38	15.7	43.4	32	21.2	22.16	NA	21.68	21.68	0.4336	1.43	6.66	6.26	4.783333333	3
Boavista	2017	J7	BVH013	75.36666667	no	NA	18.16077182	-13.42675932	69	97.01492537	60	36.3	34.2	35.25	41.4	39	40.2	1	14/09/17	21:09	17.5	44.2	33.3	5.85	8.55	NA	7.2	7.2	0.144	0.67	0.63	1.01	0.77	3
Boavista	2017	J7	BVH013	75.36666667	no	NA	18.16077182	-13.42675932	69	97.01492537	60	36.3	34.2	35.25	41.4	39	40.2	2	14/09/17	21:09	16.2	41.2	31.1	6.32	7.06	NA	6.69	6.69	0.1338	1.6	1.38	1.13	1.37	3
Boavista	2017	J7	BVH013	75.36666667	no	NA	18.16077182	-13.42675932	69	97.01492537	60	36.3	34.2	35.25	41.4	39	40.2	3	14/09/17	21:09	16.3	43.2	32.7	5.1	6.75	NA	5.925	5.925	0.1185	1.23	0.97	0.83	1.01	3
Boavista	2017	J7	BVH013	75.36666667	no	NA	18.16077182	-13.42675932	69	97.01492537	60	36.3	34.2	35.25	41.4	39	40.2	4	14/09/17	21:09	17.5	43.8	33.1	7.08	6.35	NA	6.715	6.715	0.1343	0.9	1.15	0.86	0.97	3
Boavista	2017	J7	BVH013	75.36666667	no	NA	18.16077182	-13.42675932	69	97.01492537	60	36.3	34.2	35.25	41.4	39	40.2	5	14/09/17	21:09	17.5	42.6	33.9	5.15	5.47	NA	5.31	5.31	0.1062	1.61	0.88	2.59	1.693333333	3
Boavista	2017	J7	BVH013	75.36666667	no	NA	18.16077182	-13.42675932	69	97.01492537	60	36.3	34.2	35.25	41.4	39	40.2	6	14/09/17	21:09	18.6	44.4	33.6	7.16	9.7	NA	8.43	8.43	0.1686	1.65	1.63	1.55	1.61	3
Boavista	2017	J7	BVH013	75.36666667	no	NA	18.16077182	-13.42675932	69	97.01492537	60	36.3	34.2	35.25	41.4	39	40.2	7	14/09/17	21:09	17.9	42.3	33.5	5.75	6.08	NA	5.915	5.915	0.1183	1.21	1.13	2.13	1.49	3
Boavista	2017	J7	BVH013	75.36666667	no	NA	18.16077182	-13.42675932	69	97.01492537	60	36.3	34.2	35.25	41.4	39	40.2	8	14/09/17	21:09	18.3	45.7	32.5	8.32	7.41	NA	7.865	7.865	0.1573	2.18	1.93	3.56	2.556666667	3
Boavista	2017	J7	BVH013	75.36666667	no	NA	18.16077182	-13.42675932	69	97.01492537	60	36.3	34.2	35.25	41.4	39	40.2	9	14/09/17	21:09	16.5	41.7	33.6	9.45	18.42	NA	13.935	13.935	0.2787	0.94	2.16	1.79	1.63	3
Boavista	2017	J7	BVH013	75.36666667	no	NA	18.16077182	-13.42675932	69	97.01492537	60	36.3	34.2	35.25	41.4	39	40.2	10	14/09/17	21:09	17.4	43.2	32.7	7.51	7.06	NA	7.285	7.285	0.1457	0.96	1.26	1.46	1.226666667	3
Boavista	2017	J7	BVH013	75.36666667	no	NA	18.16077182	-13.42675932	69	97.01492537	60	36.3	34.2	35.25	41.4	39	40.2	11	14/09/17	21:09	17.9	42.1	33.9	7.33	8.12	NA	7.725	7.725	0.1545	1.2	1.26	1.23	1.23	3
Boavista	2017	J7	BVH013	75.36666667	no	NA	18.16077182	-13.42675932	69	97.01492537	60	36.3	34.2	35.25	41.4	39	40.2	12	14/09/17	21:09	17	41.4	32.7	6.19	8.23	NA	7.21	7.21	0.1442	1.49	1.42	2.29	1.733333333	3
Boavista	2017	J7	BVH013	75.36666667	no	NA	18.16077182	-13.42675932	69	97.01492537	60	36.3	34.2	35.25	41.4	39	40.2	13	14/09/17	21:09	17.6	44	32.5	9.09	7.99	NA	8.54	8.54	0.1708	1.27	1.42	2.89	1.86	3
Boavista	2017	J7	BVH013	75.36666667	no	NA	18.16077182	-13.42675932	69	97.01492537	60	36.3	34.2	35.25	41.4	39	40.2	14	14/09/17	21:09	16.8	43.4	34.1	8.97	8.78	NA	8.875	8.875	0.1775	1.3	1.56	2.66	1.84	3
Boavista	2017	J7	BVH013	75.36666667	no	NA	18.16077182	-13.42675932	69	97.01492537	60	36.3	34.2	35.25	41.4	39	40.2	15	14/09/17	21:09	16.8	42.6	33.5	7.86	10.44	NA	9.15	9.15	0.183	1.17	1.72	1.27	1.386666667	3
Boavista	2017	J7	BVH013	75.36666667	no	NA	18.16077182	-13.42675932	69	97.01492537	60	36.3	34.2	35.25	41.4	39	40.2	16	14/09/17	21:09	17.3	42.7	33.1	8.68	9.51	NA	9.095	9.095	0.1819	1.56	1.35	3.15	2.02	3
Boavista	2017	J7	BVH013	75.36666667	no	NA	18.16077182	-13.42675932	69	97.01492537	60	36.3	34.2	35.25	41.4	39	40.2	17	14/09/17	21:09	16	41.2	31.7	7.45	11.07	NA	9.26	9.26	0.1852	1.63	1.6	1.55	1.593333333	3
Boavista	2017	J7	BVH013	75.36666667	no	NA	18.16077182	-13.42675932	69	97.01492537	60	36.3	34.2	35.25	41.4	39	40.2	18	14/09/17	21:09	17.7	42.9	34.6	8.82	13.7	NA	11.26	11.26	0.2252	1.09	1.93	1.62	1.546666667	3
Boavista	2017	J7	BVH013	75.36666667	no	NA	18.16077182	-13.42675932	69	97.01492537	60	36.3	34.2	35.25	41.4	39	40.2	19	14/09/17	21:09	17.8	43.2	33.3	7.42	7.4	NA	7.41	7.41	0.1482	1.03	1.85	1.22	1.366666667	3
Boavista	2017	J7	BVH013	75.36666667	no	NA	18.16077182	-13.42675932	69	97.01492537	60	36.3	34.2	35.25	41.4	39	40.2	20	14/09/17	21:09	19	42.8	33.5	8.7	8.59	NA	8.645	8.645	0.1729	1.17	2.09	2.09	1.783333333	3
Boavista	2017	J7	BVH013	75.36666667	no	NA	18.16077182	-13.42675932	69	97.01492537	60	36.3	34.2	35.25	41.4	39	40.2	21	14/09/17	21:09	17.3	41.8	33.5	13.09	9.26	NA	11.175	11.175	0.2235	1.72	3.33	2.45	2.5	3
Boavista	2017	J7	BVH013	75.36666667	no	NA	18.16077182	-13.42675932	69	97.01492537	60	36.3	34.2	35.25	41.4	39	40.2	22	14/09/17	21:09	16.6	42.6	32.8	8.23	14.33	NA	11.28	11.28	0.2256	1.16	1.2	1.5	1.286666667	3
Boavista	2017	J7	BVH013	75.36666667	no	NA	18.16077182	-13.42675932	69	97.01492537	60	36.3	34.2	35.25	41.4	39	40.2	23	14/09/17	21:09	16.1	41	31.4	7.86	13.9	NA	10.88	10.88	0.2176	1.63	1.43	1.7	1.586666667	3
Boavista	2017	J7	BVH013	75.36666667	no	NA	18.16077182	-13.42675932	69	97.01492537	60	36.3	34.2	35.25	41.4	39	40.2	24	14/09/17	21:09	18.4	41.3	33	39.81	10.84	NA	25.325	25.325	0.5065	4.2	2.76	3.23	3.396666667	3
Boavista	2017	J7	BVH013	75.36666667	no	NA	18.16077182	-13.42675932	69	97.01492537	60	36.3	34.2	35.25	41.4	39	40.2	25	14/09/17	21:09	18	43.1	32.7	8.32	13	NA	10.66	10.66	0.2132	1.71	1.67	2.7	2.026666667	3
Boavista	2017	J7	BVH013	75.36666667	no	NA	18.16077182	-13.42675932	69	97.01492537	60	36.3	34.2	35.25	41.4	39	40.2	26	14/09/17	21:09	18	43.1	32	8.56	9.97	NA	9.265	9.265	0.1853	3.57	4.56	3.39	3.84	3
Boavista	2017	J4	BVH050	84	yes	6 to 10	13.77371959	-10.35462737	82	100	59	33.4	37.2	35.3	39.35	41.7	40.525	1	11/09/17	23:35	17.1	41.9	32.9	10.93	9.59	NA	10.26	10.26	0.2052	2	2.13	1.44	1.856666667	3
Boavista	2017	J4	BVH050	84	yes	6 to 10	13.77371959	-10.35462737	82	100	59	33.4	37.2	35.3	39.35	41.7	40.525	2	11/09/17	23:35	18.4	43.8	33.8	9.06	11.84	NA	10.45	10.45	0.209	0.85	2.66	2.21	1.906666667	3
Boavista	2017	J4	BVH050	84	yes	6 to 10	13.77371959	-10.35462737	82	100	59	33.4	37.2	35.3	39.35	41.7	40.525	3	11/09/17	23:35	17.5	42.8	31.9	7.21	11.89	NA	9.55	9.55	0.191	1.48	1.3	2.22	1.666666667	3
Boavista	2017	J4	BVH050	84	yes	6 to 10	13.77371959	-10.35462737	82	100	59	33.4	37.2	35.3	39.35	41.7	40.525	4	11/09/17	23:35	16.6	42.8	32.6	10.17	11.89	NA	11.03	11.03	0.2206	0.95	3.17	2.43	2.183333333	3
Boavista	2017	J4	BVH050	84	yes	6 to 10	13.77371959	-10.35462737	82	100	59	33.4	37.2	35.3	39.35	41.7	40.525	5	11/09/17	23:35	17.7	43.4	33.7	8.23	11.94	NA	10.085	10.085	0.2017	1.21	1.42	3.82	2.15	3
Boavista	2017	J4	BVH050	84	yes	6 to 10	13.77371959	-10.35462737	82	100	59	33.4	37.2	35.3	39.35	41.7	40.525	6	11/09/17	23:35	18.3	42.5	34.8	12.18	10.7	NA	11.44	11.44	0.2288	1.68	1.01	1.78	1.49	3
Boavista	2017	J4	BVH050	84	yes	6 to 10	13.77371959	-10.35462737	82	100	59	33.4	37.2	35.3	39.35	41.7	40.525	7	11/09/17	23:35	18.7	42.4	34.1	8.24	13.1	NA	10.67	10.67	0.2134	1.14	3.21	3.81	2.72	3
Boavista	2017	J4	BVH050	84	yes	6 to 10	13.77371959	-10.35462737	82	100	59	33.4	37.2	35.3	39.35	41.7	40.525	8	11/09/17	23:35	17.7	42.5	33.5	10.39	11.18	NA	10.785	10.785	0.2157	1.51	1.41	11.82	4.913333333	3
Boavista	2017	J4	BVH050	84	yes	6 to 10	13.77371959	-10.35462737	82	100	59	33.4	37.2	35.3	39.35	41.7	40.525	9	11/09/17	23:35	17.8	43.2	33	12.69	13.6	NA	13.145	13.145	0.2629	2.59	2.46	1.36	2.136666667	3
Boavista	2017	J4	BVH050	84	yes	6 to 10	13.77371959	-10.35462737	82	100	59	33.4	37.2	35.3	39.35	41.7	40.525	10	11/09/17	23:35	17.1	43.4	33.9	8.8	13.51	NA	11.155	11.155	0.2231	2.42	2.09	3.34	2.616666667	3
Boavista	2017	J4	BVH050	84	yes	6 to 10	13.77371959	-10.35462737	82	100	59	33.4	37.2	35.3	39.35	41.7	40.525	11	11/09/17	23:35	17.4	41.4	32.5	3.67	13.46	NA	8.565	8.565	0.1713	1.86	1.69	3.67	2.406666667	3
Boavista	2017	J4	BVH050	84	yes	6 to 10	13.77371959	-10.35462737	82	100	59	33.4	37.2	35.3	39.35	41.7	40.525	12	11/09/17	23:35	17.8	43.6	33.4	9.38	11.11	NA	10.245	10.245	0.2049	1.76	2.13	2.73	2.206666667	3
Boavista	2017	J4	BVH050	84	yes	6 to 10	13.77371959	-10.35462737	82	100	59	33.4	37.2	35.3	39.35	41.7	40.525	13	11/09/17	23:35	17.8	42.2	33.8	8.77	26.31	NA	17.54	17.54	0.3508	1.54	1.69	3.51	2.246666667	3
Boavista	2017	J4	BVH050	84	yes	6 to 10	13.77371959	-10.35462737	82	100	59	33.4	37.2	35.3	39.35	41.7	40.525	14	11/09/17	23:35	18	42.7	33.5	7.63	12.95	NA	10.29	10.29	0.2058	2.54	1.93	25	9.823333333	3
Boavista	2017	J4	BVH050	84	yes	6 to 10	13.77371959	-10.35462737	82	100	59	33.4	37.2	35.3	39.35	41.7	40.525	15	11/09/17	23:35	15.8	42	31.9	10.68	14.88	NA	12.78	12.78	0.2556	0.78	1	1.56	1.113333333	3
Boavista	2017	J4	BVH050	84	yes	6 to 10	13.77371959	-10.35462737	82	100	59	33.4	37.2	35.3	39.35	41.7	40.525	16	11/09/17	23:35	18.4	43.2	33.9	12.15	15.41	NA	13.78	13.78	0.2756	0.86	0.8	1.03	0.896666667	3
Boavista	2017	J4	BVH050	84	yes	6 to 10	13.77371959	-10.35462737	82	100	59	33.4	37.2	35.3	39.35	41.7	40.525	17	11/09/17	23:35	17.9	43.2	33.5	14.55	16.63	NA	15.59	15.59	0.3118	1.22	0.89	4.86	2.323333333	3
Boavista	2017	J4	BVH050	84	yes	6 to 10	13.77371959	-10.35462737	82	100	59	33.4	37.2	35.3	39.35	41.7	40.525	18	11/09/17	23:35	17.7	43.2	32.1	8.66	12.45	NA	10.555	10.555	0.2111	2.13	0.78	2.25	1.72	3
Boavista	2017	J4	BVH050	84	yes	6 to 10	13.77371959	-10.35462737	82	100	59	33.4	37.2	35.3	39.35	41.7	40.525	19	11/09/17	23:35	17	41.2	32.8	14.7	16.9	NA	15.8	15.8	0.316	1.95	2.58	2.3	2.276666667	3
Boavista	2017	J4	BVH050	84	yes	6 to 10	13.77371959	-10.35462737	82	100	59	33.4	37.2	35.3	39.35	41.7	40.525	20	11/09/17	23:35	18.3	43.4	33.4	11.81	16.09	NA	13.95	13.95	0.279	3.02	0.8	2.65	2.156666667	3
Boavista	2017	J4	BVH050	84	yes	6 to 10	13.77371959	-10.35462737	82	100	59	33.4	37.2	35.3	39.35	41.7	40.525	21	11/09/17	23:35	17.5	42.4	34.3	19.23	18.99	NA	19.11	19.11	0.3822	0.7	0.65	0.88	0.743333333	3
Boavista	2017	J4	BVH050	84	yes	6 to 10	13.77371959	-10.35462737	82	100	59	33.4	37.2	35.3	39.35	41.7	40.525	22	11/09/17	23:35	16.5	42.5	33.1	14.07	16.99	NA	15.53	15.53	0.3106	0.78	0.83	0.78	0.796666667	3
Boavista	2017	J5	BVH053	82.26666667	no	NA	12.63201782	-16.1641792	83	80.24691358	59	38.9	41.1	40	41.2	41.7	41.45	1	12/09/17	21:16	20.3	45.6	35.3	4.63	15.56	NA	10.095	10.095	0.2019	6.07	1.47	1.75	3.096666667	3
Boavista	2017	J5	BVH053	82.26666667	no	NA	12.63201782	-16.1641792	83	80.24691358	59	38.9	41.1	40	41.2	41.7	41.45	2	12/09/17	21:16	22	46.4	35.4	13.17	13.71	NA	13.44	13.44	0.2688	1.53	4	3.72	3.083333333	3
Boavista	2017	J5	BVH053	82.26666667	no	NA	12.63201782	-16.1641792	83	80.24691358	59	38.9	41.1	40	41.2	41.7	41.45	3	12/09/17	21:16	23.7	45.6	36	8.85	10.4	NA	9.625	9.625	0.1925	9.72	5.93	9.59	8.413333333	3
Boavista	2017	J5	BVH053	82.26666667	no	NA	12.63201782	-16.1641792	83	80.24691358	59	38.9	41.1	40	41.2	41.7	41.45	4	12/09/17	21:16	20.2	45.6	35.1	20.29	20.99	NA	20.64	20.64	0.4128	1.09	2.25	1.29	1.543333333	3
Boavista	2017	J5	BVH053	82.26666667	no	NA	12.63201782	-16.1641792	83	80.24691358	59	38.9	41.1	40	41.2	41.7	41.45	5	12/09/17	21:16	20	45.5	36.1	7.16	11.77	NA	9.465	9.465	0.1893	1.03	0.97	2.22	1.406666667	3
Boavista	2017	J5	BVH053	82.26666667	no	NA	12.63201782	-16.1641792	83	80.24691358	59	38.9	41.1	40	41.2	41.7	41.45	6	12/09/17	21:16	19.6	44.8	36.1	11.27	8.33	NA	9.8	9.8	0.196	1	3.38	0.94	1.773333333	3
Boavista	2017	J5	BVH053	82.26666667	no	NA	12.63201782	-16.1641792	83	80.24691358	59	38.9	41.1	40	41.2	41.7	41.45	7	12/09/17	21:16	18.6	44.9	33.9	8.17	11.05	NA	9.61	9.61	0.1922	1.53	0.84	2.47	1.613333333	3
Boavista	2017	J5	BVH053	82.26666667	no	NA	12.63201782	-16.1641792	83	80.24691358	59	38.9	41.1	40	41.2	41.7	41.45	8	12/09/17	21:16	20.2	43.7	33	10.01	11.46	NA	10.735	10.735	0.2147	1.53	1.38	1.28	1.396666667	3
Boavista	2017	J5	BVH053	82.26666667	no	NA	12.63201782	-16.1641792	83	80.24691358	59	38.9	41.1	40	41.2	41.7	41.45	9	12/09/17	21:16	18.8	44.7	34.3	14.98	18.93	NA	16.955	16.955	0.3391	1.03	6.97	5.03	4.343333333	3
Boavista	2017	J5	BVH053	82.26666667	no	NA	12.63201782	-16.1641792	83	80.24691358	59	38.9	41.1	40	41.2	41.7	41.45	10	12/09/17	21:16	18.7	43.8	34.8	12.78	14.75	NA	13.765	13.765	0.2753	1.56	0.76	1.91	1.41	3
Boavista	2017	J5	BVH053	82.26666667	no	NA	12.63201782	-16.1641792	83	80.24691358	59	38.9	41.1	40	41.2	41.7	41.45	11	12/09/17	21:16	20.4	45.6	35.3	12.49	12.91	NA	12.7	12.7	0.254	32.62	3.03	1.88	12.51	3
Boavista	2017	J5	BVH053	82.26666667	no	NA	12.63201782	-16.1641792	83	80.24691358	59	38.9	41.1	40	41.2	41.7	41.45	12	12/09/17	21:16	21.1	44.4	35.7	14.26	14.43	NA	14.345	14.345	0.2869	4.31	2.12	1.94	2.79	3
Boavista	2017	J5	BVH053	82.26666667	no	NA	12.63201782	-16.1641792	83	80.24691358	59	38.9	41.1	40	41.2	41.7	41.45	13	12/09/17	21:16	20.6	45.2	35.2	13.98	16.49	NA	15.235	15.235	0.3047	2.96	2.72	2.56	2.746666667	3
Boavista	2017	J5	BVH053	82.26666667	no	NA	12.63201782	-16.1641792	83	80.24691358	59	38.9	41.1	40	41.2	41.7	41.45	14	12/09/17	21:16	20.6	45.2	34	13.89	15.89	NA	14.89	14.89	0.2978	3.5	1.9	2.4	2.6	3
Boavista	2017	J5	BVH053	82.26666667	no	NA	12.63201782	-16.1641792	83	80.24691358	59	38.9	41.1	40	41.2	41.7	41.45	15	12/09/17	21:16	19.7	45.2	35.1	18.41	39.62	NA	29.015	29.015	0.5803	1.43	1.62	1.53	1.526666667	3
Boavista	2017	J5	BVH053	82.26666667	no	NA	12.63201782	-16.1641792	83	80.24691358	59	38.9	41.1	40	41.2	41.7	41.45	16	12/09/17	21:16	19.9	44.7	35.7	11.79	16.68	NA	14.235	14.235	0.2847	6.5	2.44	2.19	3.71	3
Boavista	2017	J5	BVH053	82.26666667	no	NA	12.63201782	-16.1641792	83	80.24691358	59	38.9	41.1	40	41.2	41.7	41.45	17	12/09/17	21:16	19.4	45.6	36.4	11.13	39.75	NA	25.44	25.44	0.5088	2.38	5.6	1.6	3.193333333	3
Boavista	2017	J5	BVH053	82.26666667	no	NA	12.63201782	-16.1641792	83	80.24691358	59	38.9	41.1	40	41.2	41.7	41.45	18	12/09/17	21:16	21.4	45.9	35	16.92	37.19	NA	27.055	27.055	0.5411	3.53	2.09	4.16	3.26	3
Boavista	2017	J5	BVH053	82.26666667	no	NA	12.63201782	-16.1641792	83	80.24691358	59	38.9	41.1	40	41.2	41.7	41.45	19	12/09/17	21:16	19.6	44.5	34.5	12.63	24.78	NA	18.705	18.705	0.3741	5.18	5.41	1.13	3.906666667	3
Boavista	2017	J5	BVH053	82.26666667	no	NA	12.63201782	-16.1641792	83	80.24691358	59	38.9	41.1	40	41.2	41.7	41.45	20	12/09/17	21:16	21	45.8	35.3	16.85	24.21	NA	20.53	20.53	0.4106	0.72	10.32	2.43	4.49	3
Boavista	2017	J5	BVH053	82.26666667	no	NA	12.63201782	-16.1641792	83	80.24691358	59	38.9	41.1	40	41.2	41.7	41.45	21	12/09/17	21:16	20.1	45.7	35.6	15.64	NA	NA	15.64	15.64	0.3128	0.91	0.72	0.88	0.836666667	3
Boavista	2017	J5	BVH053	82.26666667	no	NA	12.63201782	-16.1641792	83	80.24691358	59	38.9	41.1	40	41.2	41.7	41.45	22	12/09/17	21:16	19.6	45.9	34.2	13.54	20.33	NA	16.935	16.935	0.3387	2.03	3.06	3.84	2.976666667	3
Boavista	2017	J5	BVH053	82.26666667	no	NA	12.63201782	-16.1641792	83	80.24691358	59	38.9	41.1	40	41.2	41.7	41.45	23	12/09/17	21:16	19.9	45.6	35.1	14.85	17.18	NA	16.015	16.015	0.3203	1.29	0.71	1.22	1.073333333	3
Boavista	2017	J8	BVH046	75.93333333	no	NA	11.43141512	-14.88112948	102	94	55	32.3	29.1	30.7	38.3	37.6	37.95	1	10/09/17	02:30	15.1	40.8	30.4	10.7	9.6	NA	10.15	10.15	0.203	1.4	2.06	1.47	1.643333333	3
Boavista	2017	J8	BVH046	75.93333333	no	NA	11.43141512	-14.88112948	102	94	55	32.3	29.1	30.7	38.3	37.6	37.95	2	10/09/17	02:30	13.9	39.5	29.4	12.79	42.65	NA	27.72	27.72	0.5544	2.19	3.91	3.19	3.096666667	3
Boavista	2017	J8	BVH046	75.93333333	no	NA	11.43141512	-14.88112948	102	94	55	32.3	29.1	30.7	38.3	37.6	37.95	3	10/09/17	02:30	14.3	40.6	30	16.26	14.32	NA	15.29	15.29	0.3058	2.31	5.85	4.19	4.116666667	3
Boavista	2017	J8	BVH046	75.93333333	no	NA	11.43141512	-14.88112948	102	94	55	32.3	29.1	30.7	38.3	37.6	37.95	4	10/09/17	02:30	15.5	40.8	30	10.83	12.7	NA	11.765	11.765	0.2353	3.25	2.41	2.43	2.696666667	3
Boavista	2017	J8	BVH046	75.93333333	no	NA	11.43141512	-14.88112948	102	94	55	32.3	29.1	30.7	38.3	37.6	37.95	5	10/09/17	02:30	15.8	41.4	30.9	10.59	17.08	NA	13.835	13.835	0.2767	27.9	4.28	9.44	13.87333333	3
Boavista	2017	J8	BVH046	75.93333333	no	NA	11.43141512	-14.88112948	102	94	55	32.3	29.1	30.7	38.3	37.6	37.95	6	10/09/17	02:30	14.6	40.8	30.6	7.48	18.98	NA	13.23	13.23	0.2646	4.15	16.06	2.87	7.693333333	3
Boavista	2017	J8	BVH046	75.93333333	no	NA	11.43141512	-14.88112948	102	94	55	32.3	29.1	30.7	38.3	37.6	37.95	7	10/09/17	02:30	14.7	41.5	30.5	19.82	19.19	NA	19.505	19.505	0.3901	3.34	8.87	2.81	5.006666667	3
Boavista	2017	J8	BVH046	75.93333333	no	NA	11.43141512	-14.88112948	102	94	55	32.3	29.1	30.7	38.3	37.6	37.95	8	10/09/17	02:30	15	39.3	29.3	12.14	15.9	NA	14.02	14.02	0.2804	3.22	3.75	5.66	4.21	3
Boavista	2017	J8	BVH046	75.93333333	no	NA	11.43141512	-14.88112948	102	94	55	32.3	29.1	30.7	38.3	37.6	37.95	9	10/09/17	02:30	14	39.6	29.7	14.67	16.69	NA	15.68	15.68	0.3136	2.41	4.12	22.84	9.79	3
Boavista	2017	J8	BVH046	75.93333333	no	NA	11.43141512	-14.88112948	102	94	55	32.3	29.1	30.7	38.3	37.6	37.95	10	10/09/17	02:30	14.2	38.4	30.4	10.48	20.28	NA	15.38	15.38	0.3076	5.9	3.88	3.28	4.353333333	3
Boavista	2017	J8	BVH046	75.93333333	no	NA	11.43141512	-14.88112948	102	94	55	32.3	29.1	30.7	38.3	37.6	37.95	11	10/09/17	02:30	14.4	39.7	30.4	10.39	14.4	NA	12.395	12.395	0.2479	3.83	7.15	5.06	5.346666667	3
Boavista	2017	J8	BVH046	75.93333333	no	NA	11.43141512	-14.88112948	102	94	55	32.3	29.1	30.7	38.3	37.6	37.95	12	10/09/17	02:30	14.5	40	30.1	13.42	19.25	NA	16.335	16.335	0.3267	2.59	11.75	2.56	5.633333333	3
Boavista	2017	J8	BVH046	75.93333333	no	NA	11.43141512	-14.88112948	102	94	55	32.3	29.1	30.7	38.3	37.6	37.95	13	10/09/17	02:30	14.8	40.4	30.6	NA	NA	NA	NA	NA	NA	4.93	5.46	3.15	4.513333333	3
Boavista	2017	J8	BVH046	75.93333333	no	NA	11.43141512	-14.88112948	102	94	55	32.3	29.1	30.7	38.3	37.6	37.95	14	10/09/17	02:30	14.4	40.4	31.2	9.28	11.08	NA	10.18	10.18	0.2036	3.12	2.57	4.31	3.333333333	3
Boavista	2017	J8	BVH046	75.93333333	no	NA	11.43141512	-14.88112948	102	94	55	32.3	29.1	30.7	38.3	37.6	37.95	15	10/09/17	02:30	15.3	40.1	29.9	11.09	13.3	NA	12.195	12.195	0.2439	14.47	14.63	8.31	12.47	3
Boavista	2017	J8	BVH046	75.93333333	no	NA	11.43141512	-14.88112948	102	94	55	32.3	29.1	30.7	38.3	37.6	37.95	16	10/09/17	02:30	13.5	39.4	29.4	15.79	14.88	NA	15.335	15.335	0.3067	1.62	2.06	11.12	4.933333333	3
Boavista	2017	J8	BVH046	75.93333333	no	NA	11.43141512	-14.88112948	102	94	55	32.3	29.1	30.7	38.3	37.6	37.95	17	10/09/17	02:30	14.5	39.6	31.7	9.01	14	NA	11.505	11.505	0.2301	1.97	8.75	1.85	4.19	3
Boavista	2017	J8	BVH046	75.93333333	no	NA	11.43141512	-14.88112948	102	94	55	32.3	29.1	30.7	38.3	37.6	37.95	18	10/09/17	02:30	14.9	40.9	29.9	14.08	18.34	NA	16.21	16.21	0.3242	6.25	11.78	8.28	8.77	3
Boavista	2017	J8	BVH046	75.93333333	no	NA	11.43141512	-14.88112948	102	94	55	32.3	29.1	30.7	38.3	37.6	37.95	19	10/09/17	02:30	14.6	40.6	30.2	14.34	33.31	NA	23.825	23.825	0.4765	1.31	44.16	8.87	18.11333333	3
Boavista	2017	J8	BVH046	75.93333333	no	NA	11.43141512	-14.88112948	102	94	55	32.3	29.1	30.7	38.3	37.6	37.95	20	10/09/17	02:30	14.3	39.4	29.7	10.54	10.28	NA	10.41	10.41	0.2082	15.16	2.38	2.81	6.783333333	3
Boavista	2017	J8	BVH046	75.93333333	no	NA	11.43141512	-14.88112948	102	94	55	32.3	29.1	30.7	38.3	37.6	37.95	21	10/09/17	02:30	14.5	39.7	30.1	19.95	16.22	NA	18.085	18.085	0.3617	4.25	6.5	2.6	4.45	3
Boavista	2017	J8	BVH046	75.93333333	no	NA	11.43141512	-14.88112948	102	94	55	32.3	29.1	30.7	38.3	37.6	37.95	22	10/09/17	02:30	14.5	39.6	29.9	16.23	12.94	NA	14.585	14.585	0.2917	23.8	32.8	6.34	20.98	3
Boavista	2017	J8	BVH046	75.93333333	no	NA	11.43141512	-14.88112948	102	94	55	32.3	29.1	30.7	38.3	37.6	37.95	23	10/09/17	02:30	14.8	40	29.9	23.01	52.51	NA	37.76	37.76	0.7552	23.4	1.97	1.84	9.07	3
Boavista	2017	J8	BVH046	75.93333333	no	NA	11.43141512	-14.88112948	102	94	55	32.3	29.1	30.7	38.3	37.6	37.95	24	10/09/17	02:30	14.7	38.2	30.2	19.48	22.1	NA	20.79	20.79	0.4158	2.31	2.78	2.64	2.576666667	3
Boavista	2017	J8	BVH046	75.93333333	no	NA	11.43141512	-14.88112948	102	94	55	32.3	29.1	30.7	38.3	37.6	37.95	25	10/09/17	02:30	13.5	39.7	29.1	14.76	36.69	NA	25.725	25.725	0.5145	2.85	5.81	47.94	18.86666667	3
Boavista	2017	J11	BVH041	75.4	yes	1 to 5	10.34763711	-10.52963816	66	98.4375	59	29.4	28.6	29	37.3	37.15	37.225	1	16/09/17	23:14	16.4	40.4	31.5	8.58	11.25	NA	9.915	9.915	0.1983	11.7	1.95	15.39	9.68	3
Boavista	2017	J11	BVH041	75.4	yes	1 to 5	10.34763711	-10.52963816	66	98.4375	59	29.4	28.6	29	37.3	37.15	37.225	2	16/09/17	23:14	15	39.4	31.5	8.65	2.8	NA	5.725	5.725	0.1145	1.39	8.99	1.28	3.886666667	3
Boavista	2017	J11	BVH041	75.4	yes	1 to 5	10.34763711	-10.52963816	66	98.4375	59	29.4	28.6	29	37.3	37.15	37.225	3	16/09/17	23:14	16.7	41.1	31.5	6.89	6.87	NA	6.88	6.88	0.1376	1.44	2.79	1.62	1.95	3
Boavista	2017	J11	BVH041	75.4	yes	1 to 5	10.34763711	-10.52963816	66	98.4375	59	29.4	28.6	29	37.3	37.15	37.225	4	16/09/17	23:14	16	40.3	31.2	12.27	28.91	NA	20.59	20.59	0.4118	0.64	1.59	1.35	1.193333333	3
Boavista	2017	J11	BVH041	75.4	yes	1 to 5	10.34763711	-10.52963816	66	98.4375	59	29.4	28.6	29	37.3	37.15	37.225	5	16/09/17	23:14	15.2	40	31.8	9.4	8.62	NA	9.01	9.01	0.1802	19.3	0.99	0.86	7.05	3
Boavista	2017	J11	BVH041	75.4	yes	1 to 5	10.34763711	-10.52963816	66	98.4375	59	29.4	28.6	29	37.3	37.15	37.225	6	16/09/17	23:14	16.3	41.4	32.7	11.79	9.5	NA	10.645	10.645	0.2129	2.87	6.92	1.43	3.74	3
Boavista	2017	J11	BVH041	75.4	yes	1 to 5	10.34763711	-10.52963816	66	98.4375	59	29.4	28.6	29	37.3	37.15	37.225	7	16/09/17	23:14	15.2	39.2	33	9.49	12.69	NA	11.09	11.09	0.2218	1.01	2.13	7.56	3.566666667	3
Boavista	2017	J11	BVH041	75.4	yes	1 to 5	10.34763711	-10.52963816	66	98.4375	59	29.4	28.6	29	37.3	37.15	37.225	8	16/09/17	23:14	15.4	39.5	32.2	9.23	9.5	NA	9.365	9.365	0.1873	2.78	1.15	1.24	1.723333333	3
Boavista	2017	J11	BVH041	75.4	yes	1 to 5	10.34763711	-10.52963816	66	98.4375	59	29.4	28.6	29	37.3	37.15	37.225	9	16/09/17	23:14	16.2	40.9	34.2	13.45	13.65	NA	13.55	13.55	0.271	1.33	1	0.86	1.063333333	3
Boavista	2017	J11	BVH041	75.4	yes	1 to 5	10.34763711	-10.52963816	66	98.4375	59	29.4	28.6	29	37.3	37.15	37.225	10	16/09/17	23:14	15.8	41.5	32.2	9.85	12.11	NA	10.98	10.98	0.2196	1.08	0.85	3.88	1.936666667	3
Boavista	2017	J11	BVH041	75.4	yes	1 to 5	10.34763711	-10.52963816	66	98.4375	59	29.4	28.6	29	37.3	37.15	37.225	11	16/09/17	23:14	14.6	39.5	30.1	10.85	11.54	NA	11.195	11.195	0.2239	2.53	2.52	1.83	2.293333333	3
Boavista	2017	J11	BVH041	75.4	yes	1 to 5	10.34763711	-10.52963816	66	98.4375	59	29.4	28.6	29	37.3	37.15	37.225	12	16/09/17	23:14	15.6	39.8	32.3	10.75	7.87	NA	9.31	9.31	0.1862	3.12	1.05	2.49	2.22	3
Boavista	2017	J11	BVH041	75.4	yes	1 to 5	10.34763711	-10.52963816	66	98.4375	59	29.4	28.6	29	37.3	37.15	37.225	13	16/09/17	23:14	15.3	40.2	31.2	10.08	11.79	NA	10.935	10.935	0.2187	1.79	2.26	2.79	2.28	3
Boavista	2017	J11	BVH041	75.4	yes	1 to 5	10.34763711	-10.52963816	66	98.4375	59	29.4	28.6	29	37.3	37.15	37.225	14	16/09/17	23:14	16.9	40.9	32.5	9.93	26.03	NA	17.98	17.98	0.3596	0.99	1.08	1.5	1.19	3
Boavista	2017	J11	BVH041	75.4	yes	1 to 5	10.34763711	-10.52963816	66	98.4375	59	29.4	28.6	29	37.3	37.15	37.225	15	16/09/17	23:14	15.9	40.7	32.8	7.55	10.5	NA	9.025	9.025	0.1805	2.19	1.65	1.65	1.83	3
Boavista	2017	J11	BVH041	75.4	yes	1 to 5	10.34763711	-10.52963816	66	98.4375	59	29.4	28.6	29	37.3	37.15	37.225	16	16/09/17	23:14	16	41.1	33.5	14.83	12.05	NA	13.44	13.44	0.2688	1.2	0.99	9.63	3.94	3
Boavista	2017	J11	BVH041	75.4	yes	1 to 5	10.34763711	-10.52963816	66	98.4375	59	29.4	28.6	29	37.3	37.15	37.225	17	16/09/17	23:14	15.8	40.3	32.3	12.02	11.5	NA	11.76	11.76	0.2352	1.39	2.63	4.9	2.973333333	3
Boavista	2017	J11	BVH041	75.4	yes	1 to 5	10.34763711	-10.52963816	66	98.4375	59	29.4	28.6	29	37.3	37.15	37.225	18	16/09/17	23:14	15.4	42.3	33.4	7.65	8.51	NA	8.08	8.08	0.1616	1.45	1.69	2.18	1.773333333	3
Boavista	2017	J11	BVH041	75.4	yes	1 to 5	10.34763711	-10.52963816	66	98.4375	59	29.4	28.6	29	37.3	37.15	37.225	19	16/09/17	23:14	15.1	39.3	31.6	7.63	10.72	NA	9.175	9.175	0.1835	2.15	1.06	2.19	1.8	3
Boavista	2017	J11	BVH041	75.4	yes	1 to 5	10.34763711	-10.52963816	66	98.4375	59	29.4	28.6	29	37.3	37.15	37.225	20	16/09/17	23:14	15.9	41.1	32.4	12.92	10.88	NA	11.9	11.9	0.238	1.45	3.06	2.16	2.223333333	3
Boavista	2017	J11	BVH041	75.4	yes	1 to 5	10.34763711	-10.52963816	66	98.4375	59	29.4	28.6	29	37.3	37.15	37.225	21	16/09/17	23:14	14.9	39.2	32	12.8	10.5	NA	11.65	11.65	0.233	2.43	2.28	3.22	2.643333333	3
Boavista	2017	J11	BVH041	75.4	yes	1 to 5	10.34763711	-10.52963816	66	98.4375	59	29.4	28.6	29	37.3	37.15	37.225	22	16/09/17	23:14	15.7	41.7	31.4	10.5	22.46	NA	16.48	16.48	0.3296	1.5	0.88	1.16	1.18	3
Boavista	2017	J11	BVH041	75.4	yes	1 to 5	10.34763711	-10.52963816	66	98.4375	59	29.4	28.6	29	37.3	37.15	37.225	23	16/09/17	23:14	16.1	41	32	10.62	15.04	NA	12.83	12.83	0.2566	1.39	1.5	1.66	1.516666667	3
Boavista	2017	J11	BVH041	75.4	yes	1 to 5	10.34763711	-10.52963816	66	98.4375	59	29.4	28.6	29	37.3	37.15	37.225	24	16/09/17	23:14	16.6	42.4	32.7	10.06	14.69	NA	12.375	12.375	0.2475	0.75	2.25	2.2	1.733333333	3
Boavista	2017	J11	BVH041	75.4	yes	1 to 5	10.34763711	-10.52963816	66	98.4375	59	29.4	28.6	29	37.3	37.15	37.225	25	16/09/17	23:14	16	42.7	32	10.63	10.99	NA	10.81	10.81	0.2162	1.12	1.43	1.36	1.303333333	3
Boavista	2017	J11	BVH041	75.4	yes	1 to 5	10.34763711	-10.52963816	66	98.4375	59	29.4	28.6	29	37.3	37.15	37.225	26	16/09/17	23:14	14.6	39.8	30.3	13.33	16.1	NA	14.715	14.715	0.2943	52.9	7.45	38.53	32.96	3
Boavista	2017	J11	BVH041	75.4	yes	1 to 5	10.34763711	-10.52963816	66	98.4375	59	29.4	28.6	29	37.3	37.15	37.225	27	16/09/17	23:14	16.3	41.1	33	11.76	10.04	NA	10.9	10.9	0.218	1.14	1.76	1.7	1.533333333	3
Boavista	2017	J11	BVH041	75.4	yes	1 to 5	10.34763711	-10.52963816	66	98.4375	59	29.4	28.6	29	37.3	37.15	37.225	28	16/09/17	23:14	15.8	40.6	32.5	10.03	14.32	NA	12.175	12.175	0.2435	2.04	1.68	2.56	2.093333333	3
Boavista	2017	J11	BVH041	75.4	yes	1 to 5	10.34763711	-10.52963816	66	98.4375	59	29.4	28.6	29	37.3	37.15	37.225	29	16/09/17	23:14	15.7	41.4	32.8	14.65	12.95	NA	13.8	13.8	0.276	1.79	1.96	2.32	2.023333333	3
Boavista	2017	J11	BVH041	75.4	yes	1 to 5	10.34763711	-10.52963816	66	98.4375	59	29.4	28.6	29	37.3	37.15	37.225	30	16/09/17	23:14	15.2	41.1	32.2	10.82	8	NA	9.41	9.41	0.1882	1.6	1.66	0.92	1.393333333	3
Boavista	2017	K20	BVH129	86.26666667	yes	1 to 5	11.94729375	-15.53585171	112	100	55	36.7	37.7	37.2	40.6	40.95	40.775	1	16/09/17	21:03	17.4	41.7	32.3	5.76	7.04	NA	6.4	6.4	0.128	1.13	15.2	0.86	5.73	3
Boavista	2017	K20	BVH129	86.26666667	yes	1 to 5	11.94729375	-15.53585171	112	100	55	36.7	37.7	37.2	40.6	40.95	40.775	2	16/09/17	21:03	17.6	42.5	31.9	13.03	16.77	NA	14.9	14.9	0.298	1.01	1.22	4.76	2.33	3
Boavista	2017	K20	BVH129	86.26666667	yes	1 to 5	11.94729375	-15.53585171	112	100	55	36.7	37.7	37.2	40.6	40.95	40.775	3	16/09/17	21:03	17.9	41.6	32	9.25	18.3	NA	13.775	13.775	0.2755	1.75	4.52	8.38	4.883333333	3
Boavista	2017	K20	BVH129	86.26666667	yes	1 to 5	11.94729375	-15.53585171	112	100	55	36.7	37.7	37.2	40.6	40.95	40.775	4	16/09/17	21:03	16.6	42.2	34.4	6.83	5.57	NA	6.2	6.2	0.124	2.19	3.48	2.5	2.723333333	3
Boavista	2017	K20	BVH129	86.26666667	yes	1 to 5	11.94729375	-15.53585171	112	100	55	36.7	37.7	37.2	40.6	40.95	40.775	5	16/09/17	21:03	17.3	40.9	31.6	12.22	13.2	NA	12.71	12.71	0.2542	1.68	7.02	2.97	3.89	3
Boavista	2017	K20	BVH129	86.26666667	yes	1 to 5	11.94729375	-15.53585171	112	100	55	36.7	37.7	37.2	40.6	40.95	40.775	6	16/09/17	21:03	15.9	40.2	33.2	13.3	13.53	NA	13.415	13.415	0.2683	3.68	3.66	3.26	3.533333333	3
Boavista	2017	K20	BVH129	86.26666667	yes	1 to 5	11.94729375	-15.53585171	112	100	55	36.7	37.7	37.2	40.6	40.95	40.775	7	16/09/17	21:03	17.2	41	32.6	8.49	9.94	NA	9.215	9.215	0.1843	2.63	1.56	3.39	2.526666667	3
Boavista	2017	K20	BVH129	86.26666667	yes	1 to 5	11.94729375	-15.53585171	112	100	55	36.7	37.7	37.2	40.6	40.95	40.775	8	16/09/17	21:03	16.7	42.3	32.4	10.76	38.24	NA	24.5	24.5	0.49	1.03	2.73	6.32	3.36	3
Boavista	2017	K20	BVH129	86.26666667	yes	1 to 5	11.94729375	-15.53585171	112	100	55	36.7	37.7	37.2	40.6	40.95	40.775	9	16/09/17	21:03	17.2	42.7	32.2	10.24	52:48.0	NA	9.555	9.555	0.1911	2.22	4.55	8.36	5.043333333	3
Boavista	2017	K20	BVH129	86.26666667	yes	1 to 5	11.94729375	-15.53585171	112	100	55	36.7	37.7	37.2	40.6	40.95	40.775	10	16/09/17	21:03	16.2	41.7	33.9	15.67	19.83	NA	17.75	17.75	0.355	2	3.6	2.45	2.683333333	3
Boavista	2017	K20	BVH129	86.26666667	yes	1 to 5	11.94729375	-15.53585171	112	100	55	36.7	37.7	37.2	40.6	40.95	40.775	11	16/09/17	21:03	17.1	42.3	33.6	15.33	11.86	NA	13.595	13.595	0.2719	2.28	1.6	2.48	2.12	3
Boavista	2017	K20	BVH129	86.26666667	yes	1 to 5	11.94729375	-15.53585171	112	100	55	36.7	37.7	37.2	40.6	40.95	40.775	12	16/09/17	21:03	17.3	41.6	32.2	11.3	10.09	NA	10.695	10.695	0.2139	4.77	5.3	2.85	4.306666667	3
Boavista	2017	K20	BVH129	86.26666667	yes	1 to 5	11.94729375	-15.53585171	112	100	55	36.7	37.7	37.2	40.6	40.95	40.775	13	16/09/17	21:03	16.6	42	32.4	13.53	10.82	NA	12.175	12.175	0.2435	19.66	2.9	7.93	10.16333333	3
Boavista	2017	K20	BVH129	86.26666667	yes	1 to 5	11.94729375	-15.53585171	112	100	55	36.7	37.7	37.2	40.6	40.95	40.775	14	16/09/17	21:03	16.6	41.7	32.7	10.74	13.17	NA	11.955	11.955	0.2391	2.06	1.75	2.82	2.21	3
Boavista	2017	K20	BVH129	86.26666667	yes	1 to 5	11.94729375	-15.53585171	112	100	55	36.7	37.7	37.2	40.6	40.95	40.775	15	16/09/17	21:03	17.2	42	32.8	12.19	16.71	NA	14.45	14.45	0.289	2.63	1.15	2.03	1.936666667	3
Boavista	2017	K20	BVH129	86.26666667	yes	1 to 5	11.94729375	-15.53585171	112	100	55	36.7	37.7	37.2	40.6	40.95	40.775	16	16/09/17	21:03	15.7	41.3	32.4	10.26	25.08	NA	17.67	17.67	0.3534	1.16	2.03	2.45	1.88	3
Boavista	2017	K20	BVH129	86.26666667	yes	1 to 5	11.94729375	-15.53585171	112	100	55	36.7	37.7	37.2	40.6	40.95	40.775	17	16/09/17	21:03	17.2	42.3	33.5	13.02	15.8	NA	14.41	14.41	0.2882	9.36	3.62	2.19	5.056666667	3
Boavista	2017	K20	BVH129	86.26666667	yes	1 to 5	11.94729375	-15.53585171	112	100	55	36.7	37.7	37.2	40.6	40.95	40.775	18	16/09/17	21:03	17.1	42.1	33.4	11.16	15.4	NA	13.28	13.28	0.2656	5.16	2.22	2.93	3.436666667	3
Boavista	2017	K20	BVH129	86.26666667	yes	1 to 5	11.94729375	-15.53585171	112	100	55	36.7	37.7	37.2	40.6	40.95	40.775	19	16/09/17	21:03	16.5	41.4	33.4	20.89	13.83	NA	17.36	17.36	0.3472	2.03	2.18	2.02	2.076666667	3
Boavista	2017	K20	BVH129	86.26666667	yes	1 to 5	11.94729375	-15.53585171	112	100	55	36.7	37.7	37.2	40.6	40.95	40.775	20	16/09/17	21:03	17	42	34.2	9.09	20.96	NA	15.025	15.025	0.3005	2.11	2.83	4.08	3.006666667	3
Boavista	2017	J16	BVH051	81.3	yes	6 to 10	10.8357477	-9.99344494	95	69.89247312	57	NA	NA	NA	NA	NA	NA	1	16/09/17	02:45	14.9	40.9	31.5	11.32	8.18	NA	9.75	9.75	0.195	1.04	2.1	1.36	1.5	3
Boavista	2017	J16	BVH051	81.3	yes	6 to 10	10.8357477	-9.99344494	95	69.89247312	57	NA	NA	NA	NA	NA	NA	2	16/09/17	02:45	16	41.8	30.9	9.65	11.98	NA	10.815	10.815	0.2163	1.71	2.13	2.4	2.08	3
Boavista	2017	J16	BVH051	81.3	yes	6 to 10	10.8357477	-9.99344494	95	69.89247312	57	NA	NA	NA	NA	NA	NA	3	16/09/17	02:45	14.2	41.5	31.4	18.72	22.75	NA	20.735	20.735	0.4147	22.76	9.52	2.93	11.73666667	3
Boavista	2017	J16	BVH051	81.3	yes	6 to 10	10.8357477	-9.99344494	95	69.89247312	57	NA	NA	NA	NA	NA	NA	4	16/09/17	02:45	15.3	42.4	31.3	15.22	17.81	NA	16.515	16.515	0.3303	1.86	0.86	2.26	1.66	3
Boavista	2017	J16	BVH051	81.3	yes	6 to 10	10.8357477	-9.99344494	95	69.89247312	57	NA	NA	NA	NA	NA	NA	5	16/09/17	02:45	15	42.6	31.8	15.69	19.81	NA	17.75	17.75	0.355	1.3	1.21	4.35	2.286666667	3
Boavista	2017	J16	BVH051	81.3	yes	6 to 10	10.8357477	-9.99344494	95	69.89247312	57	NA	NA	NA	NA	NA	NA	6	16/09/17	02:45	14.9	42.5	32.1	16.63	23.26	NA	19.945	19.945	0.3989	1.72	3.33	4.75	3.266666667	3
Boavista	2017	J16	BVH051	81.3	yes	6 to 10	10.8357477	-9.99344494	95	69.89247312	57	NA	NA	NA	NA	NA	NA	7	16/09/17	02:45	14.5	41.1	30.9	18.28	21.62	NA	19.95	19.95	0.399	1.19	10.05	2.86	4.7	3
Boavista	2017	J16	BVH051	81.3	yes	6 to 10	10.8357477	-9.99344494	95	69.89247312	57	NA	NA	NA	NA	NA	NA	8	16/09/17	02:45	15.9	42.5	38.2	12.83	7.55	NA	10.19	10.19	0.2038	3.03	2.1	2.9	2.676666667	3
Boavista	2017	J16	BVH051	81.3	yes	6 to 10	10.8357477	-9.99344494	95	69.89247312	57	NA	NA	NA	NA	NA	NA	9	16/09/17	02:45	15.8	43.8	32.1	12.11	11.61	NA	11.86	11.86	0.2372	28.32	NA	41.03	34.675	2
Boavista	2017	J16	BVH051	81.3	yes	6 to 10	10.8357477	-9.99344494	95	69.89247312	57	NA	NA	NA	NA	NA	NA	10	16/09/17	02:45	14.3	41.2	30.7	6.56	8.69	NA	7.625	7.625	0.1525	8.09	0.55	5.98	4.873333333	3
Boavista	2017	J16	BVH051	81.3	yes	6 to 10	10.8357477	-9.99344494	95	69.89247312	57	NA	NA	NA	NA	NA	NA	11	16/09/17	02:45	14.9	41.1	32.1	29.72	12.57	NA	21.145	21.145	0.4229	2.96	1.83	1.5	2.096666667	3
Boavista	2017	J16	BVH051	81.3	yes	6 to 10	10.8357477	-9.99344494	95	69.89247312	57	NA	NA	NA	NA	NA	NA	12	16/09/17	02:45	14.8	41.2	32.1	23.8	23.62	NA	23.71	23.71	0.4742	2.27	5.43	7.66	5.12	3
Boavista	2017	J16	BVH051	81.3	yes	6 to 10	10.8357477	-9.99344494	95	69.89247312	57	NA	NA	NA	NA	NA	NA	13	16/09/17	02:45	15.4	42.2	32.4	16.96	18.99	NA	17.975	17.975	0.3595	3.35	3.55	3.88	3.593333333	3
Boavista	2017	J16	BVH051	81.3	yes	6 to 10	10.8357477	-9.99344494	95	69.89247312	57	NA	NA	NA	NA	NA	NA	14	16/09/17	02:45	15.1	42.8	31.2	9.22	15.54	NA	12.38	12.38	0.2476	27.24	1.38	3.6	10.74	3
Boavista	2017	J16	BVH051	81.3	yes	6 to 10	10.8357477	-9.99344494	95	69.89247312	57	NA	NA	NA	NA	NA	NA	15	16/09/17	02:45	14.7	41.4	32.9	11.38	16.95	NA	14.165	14.165	0.2833	8.73	3.81	3.1	5.213333333	3
Boavista	2017	J16	BVH051	81.3	yes	6 to 10	10.8357477	-9.99344494	95	69.89247312	57	NA	NA	NA	NA	NA	NA	16	16/09/17	02:45	15.3	41	32.3	25.58	52.23	NA	38.905	38.905	0.7781	14.03	22.05	NA	18.04	2
Boavista	2017	J16	BVH051	81.3	yes	6 to 10	10.8357477	-9.99344494	95	69.89247312	57	NA	NA	NA	NA	NA	NA	17	16/09/17	02:45	15.6	41.3	32.7	21.93	17.52	NA	19.725	19.725	0.3945	1.33	2.79	6.29	3.47	3
Boavista	2017	J16	BVH051	81.3	yes	6 to 10	10.8357477	-9.99344494	95	69.89247312	57	NA	NA	NA	NA	NA	NA	18	16/09/17	02:45	15.5	43.3	30.9	31.66	47.23	NA	39.445	39.445	0.7889	NA	NA	30.78	30.78	1
Boavista	2017	J16	BVH051	81.3	yes	6 to 10	10.8357477	-9.99344494	95	69.89247312	57	NA	NA	NA	NA	NA	NA	19	16/09/17	02:45	14.9	41.7	31.1	16.4	39.92	NA	28.16	28.16	0.5632	1.85	42.86	2.85	15.85333333	3
Boavista	2017	J16	BVH051	81.3	yes	6 to 10	10.8357477	-9.99344494	95	69.89247312	57	NA	NA	NA	NA	NA	NA	20	16/09/17	02:45	15.8	43.4	30.9	15.12	15.48	NA	15.3	15.3	0.306	4.65	16.95	2.82	8.14	3
Boavista	2017	J16	BVH051	81.3	yes	6 to 10	10.8357477	-9.99344494	95	69.89247312	57	NA	NA	NA	NA	NA	NA	21	16/09/17	02:45	15.1	40.4	31.3	13.8	14.47	NA	14.135	14.135	0.2827	2.36	2.79	3.3	2.816666667	3
Boavista	2017	J16	BVH051	81.3	yes	6 to 10	10.8357477	-9.99344494	95	69.89247312	57	NA	NA	NA	NA	NA	NA	22	16/09/17	02:45	14.8	42.4	30.8	25.23	27.93	NA	26.58	26.58	0.5316	1.85	3.73	9.4	4.993333333	3
Boavista	2017	J16	BVH051	81.3	yes	6 to 10	10.8357477	-9.99344494	95	69.89247312	57	NA	NA	NA	NA	NA	NA	23	16/09/17	02:45	14.7	41.5	32.3	11.5	13.84	NA	12.67	12.67	0.2534	1.55	4.72	1.42	2.563333333	3
Boavista	2017	J16	BVH051	81.3	yes	6 to 10	10.8357477	-9.99344494	95	69.89247312	57	NA	NA	NA	NA	NA	NA	24	16/09/17	02:45	15.3	42.8	31.6	27.85	21.4	NA	24.625	24.625	0.4925	0.85	NA	31.5	16.175	2
Boavista	2017	J16	BVH051	81.3	yes	6 to 10	10.8357477	-9.99344494	95	69.89247312	57	NA	NA	NA	NA	NA	NA	25	16/09/17	02:45	13.9	41.6	30.5	17.26	12.46	NA	14.86	14.86	0.2972	NA	0.8	3.53	2.165	2
Boavista	2017	J16	BVH051	81.3	yes	6 to 10	10.8357477	-9.99344494	95	69.89247312	57	NA	NA	NA	NA	NA	NA	26	16/09/17	02:45	14.2	40.7	30.5	15.52	22.27	NA	18.895	18.895	0.3779	14.06	1.93	1.99	5.993333333	3
Boavista	2017	J16	BVH051	81.3	yes	6 to 10	10.8357477	-9.99344494	95	69.89247312	57	NA	NA	NA	NA	NA	NA	27	16/09/17	02:45	14.3	41.9	31.7	25.75	25.31	NA	25.53	25.53	0.5106	NA	NA	4.36	4.36	1
Boavista	2017	J16	BVH051	81.3	yes	6 to 10	10.8357477	-9.99344494	95	69.89247312	57	NA	NA	NA	NA	NA	NA	28	16/09/17	02:45	13.9	40.8	32.4	26.56	33.06	NA	29.81	29.81	0.5962	3.07	11.2	1.36	5.21	3
Boavista	2017	J16	BVH051	81.3	yes	6 to 10	10.8357477	-9.99344494	95	69.89247312	57	NA	NA	NA	NA	NA	NA	29	16/09/17	02:45	15.3	41.1	32	17.59	32.31	NA	24.95	24.95	0.499	3.13	3.13	1.45	2.57	3
Boavista	2017	J16	BVH051	81.3	yes	6 to 10	10.8357477	-9.99344494	95	69.89247312	57	NA	NA	NA	NA	NA	NA	30	16/09/17	02:45	14.8	40.6	30.5	10.52	16.37	NA	13.445	13.445	0.2689	12.4	15.2	5.06	10.88666667	3
Boavista	2017	J16	BVH051	81.3	yes	6 to 10	10.8357477	-9.99344494	95	69.89247312	57	NA	NA	NA	NA	NA	NA	31	16/09/17	02:45	14.4	40.5	32.8	10.52	16.37	NA	13.445	13.445	0.2689	12.4	15.2	5.06	10.88666667	3
Boavista	2017	J2	BVH017	76.06666667	yes	16 to 20	11.28526338	-14.43642641	51	67.34693878	58	34.4	33.3	33.85	39.3	38.4	38.85	1	16/09/17	00:39	17.3	41.5	32.5	7.53	9.35	NA	8.44	8.44	0.1688	0.86	0.92	1.77	1.183333333	3
Boavista	2017	J2	BVH017	76.06666667	yes	16 to 20	11.28526338	-14.43642641	51	67.34693878	58	34.4	33.3	33.85	39.3	38.4	38.85	2	16/09/17	00:39	17.1	43.5	34.3	8.46	9.07	NA	8.765	8.765	0.1753	2.1	1.48	2.56	2.046666667	3
Boavista	2017	J2	BVH017	76.06666667	yes	16 to 20	11.28526338	-14.43642641	51	67.34693878	58	34.4	33.3	33.85	39.3	38.4	38.85	3	16/09/17	00:39	18	42.4	32.9	12.58	11.75	NA	12.165	12.165	0.2433	1.26	1.83	1.69	1.593333333	3
Boavista	2017	J2	BVH017	76.06666667	yes	16 to 20	11.28526338	-14.43642641	51	67.34693878	58	34.4	33.3	33.85	39.3	38.4	38.85	4	16/09/17	00:39	18.3	44	33.9	8.53	5.37	NA	6.95	6.95	0.139	1.37	2.01	1.89	1.756666667	3
Boavista	2017	J2	BVH017	76.06666667	yes	16 to 20	11.28526338	-14.43642641	51	67.34693878	58	34.4	33.3	33.85	39.3	38.4	38.85	5	16/09/17	00:39	17.5	44.6	34	7.86	9.62	NA	8.74	8.74	0.1748	1.12	1.1	3.52	1.913333333	3
Boavista	2017	J2	BVH017	76.06666667	yes	16 to 20	11.28526338	-14.43642641	51	67.34693878	58	34.4	33.3	33.85	39.3	38.4	38.85	6	16/09/17	00:39	17.7	44.3	32.7	9.98	6.01	NA	7.995	7.995	0.1599	1.32	1.43	2.25	1.666666667	3
Boavista	2017	J2	BVH017	76.06666667	yes	16 to 20	11.28526338	-14.43642641	51	67.34693878	58	34.4	33.3	33.85	39.3	38.4	38.85	7	16/09/17	00:39	18	42	32.8	9.73	10.27	NA	10	10	0.2	12	NA	1.22	6.61	2
Boavista	2017	J2	BVH017	76.06666667	yes	16 to 20	11.28526338	-14.43642641	51	67.34693878	58	34.4	33.3	33.85	39.3	38.4	38.85	8	16/09/17	00:39	16.5	41	31.9	8.11	14.42	NA	11.265	11.265	0.2253	2.25	2.69	2.17	2.37	3
Boavista	2017	J2	BVH017	76.06666667	yes	16 to 20	11.28526338	-14.43642641	51	67.34693878	58	34.4	33.3	33.85	39.3	38.4	38.85	9	16/09/17	00:39	17.4	44.8	32.7	8.53	26.69	NA	17.61	17.61	0.3522	0.72	2.88	1.83	1.81	3
Boavista	2017	J2	BVH017	76.06666667	yes	16 to 20	11.28526338	-14.43642641	51	67.34693878	58	34.4	33.3	33.85	39.3	38.4	38.85	10	16/09/17	00:39	17.3	41	33.2	7.69	11.31	NA	9.5	9.5	0.19	5.69	1.55	3.18	3.473333333	3
Boavista	2017	J2	BVH017	76.06666667	yes	16 to 20	11.28526338	-14.43642641	51	67.34693878	58	34.4	33.3	33.85	39.3	38.4	38.85	11	16/09/17	00:39	18.2	43.7	34.4	13.73	10.53	NA	12.13	12.13	0.2426	1.94	3.23	3.79	2.986666667	3
Boavista	2017	J2	BVH017	76.06666667	yes	16 to 20	11.28526338	-14.43642641	51	67.34693878	58	34.4	33.3	33.85	39.3	38.4	38.85	12	16/09/17	00:39	17.2	42.2	33	19.93	7.36	NA	13.645	13.645	0.2729	1.16	1	2.53	1.563333333	3
Boavista	2017	J2	BVH017	76.06666667	yes	16 to 20	11.28526338	-14.43642641	51	67.34693878	58	34.4	33.3	33.85	39.3	38.4	38.85	13	16/09/17	00:39	17.7	44.3	32.8	7.29	8.9	NA	8.095	8.095	0.1619	2.96	4.5	4.23	3.896666667	3
Boavista	2017	J2	BVH017	76.06666667	yes	16 to 20	11.28526338	-14.43642641	51	67.34693878	58	34.4	33.3	33.85	39.3	38.4	38.85	14	16/09/17	00:39	16.4	41.8	32.3	7.45	8.41	NA	7.93	7.93	0.1586	1.15	2.56	1.2	1.636666667	3
Boavista	2017	J2	BVH017	76.06666667	yes	16 to 20	11.28526338	-14.43642641	51	67.34693878	58	34.4	33.3	33.85	39.3	38.4	38.85	15	16/09/17	00:39	17.1	42.6	33	10.4	11.16	NA	10.78	10.78	0.2156	1.5	1.26	1.6	1.453333333	3
Boavista	2017	J2	BVH017	76.06666667	yes	16 to 20	11.28526338	-14.43642641	51	67.34693878	58	34.4	33.3	33.85	39.3	38.4	38.85	16	16/09/17	00:39	17.8	44.5	32.3	13.2	11.89	NA	12.545	12.545	0.2509	1.43	1.65	3.08	2.053333333	3
Boavista	2017	J2	BVH017	76.06666667	yes	16 to 20	11.28526338	-14.43642641	51	67.34693878	58	34.4	33.3	33.85	39.3	38.4	38.85	17	16/09/17	00:39	17.1	41.9	32.9	16.27	12.18	NA	14.225	14.225	0.2845	2.1	2.6	0.98	1.893333333	3
Boavista	2017	J2	BVH017	76.06666667	yes	16 to 20	11.28526338	-14.43642641	51	67.34693878	58	34.4	33.3	33.85	39.3	38.4	38.85	18	16/09/17	00:39	17.8	43	33	6.15	29.27	NA	17.71	17.71	0.3542	5.36	1.86	2.49	3.236666667	3
Boavista	2017	J2	BVH017	76.06666667	yes	16 to 20	11.28526338	-14.43642641	51	67.34693878	58	34.4	33.3	33.85	39.3	38.4	38.85	19	16/09/17	00:39	18.3	43	34.1	9.41	17.15	NA	13.28	13.28	0.2656	0.76	2.66	2.6	2.006666667	3
Boavista	2017	J2	BVH017	76.06666667	yes	16 to 20	11.28526338	-14.43642641	51	67.34693878	58	34.4	33.3	33.85	39.3	38.4	38.85	20	16/09/17	00:39	17.2	41.5	33.4	9.72	8.63	NA	9.175	9.175	0.1835	1.89	1.06	2.22	1.723333333	3
Boavista	2017	J2	BVH017	76.06666667	yes	16 to 20	11.28526338	-14.43642641	51	67.34693878	58	34.4	33.3	33.85	39.3	38.4	38.85	21	16/09/17	00:39	16.2	42.6	32.5	13.53	15	NA	14.265	14.265	0.2853	1.56	0.99	1.44	1.33	3
Boavista	2017	J2	BVH017	76.06666667	yes	16 to 20	11.28526338	-14.43642641	51	67.34693878	58	34.4	33.3	33.85	39.3	38.4	38.85	22	16/09/17	00:39	16.1	41.1	30.6	7.19	17.05	NA	12.12	12.12	0.2424	3.66	14.85	12.62	10.37666667	3
Boavista	2017	J2	BVH017	76.06666667	yes	16 to 20	11.28526338	-14.43642641	51	67.34693878	58	34.4	33.3	33.85	39.3	38.4	38.85	23	16/09/17	00:39	17.8	43.2	33.4	10.05	10.11	NA	10.08	10.08	0.2016	1.2	2.38	1.86	1.813333333	3
Boavista	2017	J2	BVH017	76.06666667	yes	16 to 20	11.28526338	-14.43642641	51	67.34693878	58	34.4	33.3	33.85	39.3	38.4	38.85	24	16/09/17	00:39	16.6	43.6	32.8	9.36	16.89	NA	13.125	13.125	0.2625	2.3	2.6	2.03	2.31	3
Boavista	2017	J2	BVH017	76.06666667	yes	16 to 20	11.28526338	-14.43642641	51	67.34693878	58	34.4	33.3	33.85	39.3	38.4	38.85	25	16/09/17	00:39	18	42.1	32.6	16.72	27.38	NA	22.05	22.05	0.441	1.03	1.33	4.56	2.306666667	3
Boavista	2017	J10	BVH054	77.23333333	yes	11 to 15	11.79073632	-14.46881737	70	95.58823529	56	38.5	41.3	39.9	40.75	42.1	41.425	1	16/09/17	21:03	18.9	44.4	34.4	11.32	8.18	NA	9.75	9.75	0.195	1.04	2.1	1.36	1.5	3
Boavista	2017	J10	BVH054	77.23333333	yes	11 to 15	11.79073632	-14.46881737	70	95.58823529	56	38.5	41.3	39.9	40.75	42.1	41.425	2	16/09/17	21:03	18.1	45.2	35	7.4	6.95	NA	7.175	7.175	0.1435	0.89	2.75	3.25	2.296666667	3
Boavista	2017	J10	BVH054	77.23333333	yes	11 to 15	11.79073632	-14.46881737	70	95.58823529	56	38.5	41.3	39.9	40.75	42.1	41.425	3	16/09/17	21:03	18.3	43.5	34.2	8.55	8.35	NA	8.45	8.45	0.169	2.89	1.06	4.05	2.666666667	3
Boavista	2017	J10	BVH054	77.23333333	yes	11 to 15	11.79073632	-14.46881737	70	95.58823529	56	38.5	41.3	39.9	40.75	42.1	41.425	4	16/09/17	21:03	19.1	43.9	33.5	7.82	9.21	NA	8.515	8.515	0.1703	10.76	1.69	1.95	4.8	3
Boavista	2017	J10	BVH054	77.23333333	yes	11 to 15	11.79073632	-14.46881737	70	95.58823529	56	38.5	41.3	39.9	40.75	42.1	41.425	5	16/09/17	21:03	19	43.8	33.1	6.45	6.81	NA	6.63	6.63	0.1326	1.4	1.63	1.72	1.583333333	3
Boavista	2017	J10	BVH054	77.23333333	yes	11 to 15	11.79073632	-14.46881737	70	95.58823529	56	38.5	41.3	39.9	40.75	42.1	41.425	6	16/09/17	21:03	18.3	44.2	35.3	8.61	11.4	NA	10.005	10.005	0.2001	0.63	1.4	2.46	1.496666667	3
Boavista	2017	J10	BVH054	77.23333333	yes	11 to 15	11.79073632	-14.46881737	70	95.58823529	56	38.5	41.3	39.9	40.75	42.1	41.425	7	16/09/17	21:03	18.2	44.4	34.7	8.28	9.05	NA	8.665	8.665	0.1733	1.63	4.85	0.85	2.443333333	3
Boavista	2017	J10	BVH054	77.23333333	yes	11 to 15	11.79073632	-14.46881737	70	95.58823529	56	38.5	41.3	39.9	40.75	42.1	41.425	8	16/09/17	21:03	18.3	43.5	34.7	5	6.8	NA	5.9	5.9	0.118	3.53	1.13	0.76	1.806666667	3
Boavista	2017	J10	BVH054	77.23333333	yes	11 to 15	11.79073632	-14.46881737	70	95.58823529	56	38.5	41.3	39.9	40.75	42.1	41.425	9	16/09/17	21:03	17.7	43.2	34	6.99	6.26	NA	6.625	6.625	0.1325	2.6	3.76	1.16	2.506666667	3
Boavista	2017	J10	BVH054	77.23333333	yes	11 to 15	11.79073632	-14.46881737	70	95.58823529	56	38.5	41.3	39.9	40.75	42.1	41.425	10	16/09/17	21:03	17.5	43.5	32.8	9.19	17.05	NA	13.12	13.12	0.2624	2.02	2.56	6.98	3.853333333	3
Boavista	2017	J10	BVH054	77.23333333	yes	11 to 15	11.79073632	-14.46881737	70	95.58823529	56	38.5	41.3	39.9	40.75	42.1	41.425	11	16/09/17	21:03	17.8	42.8	33.6	6.7	7.59	NA	7.145	7.145	0.1429	0.78	2.39	0.82	1.33	3
Boavista	2017	J10	BVH054	77.23333333	yes	11 to 15	11.79073632	-14.46881737	70	95.58823529	56	38.5	41.3	39.9	40.75	42.1	41.425	12	16/09/17	21:03	18.1	44.3	34.6	8.37	8.18	NA	8.275	8.275	0.1655	1.3	0.77	1.5	1.19	3
Boavista	2017	J10	BVH054	77.23333333	yes	11 to 15	11.79073632	-14.46881737	70	95.58823529	56	38.5	41.3	39.9	40.75	42.1	41.425	13	16/09/17	21:03	18	42.2	33.6	6.65	6.7	NA	6.675	6.675	0.1335	1.45	0.82	0.83	1.033333333	3
Boavista	2017	J10	BVH054	77.23333333	yes	11 to 15	11.79073632	-14.46881737	70	95.58823529	56	38.5	41.3	39.9	40.75	42.1	41.425	14	16/09/17	21:03	17.1	42.8	32.4	8.03	7.22	NA	7.625	7.625	0.1525	0.98	0.56	10.29	3.943333333	3
Boavista	2017	J10	BVH054	77.23333333	yes	11 to 15	11.79073632	-14.46881737	70	95.58823529	56	38.5	41.3	39.9	40.75	42.1	41.425	15	16/09/17	21:03	18	42.9	33.8	8.35	17.11	NA	12.73	12.73	0.2546	1.08	1.9	0.82	1.266666667	3
Boavista	2017	J10	BVH054	77.23333333	yes	11 to 15	11.79073632	-14.46881737	70	95.58823529	56	38.5	41.3	39.9	40.75	42.1	41.425	16	16/09/17	21:03	17.8	42.8	34.5	8.55	9.25	NA	8.9	8.9	0.178	1.86	0.94	1.43	1.41	3
Boavista	2017	J10	BVH054	77.23333333	yes	11 to 15	11.79073632	-14.46881737	70	95.58823529	56	38.5	41.3	39.9	40.75	42.1	41.425	17	16/09/17	21:03	17.6	43.7	34	8.12	6.73	NA	7.425	7.425	0.1485	1.28	3.33	1.72	2.11	3
Boavista	2017	J10	BVH054	77.23333333	yes	11 to 15	11.79073632	-14.46881737	70	95.58823529	56	38.5	41.3	39.9	40.75	42.1	41.425	18	16/09/17	21:03	17.7	43.7	34.7	7.79	8.91	NA	8.35	8.35	0.167	1.3	2.09	20.5	7.963333333	3
Boavista	2017	J10	BVH054	77.23333333	yes	11 to 15	11.79073632	-14.46881737	70	95.58823529	56	38.5	41.3	39.9	40.75	42.1	41.425	19	16/09/17	21:03	17.9	42.5	35.6	6.79	8.96	NA	7.875	7.875	0.1575	1.66	1.08	1	1.246666667	3
Boavista	2017	J10	BVH054	77.23333333	yes	11 to 15	11.79073632	-14.46881737	70	95.58823529	56	38.5	41.3	39.9	40.75	42.1	41.425	20	16/09/17	21:03	18.4	43.9	35.1	6.49	15.69	NA	11.09	11.09	0.2218	2.16	1.79	0.91	1.62	3
Boavista	2017	J10	BVH054	77.23333333	yes	11 to 15	11.79073632	-14.46881737	70	95.58823529	56	38.5	41.3	39.9	40.75	42.1	41.425	21	16/09/17	21:03	18	43.3	34.6	9.36	9.29	NA	9.325	9.325	0.1865	1	1.42	1.05	1.156666667	3
Boavista	2017	J10	BVH054	77.23333333	yes	11 to 15	11.79073632	-14.46881737	70	95.58823529	56	38.5	41.3	39.9	40.75	42.1	41.425	22	16/09/17	21:03	17.9	44	34.6	8.35	9.54	NA	8.945	8.945	0.1789	2.33	1.83	1.5	1.886666667	3
Boavista	2017	J10	BVH054	77.23333333	yes	11 to 15	11.79073632	-14.46881737	70	95.58823529	56	38.5	41.3	39.9	40.75	42.1	41.425	23	16/09/17	21:03	18.4	43.9	35.6	10.13	7.4	NA	8.765	8.765	0.1753	1.45	0.82	5.33	2.533333333	3
Boavista	2017	J10	BVH054	77.23333333	yes	11 to 15	11.79073632	-14.46881737	70	95.58823529	56	38.5	41.3	39.9	40.75	42.1	41.425	24	16/09/17	21:03	18.2	44.6	34	7.76	5.7	NA	6.73	6.73	0.1346	1.03	0.93	2.39	1.45	3
Boavista	2017	J10	BVH054	77.23333333	yes	11 to 15	11.79073632	-14.46881737	70	95.58823529	56	38.5	41.3	39.9	40.75	42.1	41.425	25	16/09/17	21:03	17.6	43.2	34	7.1	7.63	NA	7.365	7.365	0.1473	1.35	1.1	1.62	1.356666667	3
Boavista	2017	J10	BVH054	77.23333333	yes	11 to 15	11.79073632	-14.46881737	70	95.58823529	56	38.5	41.3	39.9	40.75	42.1	41.425	26	16/09/17	21:03	18.5	43.6	33.7	10.62	3.95	NA	7.285	7.285	0.1457	1.66	3.22	18.72	7.866666667	3
Boavista	2017	J18	BVH121	76.66666667	no	NA	12.85131076	-12.06538504	91	82.02247191	57	32.6	33.1	32.85	38.35	37.3	37.825	1	17/09/17	02:07	16.6	42	32	6.82	13.82	NA	10.32	10.32	0.2064	0.7	0.95	1.96	1.203333333	3
Boavista	2017	J18	BVH121	76.66666667	no	NA	12.85131076	-12.06538504	91	82.02247191	57	32.6	33.1	32.85	38.35	37.3	37.825	2	17/09/17	02:07	16.5	40.8	31.8	12.2	13.92	NA	13.06	13.06	0.2612	2.48	1.5	2.15	2.043333333	3
Boavista	2017	J18	BVH121	76.66666667	no	NA	12.85131076	-12.06538504	91	82.02247191	57	32.6	33.1	32.85	38.35	37.3	37.825	3	17/09/17	02:07	15.7	42.4	31.4	5.18	8	NA	6.59	6.59	0.1318	2.93	1.78	0.72	1.81	3
Boavista	2017	J18	BVH121	76.66666667	no	NA	12.85131076	-12.06538504	91	82.02247191	57	32.6	33.1	32.85	38.35	37.3	37.825	4	17/09/17	02:07	15.9	40.6	32.7	10.69	6.34	NA	8.515	8.515	0.1703	1.23	1.13	0.8	1.053333333	3
Boavista	2017	J18	BVH121	76.66666667	no	NA	12.85131076	-12.06538504	91	82.02247191	57	32.6	33.1	32.85	38.35	37.3	37.825	5	17/09/17	02:07	16.7	43.4	31.2	8.16	10.54	NA	9.35	9.35	0.187	0.79	2	1.53	1.44	3
Boavista	2017	J18	BVH121	76.66666667	no	NA	12.85131076	-12.06538504	91	82.02247191	57	32.6	33.1	32.85	38.35	37.3	37.825	6	17/09/17	02:07	15.6	39.3	30.5	10.65	10.21	NA	10.43	10.43	0.2086	16.28	3.62	1.48	7.126666667	3
Boavista	2017	J18	BVH121	76.66666667	no	NA	12.85131076	-12.06538504	91	82.02247191	57	32.6	33.1	32.85	38.35	37.3	37.825	7	17/09/17	02:07	15.9	41.3	32	9.55	15.44	NA	12.495	12.495	0.2499	1.59	1.32	1.69	1.533333333	3
Boavista	2017	J18	BVH121	76.66666667	no	NA	12.85131076	-12.06538504	91	82.02247191	57	32.6	33.1	32.85	38.35	37.3	37.825	8	17/09/17	02:07	16.3	42.3	33	10.13	9.46	NA	9.795	9.795	0.1959	1.32	1.9	1.68	1.633333333	3
Boavista	2017	J18	BVH121	76.66666667	no	NA	12.85131076	-12.06538504	91	82.02247191	57	32.6	33.1	32.85	38.35	37.3	37.825	9	17/09/17	02:07	14.8	40.3	31.7	6.1	8.3	NA	7.2	7.2	0.144	1.6	3.83	2.73	2.72	3
Boavista	2017	J18	BVH121	76.66666667	no	NA	12.85131076	-12.06538504	91	82.02247191	57	32.6	33.1	32.85	38.35	37.3	37.825	10	17/09/17	02:07	16.8	42.1	33.5	12.4	12.09	NA	12.245	12.245	0.2449	1.95	6.1	2.26	3.436666667	3
Boavista	2017	J18	BVH121	76.66666667	no	NA	12.85131076	-12.06538504	91	82.02247191	57	32.6	33.1	32.85	38.35	37.3	37.825	11	17/09/17	02:07	15.5	42.5	30.8	7.3	11.26	NA	9.28	9.28	0.1856	3.64	20.19	9.89	11.24	3
Boavista	2017	J18	BVH121	76.66666667	no	NA	12.85131076	-12.06538504	91	82.02247191	57	32.6	33.1	32.85	38.35	37.3	37.825	12	17/09/17	02:07	15.6	41.2	32.2	9.52	12.84	NA	11.18	11.18	0.2236	2.06	1.89	1.56	1.836666667	3
Boavista	2017	J18	BVH121	76.66666667	no	NA	12.85131076	-12.06538504	91	82.02247191	57	32.6	33.1	32.85	38.35	37.3	37.825	13	17/09/17	02:07	16.1	42.8	32.1	15.28	20.12	NA	17.7	17.7	0.354	1.2	1.29	1.39	1.293333333	3
Boavista	2017	J18	BVH121	76.66666667	no	NA	12.85131076	-12.06538504	91	82.02247191	57	32.6	33.1	32.85	38.35	37.3	37.825	14	17/09/17	02:07	16.3	40.9	29.5	13.42	13.47	NA	13.445	13.445	0.2689	3.08	1.38	1.66	2.04	3
Boavista	2017	J18	BVH121	76.66666667	no	NA	12.85131076	-12.06538504	91	82.02247191	57	32.6	33.1	32.85	38.35	37.3	37.825	15	17/09/17	02:07	16.1	42	31.8	11.67	9.96	NA	10.815	10.815	0.2163	2.66	1.03	3.8	2.496666667	3
Boavista	2017	J18	BVH121	76.66666667	no	NA	12.85131076	-12.06538504	91	82.02247191	57	32.6	33.1	32.85	38.35	37.3	37.825	16	17/09/17	02:07	15.4	39.5	30.7	8.2	11.43	NA	9.815	9.815	0.1963	0.96	1.8	1.26	1.34	3
Boavista	2017	J18	BVH121	76.66666667	no	NA	12.85131076	-12.06538504	91	82.02247191	57	32.6	33.1	32.85	38.35	37.3	37.825	17	17/09/17	02:07	16.2	41.2	33	27.01	15.96	NA	21.485	21.485	0.4297	2.93	4.16	2.23	3.106666667	3
Boavista	2017	J18	BVH121	76.66666667	no	NA	12.85131076	-12.06538504	91	82.02247191	57	32.6	33.1	32.85	38.35	37.3	37.825	18	17/09/17	02:07	15.6	40.5	30.8	27.08	14.66	NA	20.87	20.87	0.4174	2.3	2.79	1.76	2.283333333	3
Boavista	2017	J18	BVH121	76.66666667	no	NA	12.85131076	-12.06538504	91	82.02247191	57	32.6	33.1	32.85	38.35	37.3	37.825	19	17/09/17	02:07	15.8	42.9	32.7	15	12.13	NA	13.565	13.565	0.2713	3.29	4.18	2.35	3.273333333	3
Boavista	2017	J18	BVH121	76.66666667	no	NA	12.85131076	-12.06538504	91	82.02247191	57	32.6	33.1	32.85	38.35	37.3	37.825	20	17/09/17	02:07	14.9	40.9	31.4	9.93	11.57	NA	10.75	10.75	0.215	1.46	0.73	0.9	1.03	3
Boavista	2017	J18	BVH121	76.66666667	no	NA	12.85131076	-12.06538504	91	82.02247191	57	32.6	33.1	32.85	38.35	37.3	37.825	21	17/09/17	02:07	17	42.1	32.7	9.95	9.25	NA	9.6	9.6	0.192	1.42	1.8	1	1.406666667	3
Boavista	2017	J18	BVH121	76.66666667	no	NA	12.85131076	-12.06538504	91	82.02247191	57	32.6	33.1	32.85	38.35	37.3	37.825	22	17/09/17	02:07	16.6	41.2	33.3	15.33	15.64	NA	15.485	15.485	0.3097	0.88	2.51	7.32	3.57	3
Boavista	2017	J18	BVH121	76.66666667	no	NA	12.85131076	-12.06538504	91	82.02247191	57	32.6	33.1	32.85	38.35	37.3	37.825	23	17/09/17	02:07	16.2	42.4	32.8	8.73	8.67	NA	8.7	8.7	0.174	1.3	1.6	1.75	1.55	3
Boavista	2017	J18	BVH121	76.66666667	no	NA	12.85131076	-12.06538504	91	82.02247191	57	32.6	33.1	32.85	38.35	37.3	37.825	24	17/09/17	02:07	16.2	41.9	31.1	11.84	9.45	NA	10.645	10.645	0.2129	1.29	2.51	6.56	3.453333333	3
Boavista	2017	J18	BVH121	76.66666667	no	NA	12.85131076	-12.06538504	91	82.02247191	57	32.6	33.1	32.85	38.35	37.3	37.825	25	17/09/17	02:07	15.8	41.4	32.3	8.03	6.02	NA	7.025	7.025	0.1405	2.55	1.69	3.23	2.49	3
Boavista	2017	J17	BVH048	84.8	no	NA	NA	NA	92	91.11111111	58	39.8	42.1	40.95	41.6	43.7	42.65	1	17/09/17	21:30	17	43.6	32.5	10.85	16.77	NA	13.81	13.81	0.2762	1.7	0.76	0.82	1.093333333	3
Boavista	2017	J17	BVH048	84.8	no	NA	NA	NA	92	91.11111111	58	39.8	42.1	40.95	41.6	43.7	42.65	2	17/09/17	21:30	17.4	43.9	35.3	7.82	11.3	NA	9.56	9.56	0.1912	1.2	0.92	7.5	3.206666667	3
Boavista	2017	J17	BVH048	84.8	no	NA	NA	NA	92	91.11111111	58	39.8	42.1	40.95	41.6	43.7	42.65	3	17/09/17	21:30	17.2	45.1	34.1	10.99	19.64	NA	15.315	15.315	0.3063	1.7	3.43	3.55	2.893333333	3
Boavista	2017	J17	BVH048	84.8	no	NA	NA	NA	92	91.11111111	58	39.8	42.1	40.95	41.6	43.7	42.65	4	17/09/17	21:30	16.9	43.1	34.3	11.88	15.65	NA	13.765	13.765	0.2753	2.25	3.99	1.5	2.58	3
Boavista	2017	J17	BVH048	84.8	no	NA	NA	NA	92	91.11111111	58	39.8	42.1	40.95	41.6	43.7	42.65	5	17/09/17	21:30	18.2	44.9	35.3	7.59	10.84	NA	9.215	9.215	0.1843	0.9	1.29	1.05	1.08	3
Boavista	2017	J17	BVH048	84.8	no	NA	NA	NA	92	91.11111111	58	39.8	42.1	40.95	41.6	43.7	42.65	6	17/09/17	21:30	16	41.1	32.6	11.32	14.3	NA	12.81	12.81	0.2562	1.48	1.52	0.96	1.32	3
Boavista	2017	J17	BVH048	84.8	no	NA	NA	NA	92	91.11111111	58	39.8	42.1	40.95	41.6	43.7	42.65	7	17/09/17	21:30	19.4	44.3	34.5	10.16	14.3	NA	12.23	12.23	0.2446	4.44	2.83	3.05	3.44	3
Boavista	2017	J17	BVH048	84.8	no	NA	NA	NA	92	91.11111111	58	39.8	42.1	40.95	41.6	43.7	42.65	8	17/09/17	21:30	18.8	45.5	35.2	14.12	14.23	NA	14.175	14.175	0.2835	2.18	1.37	1.8	1.783333333	3
Boavista	2017	J17	BVH048	84.8	no	NA	NA	NA	92	91.11111111	58	39.8	42.1	40.95	41.6	43.7	42.65	9	17/09/17	21:30	17.8	45.9	34.8	10.43	15.97	NA	13.2	13.2	0.264	0.82	1.62	6.96	3.133333333	3
Boavista	2017	J17	BVH048	84.8	no	NA	NA	NA	92	91.11111111	58	39.8	42.1	40.95	41.6	43.7	42.65	10	17/09/17	21:30	17.7	44.9	33.8	8.45	8.44	NA	8.445	8.445	0.1689	1.48	1.6	3.99	2.356666667	3
Boavista	2017	J17	BVH048	84.8	no	NA	NA	NA	92	91.11111111	58	39.8	42.1	40.95	41.6	43.7	42.65	11	17/09/17	21:30	18.2	44.4	34.1	10.39	11.03	NA	10.71	10.71	0.2142	1.53	0.86	1.76	1.383333333	3
Boavista	2017	J17	BVH048	84.8	no	NA	NA	NA	92	91.11111111	58	39.8	42.1	40.95	41.6	43.7	42.65	12	17/09/17	21:30	18.7	45.3	34.1	22.42	21.27	NA	21.845	21.845	0.4369	0.94	2.57	1.15	1.553333333	3
Boavista	2017	J17	BVH048	84.8	no	NA	NA	NA	92	91.11111111	58	39.8	42.1	40.95	41.6	43.7	42.65	13	17/09/17	21:30	17.3	44.4	34.9	11.58	10.85	NA	11.215	11.215	0.2243	2.91	1.5	3.56	2.656666667	3
Boavista	2017	J17	BVH048	84.8	no	NA	NA	NA	92	91.11111111	58	39.8	42.1	40.95	41.6	43.7	42.65	14	17/09/17	21:30	18.2	44.8	35	11.69	22.53	NA	17.11	17.11	0.3422	3	0.71	4.26	2.656666667	3
Boavista	2017	J17	BVH048	84.8	no	NA	NA	NA	92	91.11111111	58	39.8	42.1	40.95	41.6	43.7	42.65	15	17/09/17	21:30	18.2	45.2	34.5	20.15	12.01	NA	16.08	16.08	0.3216	1.5	1.53	2.81	1.946666667	3
Boavista	2017	J17	BVH048	84.8	no	NA	NA	NA	92	91.11111111	58	39.8	42.1	40.95	41.6	43.7	42.65	16	17/09/17	21:30	17.5	43.6	35.4	8.39	18.13	NA	13.26	13.26	0.2652	2.41	1.96	2.28	2.216666667	3
Boavista	2017	J17	BVH048	84.8	no	NA	NA	NA	92	91.11111111	58	39.8	42.1	40.95	41.6	43.7	42.65	17	17/09/17	21:30	18.1	45.1	34.4	11.42	12.74	NA	12.08	12.08	0.2416	1.35	2.06	0.79	1.4	3
Boavista	2017	J17	BVH048	84.8	no	NA	NA	NA	92	91.11111111	58	39.8	42.1	40.95	41.6	43.7	42.65	18	17/09/17	21:30	18.7	45.4	34.1	12.96	11.74	NA	12.35	12.35	0.247	3.26	1.16	3.16	2.526666667	3
Boavista	2017	J17	BVH048	84.8	no	NA	NA	NA	92	91.11111111	58	39.8	42.1	40.95	41.6	43.7	42.65	19	17/09/17	21:30	18	45.4	33.9	10.08	9.25	NA	9.665	9.665	0.1933	1.66	2.9	18.25	7.603333333	3
Boavista	2017	J17	BVH048	84.8	no	NA	NA	NA	92	91.11111111	58	39.8	42.1	40.95	41.6	43.7	42.65	20	17/09/17	21:30	16.5	43.8	33.2	15.49	22.96	NA	19.225	19.225	0.3845	1.52	0.82	1.18	1.173333333	3
Boavista	2017	J17	BVH048	84.8	no	NA	NA	NA	92	91.11111111	58	39.8	42.1	40.95	41.6	43.7	42.65	21	17/09/17	21:30	16.8	43.6	34.3	11.22	16.7	NA	13.96	13.96	0.2792	4.34	46	3.48	17.94	3
Boavista	2017	J17	BVH048	84.8	no	NA	NA	NA	92	91.11111111	58	39.8	42.1	40.95	41.6	43.7	42.65	22	17/09/17	21:30	17.4	44.4	34.7	15.12	20.41	NA	17.765	17.765	0.3553	1.55	1.05	1.59	1.396666667	3
Boavista	2017	J17	BVH048	84.8	no	NA	NA	NA	92	91.11111111	58	39.8	42.1	40.95	41.6	43.7	42.65	23	17/09/17	21:30	17.4	44.6	35	12.06	15.56	NA	13.81	13.81	0.2762	1.85	1.03	3.06	1.98	3
Boavista	2017	J17	BVH048	84.8	no	NA	NA	NA	92	91.11111111	58	39.8	42.1	40.95	41.6	43.7	42.65	24	17/09/17	21:30	17	43	34	12.3	14.1	NA	13.2	13.2	0.264	2.2	0.83	4.02	2.35	3
Boavista	2017	J17	BVH048	84.8	no	NA	NA	NA	92	91.11111111	58	39.8	42.1	40.95	41.6	43.7	42.65	25	17/09/17	21:30	18.3	44.6	33.7	14.16	16.67	NA	15.415	15.415	0.3083	1.09	0.89	1.43	1.136666667	3
Boavista	2017	J17	BVH048	84.8	no	NA	NA	NA	92	91.11111111	58	39.8	42.1	40.95	41.6	43.7	42.65	26	17/09/17	21:30	18.6	43.9	35.1	16.59	13.97	NA	15.28	15.28	0.3056	1.38	1.25	3.43	2.02	3
Boavista	2017	J17	BVH048	84.8	no	NA	NA	NA	92	91.11111111	58	39.8	42.1	40.95	41.6	43.7	42.65	27	17/09/17	21:30	18.4	43.2	33.8	12.66	15.89	NA	14.275	14.275	0.2855	9.08	0.6	1.59	3.756666667	3
Boavista	2017	J17	BVH048	84.8	no	NA	NA	NA	92	91.11111111	58	39.8	42.1	40.95	41.6	43.7	42.65	28	17/09/17	21:30	18.1	43.7	33.8	15.36	19.62	NA	17.49	17.49	0.3498	1.72	0.7	2.09	1.503333333	3
Boavista	2017	J13	BVH042	74.16666667	no	NA	15.38393518	-14.89188272	79	90.90909091	61	32.5	32.7	32.6	39.8	38.6	39.2	1	17/09/17	20:23	16.1	41	32.4	6.69	7.54	NA	7.115	7.115	0.1423	1.42	1.48	0.93	1.276666667	3
Boavista	2017	J13	BVH042	74.16666667	no	NA	15.38393518	-14.89188272	79	90.90909091	61	32.5	32.7	32.6	39.8	38.6	39.2	2	17/09/17	20:23	17	43.1	32.2	7.42	7.74	NA	7.58	7.58	0.1516	1.53	1.63	2.53	1.896666667	3
Boavista	2017	J13	BVH042	74.16666667	no	NA	15.38393518	-14.89188272	79	90.90909091	61	32.5	32.7	32.6	39.8	38.6	39.2	3	17/09/17	20:23	15.7	40	32.5	9.93	9.67	NA	9.8	9.8	0.196	0.82	1.18	1.42	1.14	3
Boavista	2017	J13	BVH042	74.16666667	no	NA	15.38393518	-14.89188272	79	90.90909091	61	32.5	32.7	32.6	39.8	38.6	39.2	4	17/09/17	20:23	15.7	41.8	32.8	6.35	6.35	NA	6.35	6.35	0.127	3.19	0.88	9.65	4.573333333	3
Boavista	2017	J13	BVH042	74.16666667	no	NA	15.38393518	-14.89188272	79	90.90909091	61	32.5	32.7	32.6	39.8	38.6	39.2	5	17/09/17	20:23	15.8	42.4	32.9	11.73	13.19	NA	12.46	12.46	0.2492	2.68	2.12	3.4	2.733333333	3
Boavista	2017	J13	BVH042	74.16666667	no	NA	15.38393518	-14.89188272	79	90.90909091	61	32.5	32.7	32.6	39.8	38.6	39.2	6	17/09/17	20:23	15	41.5	32.1	5.05	5.88	NA	5.465	5.465	0.1093	6.26	1.22	2.33	3.27	3
Boavista	2017	J13	BVH042	74.16666667	no	NA	15.38393518	-14.89188272	79	90.90909091	61	32.5	32.7	32.6	39.8	38.6	39.2	7	17/09/17	20:23	15.7	42.4	33.8	6.88	9.84	NA	8.36	8.36	0.1672	6.3	0.78	1.43	2.836666667	3
Boavista	2017	J13	BVH042	74.16666667	no	NA	15.38393518	-14.89188272	79	90.90909091	61	32.5	32.7	32.6	39.8	38.6	39.2	8	17/09/17	20:23	15.5	42	32	5.83	6.6	NA	6.215	6.215	0.1243	1.3	1.83	6.49	3.206666667	3
Boavista	2017	J13	BVH042	74.16666667	no	NA	15.38393518	-14.89188272	79	90.90909091	61	32.5	32.7	32.6	39.8	38.6	39.2	9	17/09/17	20:23	16.4	44	32.4	5.69	6.46	NA	6.075	6.075	0.1215	2.86	1.22	1.66	1.913333333	3
Boavista	2017	J13	BVH042	74.16666667	no	NA	15.38393518	-14.89188272	79	90.90909091	61	32.5	32.7	32.6	39.8	38.6	39.2	10	17/09/17	20:23	16.4	41.8	32.9	11.75	15.9	NA	13.825	13.825	0.2765	1.86	1.36	1.49	1.57	3
Boavista	2017	J13	BVH042	74.16666667	no	NA	15.38393518	-14.89188272	79	90.90909091	61	32.5	32.7	32.6	39.8	38.6	39.2	11	17/09/17	20:23	15.1	41.6	30.3	8.49	11	NA	9.745	9.745	0.1949	1.4	2.13	3.33	2.286666667	3
Boavista	2017	J13	BVH042	74.16666667	no	NA	15.38393518	-14.89188272	79	90.90909091	61	32.5	32.7	32.6	39.8	38.6	39.2	12	17/09/17	20:23	14.9	41.6	30.9	12.65	8.15	NA	10.4	10.4	0.208	1.52	3.62	6.76	3.966666667	3
Boavista	2017	J13	BVH042	74.16666667	no	NA	15.38393518	-14.89188272	79	90.90909091	61	32.5	32.7	32.6	39.8	38.6	39.2	13	17/09/17	20:23	15.6	40.8	33.6	11.66	21.02	NA	16.34	16.34	0.3268	1.44	1.32	0.93	1.23	3
Boavista	2017	J13	BVH042	74.16666667	no	NA	15.38393518	-14.89188272	79	90.90909091	61	32.5	32.7	32.6	39.8	38.6	39.2	14	17/09/17	20:23	15.6	42	33.3	9.36	12.82	NA	11.09	11.09	0.2218	17.76	21.71	26.86	22.11	3
Boavista	2017	J13	BVH042	74.16666667	no	NA	15.38393518	-14.89188272	79	90.90909091	61	32.5	32.7	32.6	39.8	38.6	39.2	15	17/09/17	20:23	15.3	43.2	32.4	6.63	9	NA	7.815	7.815	0.1563	2.19	11.22	1.93	5.113333333	3
Boavista	2017	J13	BVH042	74.16666667	no	NA	15.38393518	-14.89188272	79	90.90909091	61	32.5	32.7	32.6	39.8	38.6	39.2	16	17/09/17	20:23	16	42.6	32.9	8.56	9.59	NA	9.075	9.075	0.1815	3.05	0.7	0.91	1.553333333	3
Boavista	2017	J13	BVH042	74.16666667	no	NA	15.38393518	-14.89188272	79	90.90909091	61	32.5	32.7	32.6	39.8	38.6	39.2	17	17/09/17	20:23	16	41.4	33.4	11.26	33.46	NA	22.36	22.36	0.4472	4.4	1.25	2.2	2.616666667	3
Boavista	2017	J13	BVH042	74.16666667	no	NA	15.38393518	-14.89188272	79	90.90909091	61	32.5	32.7	32.6	39.8	38.6	39.2	18	17/09/17	20:23	15.2	41.1	31.7	10.15	10.24	NA	10.195	10.195	0.2039	5.05	1.53	2.37	2.983333333	3
Boavista	2017	J13	BVH042	74.16666667	no	NA	15.38393518	-14.89188272	79	90.90909091	61	32.5	32.7	32.6	39.8	38.6	39.2	19	17/09/17	20:23	14.6	40.1	32	9.88	7.61	NA	8.745	8.745	0.1749	1.35	2.49	1.96	1.933333333	3
Boavista	2017	J13	BVH042	74.16666667	no	NA	15.38393518	-14.89188272	79	90.90909091	61	32.5	32.7	32.6	39.8	38.6	39.2	20	17/09/17	20:23	15.2	41.9	32.2	7.66	13.26	NA	10.46	10.46	0.2092	1.32	2.05	3.05	2.14	3
Boavista	2017	J13	BVH042	74.16666667	no	NA	15.38393518	-14.89188272	79	90.90909091	61	32.5	32.7	32.6	39.8	38.6	39.2	21	17/09/17	20:23	15.6	44.1	33.6	17.42	23.08	NA	20.25	20.25	0.405	4.15	22.52	24.66	17.11	3
Boavista	2017	J13	BVH042	74.16666667	no	NA	15.38393518	-14.89188272	79	90.90909091	61	32.5	32.7	32.6	39.8	38.6	39.2	22	17/09/17	20:23	15.5	43.2	33.2	11.32	14.78	NA	13.05	13.05	0.261	2.42	6.86	1.65	3.643333333	3
Boavista	2017	J13	BVH042	74.16666667	no	NA	15.38393518	-14.89188272	79	90.90909091	61	32.5	32.7	32.6	39.8	38.6	39.2	23	17/09/17	20:23	15.6	42.7	31.4	15.05	20.55	NA	17.8	17.8	0.356	1.35	1.16	1.29	1.266666667	3
Boavista	2017	J13	BVH042	74.16666667	no	NA	15.38393518	-14.89188272	79	90.90909091	61	32.5	32.7	32.6	39.8	38.6	39.2	24	17/09/17	20:23	15.2	41.4	32	7.56	8.6	NA	8.08	8.08	0.1616	1.09	1.32	1.43	1.28	3
Boavista	2017	J13	BVH042	74.16666667	no	NA	15.38393518	-14.89188272	79	90.90909091	61	32.5	32.7	32.6	39.8	38.6	39.2	25	17/09/17	20:23	14.9	41.5	32.4	14.86	6.33	NA	10.595	10.595	0.2119	1.39	1.7	2.26	1.783333333	3
Boavista	2017	J13	BVH042	74.16666667	no	NA	15.38393518	-14.89188272	79	90.90909091	61	32.5	32.7	32.6	39.8	38.6	39.2	26	17/09/17	20:23	15.2	42	32.2	12.39	12.76	NA	12.575	12.575	0.2515	1.79	1.81	3.03	2.21	3
Boavista	2017	J12	BVH074	90.66666667	yes	11 to 15	12.63559921	-15.31016976	105	89.32038835	NA	42.5	43.3	42.9	43.3	42.35	42.825	1	17/09/17	22:00	21.1	46.8	34	8.2	19.1	NA	13.65	13.65	0.273	0.75	0.93	2.69	1.456666667	3
Boavista	2017	J12	BVH074	90.66666667	yes	11 to 15	12.63559921	-15.31016976	105	89.32038835	NA	42.5	43.3	42.9	43.3	42.35	42.825	2	17/09/17	22:00	20.2	44.4	35.9	6.92	7.17	NA	7.045	7.045	0.1409	2.55	1.45	1.02	1.673333333	3
Boavista	2017	J12	BVH074	90.66666667	yes	11 to 15	12.63559921	-15.31016976	105	89.32038835	NA	42.5	43.3	42.9	43.3	42.35	42.825	3	17/09/17	22:00	20.2	44.8	35.8	8.5	8.15	NA	8.325	8.325	0.1665	0.83	0.9	1.72	1.15	3
Boavista	2017	J12	BVH074	90.66666667	yes	11 to 15	12.63559921	-15.31016976	105	89.32038835	NA	42.5	43.3	42.9	43.3	42.35	42.825	4	17/09/17	22:00	21	46	34.9	13.93	12.82	NA	13.375	13.375	0.2675	0.86	1.39	2	1.416666667	3
Boavista	2017	J12	BVH074	90.66666667	yes	11 to 15	12.63559921	-15.31016976	105	89.32038835	NA	42.5	43.3	42.9	43.3	42.35	42.825	5	17/09/17	22:00	20	45.1	35.5	7.39	52.8	NA	30.095	30.095	0.6019	1.75	1.03	1.2	1.326666667	3
Boavista	2017	J12	BVH074	90.66666667	yes	11 to 15	12.63559921	-15.31016976	105	89.32038835	NA	42.5	43.3	42.9	43.3	42.35	42.825	6	17/09/17	22:00	20.2	44.5	35.5	9.02	17.09	NA	13.055	13.055	0.2611	0.83	2.46	2.5	1.93	3
Boavista	2017	J12	BVH074	90.66666667	yes	11 to 15	12.63559921	-15.31016976	105	89.32038835	NA	42.5	43.3	42.9	43.3	42.35	42.825	7	17/09/17	22:00	20.3	44.8	35.1	9.29	16.77	NA	13.03	13.03	0.2606	0.58	1.18	1.86	1.206666667	3
Boavista	2017	J12	BVH074	90.66666667	yes	11 to 15	12.63559921	-15.31016976	105	89.32038835	NA	42.5	43.3	42.9	43.3	42.35	42.825	8	17/09/17	22:00	20.3	46.5	35.6	9.53	13.12	NA	11.325	11.325	0.2265	0.9	1.62	1.62	1.38	3
Boavista	2017	J12	BVH074	90.66666667	yes	11 to 15	12.63559921	-15.31016976	105	89.32038835	NA	42.5	43.3	42.9	43.3	42.35	42.825	9	17/09/17	22:00	18.8	44.8	33.6	9.73	9.76	NA	9.745	9.745	0.1949	0.76	0.98	1.5	1.08	3
Boavista	2017	J12	BVH074	90.66666667	yes	11 to 15	12.63559921	-15.31016976	105	89.32038835	NA	42.5	43.3	42.9	43.3	42.35	42.825	10	17/09/17	22:00	19.3	43.4	33.7	10.83	11.97	NA	11.4	11.4	0.228	1.1	1.76	2	1.62	3
Boavista	2017	J12	BVH074	90.66666667	yes	11 to 15	12.63559921	-15.31016976	105	89.32038835	NA	42.5	43.3	42.9	43.3	42.35	42.825	11	17/09/17	22:00	21.1	44.5	35.8	15.35	13.41	NA	14.38	14.38	0.2876	1.03	2.43	0.83	1.43	3
Boavista	2017	J12	BVH074	90.66666667	yes	11 to 15	12.63559921	-15.31016976	105	89.32038835	NA	42.5	43.3	42.9	43.3	42.35	42.825	12	17/09/17	22:00	19.6	46.2	36.4	9.5	11.35	NA	10.425	10.425	0.2085	3.58	2.03	0.92	2.176666667	3
Boavista	2017	J12	BVH074	90.66666667	yes	11 to 15	12.63559921	-15.31016976	105	89.32038835	NA	42.5	43.3	42.9	43.3	42.35	42.825	13	17/09/17	22:00	20.8	45.3	35.7	10.93	10.56	NA	10.745	10.745	0.2149	0.78	1.21	1.42	1.136666667	3
Boavista	2017	J12	BVH074	90.66666667	yes	11 to 15	12.63559921	-15.31016976	105	89.32038835	NA	42.5	43.3	42.9	43.3	42.35	42.825	14	17/09/17	22:00	20.7	46.1	35.8	12.21	10.35	NA	11.28	11.28	0.2256	1.05	0.78	1.3	1.043333333	3
Boavista	2017	J12	BVH074	90.66666667	yes	11 to 15	12.63559921	-15.31016976	105	89.32038835	NA	42.5	43.3	42.9	43.3	42.35	42.825	15	17/09/17	22:00	20.8	46.2	36.5	9.88	13.47	NA	11.675	11.675	0.2335	1.73	1.58	3.23	2.18	3
Boavista	2017	J12	BVH074	90.66666667	yes	11 to 15	12.63559921	-15.31016976	105	89.32038835	NA	42.5	43.3	42.9	43.3	42.35	42.825	16	17/09/17	22:00	21.1	46	34.3	9.9	8.13	NA	9.015	9.015	0.1803	0.95	1.83	0.86	1.213333333	3
Boavista	2017	J12	BVH074	90.66666667	yes	11 to 15	12.63559921	-15.31016976	105	89.32038835	NA	42.5	43.3	42.9	43.3	42.35	42.825	17	17/09/17	22:00	19.5	46	34.3	11.46	7.94	NA	9.7	9.7	0.194	1.69	1.91	0.79	1.463333333	3
Boavista	2017	J12	BVH074	90.66666667	yes	11 to 15	12.63559921	-15.31016976	105	89.32038835	NA	42.5	43.3	42.9	43.3	42.35	42.825	18	17/09/17	22:00	21.1	45.6	35.9	10.6	9.45	NA	10.025	10.025	0.2005	1.66	2.98	2.62	2.42	3
Boavista	2017	J12	BVH074	90.66666667	yes	11 to 15	12.63559921	-15.31016976	105	89.32038835	NA	42.5	43.3	42.9	43.3	42.35	42.825	19	17/09/17	22:00	19.7	45.5	37.3	15.22	15.97	NA	15.595	15.595	0.3119	1.29	1.75	2.23	1.756666667	3
Boavista	2017	J12	BVH074	90.66666667	yes	11 to 15	12.63559921	-15.31016976	105	89.32038835	NA	42.5	43.3	42.9	43.3	42.35	42.825	20	17/09/17	22:00	19	43.5	35.4	11.23	9.32	NA	10.275	10.275	0.2055	1.78	1.46	0.56	1.266666667	3
Boavista	2017	J12	BVH074	90.66666667	yes	11 to 15	12.63559921	-15.31016976	105	89.32038835	NA	42.5	43.3	42.9	43.3	42.35	42.825	21	17/09/17	22:00	19.5	45.9	35.8	12.06	16	NA	14.03	14.03	0.2806	1.58	1.32	0.76	1.22	3
Boavista	2017	J12	BVH074	90.66666667	yes	11 to 15	12.63559921	-15.31016976	105	89.32038835	NA	42.5	43.3	42.9	43.3	42.35	42.825	22	17/09/17	22:00	20.4	44.3	35	10.09	9.91	NA	10	10	0.2	1.3	1.13	1.26	1.23	3
Boavista	2017	J12	BVH074	90.66666667	yes	11 to 15	12.63559921	-15.31016976	105	89.32038835	NA	42.5	43.3	42.9	43.3	42.35	42.825	23	17/09/17	22:00	20.2	45.6	35.1	12.26	9.96	NA	11.11	11.11	0.2222	0.96	1.41	1.19	1.186666667	3
Boavista	2017	J12	BVH074	90.66666667	yes	11 to 15	12.63559921	-15.31016976	105	89.32038835	NA	42.5	43.3	42.9	43.3	42.35	42.825	24	17/09/17	22:00	20.4	45.7	34.6	9.53	12.39	NA	10.96	10.96	0.2192	1.68	2.85	10.23	4.92	3
Boavista	2017	K15	BVH107	84.1	no	NA	10.79323021	-16.22789625	81	84.81012658	56	41.4	40.5	40.95	43.25	41.6	42.425	1	18/09/17	23:09	20.4	44.6	34.4	8.23	18.22	NA	13.225	13.225	0.2645	44.97	1.39	16.92	21.09333333	3
Boavista	2017	K15	BVH107	84.1	no	NA	10.79323021	-16.22789625	81	84.81012658	56	41.4	40.5	40.95	43.25	41.6	42.425	2	18/09/17	23:09	19	42.6	34.2	20.29	12.23	NA	16.26	16.26	0.3252	1.27	3.3	2.8	2.456666667	3
Boavista	2017	K15	BVH107	84.1	no	NA	10.79323021	-16.22789625	81	84.81012658	56	41.4	40.5	40.95	43.25	41.6	42.425	3	18/09/17	23:09	19.4	43.4	33.2	14.16	12.63	NA	13.395	13.395	0.2679	2.93	1.91	1.83	2.223333333	3
Boavista	2017	K15	BVH107	84.1	no	NA	10.79323021	-16.22789625	81	84.81012658	56	41.4	40.5	40.95	43.25	41.6	42.425	4	18/09/17	23:09	19.4	41.8	33.8	13.35	11.47	NA	12.41	12.41	0.2482	1.73	1.05	2.65	1.81	3
Boavista	2017	K15	BVH107	84.1	no	NA	10.79323021	-16.22789625	81	84.81012658	56	41.4	40.5	40.95	43.25	41.6	42.425	5	18/09/17	23:09	18.9	42.9	33.4	22.36	17.37	NA	19.865	19.865	0.3973	NA	NA	46.46	46.46	1
Boavista	2017	K15	BVH107	84.1	no	NA	10.79323021	-16.22789625	81	84.81012658	56	41.4	40.5	40.95	43.25	41.6	42.425	6	18/09/17	23:09	18.8	42.6	33	20.69	14.73	NA	17.71	17.71	0.3542	14.33	2.93	4.14	7.133333333	3
Boavista	2017	K15	BVH107	84.1	no	NA	10.79323021	-16.22789625	81	84.81012658	56	41.4	40.5	40.95	43.25	41.6	42.425	7	18/09/17	23:09	19.1	43.9	33.5	17.76	12.44	NA	15.1	15.1	0.302	2.94	1.8	1.16	1.966666667	3
Boavista	2017	K15	BVH107	84.1	no	NA	10.79323021	-16.22789625	81	84.81012658	56	41.4	40.5	40.95	43.25	41.6	42.425	8	18/09/17	23:09	18.9	43.3	34.3	17.08	17.69	NA	17.385	17.385	0.3477	12.46	23	26.45	20.63666667	3
Boavista	2017	K15	BVH107	84.1	no	NA	10.79323021	-16.22789625	81	84.81012658	56	41.4	40.5	40.95	43.25	41.6	42.425	9	18/09/17	23:09	19.2	43.7	33.8	18.08	30.37	NA	24.225	24.225	0.4845	15.42	NA	NA	15.42	1
Boavista	2017	K15	BVH107	84.1	no	NA	10.79323021	-16.22789625	81	84.81012658	56	41.4	40.5	40.95	43.25	41.6	42.425	10	18/09/17	23:09	18.8	44.1	34.1	25.02	13.55	NA	19.285	19.285	0.3857	0.8	1.26	0.76	0.94	3
Boavista	2017	K15	BVH107	84.1	no	NA	10.79323021	-16.22789625	81	84.81012658	56	41.4	40.5	40.95	43.25	41.6	42.425	11	18/09/17	23:09	19.7	43.4	33.2	13.27	20.8	NA	17.035	17.035	0.3407	2.39	1.26	0.85	1.5	3
Boavista	2017	K15	BVH107	84.1	no	NA	10.79323021	-16.22789625	81	84.81012658	56	41.4	40.5	40.95	43.25	41.6	42.425	12	18/09/17	23:09	19	43.1	32.3	22.1	18.42	NA	20.26	20.26	0.4052	5.93	3.63	1.02	3.526666667	3
Boavista	2017	K15	BVH107	84.1	no	NA	10.79323021	-16.22789625	81	84.81012658	56	41.4	40.5	40.95	43.25	41.6	42.425	13	18/09/17	23:09	18.4	43.1	33.7	11.8	15.03	NA	13.415	13.415	0.2683	3.06	1.86	14.45	6.456666667	3
Boavista	2017	K15	BVH107	84.1	no	NA	10.79323021	-16.22789625	81	84.81012658	56	41.4	40.5	40.95	43.25	41.6	42.425	14	18/09/17	23:09	19.1	43.4	34.4	65.02	19.37	NA	42.195	42.195	0.8439	27.2	2.52	NA	14.86	2
Boavista	2017	K15	BVH107	84.1	no	NA	10.79323021	-16.22789625	81	84.81012658	56	41.4	40.5	40.95	43.25	41.6	42.425	15	18/09/17	23:09	18.6	43.5	33	17.12	13.6	NA	15.36	15.36	0.3072	2.92	1.85	1.6	2.123333333	3
Boavista	2017	K15	BVH107	84.1	no	NA	10.79323021	-16.22789625	81	84.81012658	56	41.4	40.5	40.95	43.25	41.6	42.425	16	18/09/17	23:09	19.8	42.4	34.4	16.9	26.89	NA	21.895	21.895	0.4379	37.57	38.63	5.44	27.21333333	3
Boavista	2017	K15	BVH107	84.1	no	NA	10.79323021	-16.22789625	81	84.81012658	56	41.4	40.5	40.95	43.25	41.6	42.425	17	18/09/17	23:09	19.8	42.4	34.4	16.9	26.89	NA	21.895	21.895	0.4379	37.57	38.63	5.44	27.21333333	3
Boavista	2017	K15	BVH107	84.1	no	NA	10.79323021	-16.22789625	81	84.81012658	56	41.4	40.5	40.95	43.25	41.6	42.425	18	18/09/17	23:09	17.9	42.1	32.8	16.5	23.08	NA	19.79	19.79	0.3958	1.43	1.62	2.55	1.866666667	3
Boavista	2017	K15	BVH107	84.1	no	NA	10.79323021	-16.22789625	81	84.81012658	56	41.4	40.5	40.95	43.25	41.6	42.425	19	18/09/17	23:09	19.4	45.3	33.9	27.19	14.26	NA	20.725	20.725	0.4145	1.22	6.26	1.29	2.923333333	3
Boavista	2017	K15	BVH107	84.1	no	NA	10.79323021	-16.22789625	81	84.81012658	56	41.4	40.5	40.95	43.25	41.6	42.425	20	18/09/17	23:09	19.1	45	33.5	37.15	14.9	NA	26.025	26.025	0.5205	4.33	2.45	3.86	3.546666667	3
Boavista	2017	K15	BVH107	84.1	no	NA	10.79323021	-16.22789625	81	84.81012658	56	41.4	40.5	40.95	43.25	41.6	42.425	21	18/09/17	23:09	19.3	43.9	33.7	NA	NA	NA	NA	NA	NA	1.72	1.41	4.22	2.45	3
Boavista	2017	K15	BVH107	84.1	no	NA	10.79323021	-16.22789625	81	84.81012658	56	41.4	40.5	40.95	43.25	41.6	42.425	22	18/09/17	23:09	18.1	43.2	33.5	11.98	13.63	NA	12.805	12.805	0.2561	2.26	2.43	2.06	2.25	3
Boavista	2017	K15	BVH107	84.1	no	NA	10.79323021	-16.22789625	81	84.81012658	56	41.4	40.5	40.95	43.25	41.6	42.425	23	18/09/17	23:09	19.8	42.7	34.5	16.32	18.7	NA	17.51	17.51	0.3502	2.62	2	8.2	4.273333333	3
Boavista	2017	K15	BVH107	84.1	no	NA	10.79323021	-16.22789625	81	84.81012658	56	41.4	40.5	40.95	43.25	41.6	42.425	24	18/09/17	23:09	19.5	42.9	32.5	19.03	23.8	NA	21.415	21.415	0.4283	12.23	2.8	11.32	8.783333333	3
Boavista	2017	K15	BVH107	84.1	no	NA	10.79323021	-16.22789625	81	84.81012658	56	41.4	40.5	40.95	43.25	41.6	42.425	25	18/09/17	23:09	20	44.1	33.4	20.09	18.44	NA	19.265	19.265	0.3853	3.85	40.16	18.38	20.79666667	3
Boavista	2017	K15	BVH107	84.1	no	NA	10.79323021	-16.22789625	81	84.81012658	56	41.4	40.5	40.95	43.25	41.6	42.425	26	18/09/17	23:09	19.4	42.1	33.4	17.8	17.7	NA	17.75	17.75	0.355	1.94	3.3	3.8	3.013333333	3
Boavista	2017	J14	BVH015	77.33333333	no	NA	14.53507084	-15.88597688	71	85.50724638	59	27.9	28.3	28.1	36.3	36.05	36.175	1	18/09/17	22:08	14.9	41.4	33.1	6.78	7.24	NA	7.01	7.01	0.1402	0.91	1.43	1.52	1.286666667	3
Boavista	2017	J14	BVH015	77.33333333	no	NA	14.53507084	-15.88597688	71	85.50724638	59	27.9	28.3	28.1	36.3	36.05	36.175	2	18/09/17	22:08	15.9	41.8	33.8	11.06	11.3	NA	11.18	11.18	0.2236	2.12	2.9	1.69	2.236666667	3
Boavista	2017	J14	BVH015	77.33333333	no	NA	14.53507084	-15.88597688	71	85.50724638	59	27.9	28.3	28.1	36.3	36.05	36.175	3	18/09/17	22:08	15.2	40.9	31.9	5.32	5.54	NA	5.43	5.43	0.1086	1.63	1.67	1.72	1.673333333	3
Boavista	2017	J14	BVH015	77.33333333	no	NA	14.53507084	-15.88597688	71	85.50724638	59	27.9	28.3	28.1	36.3	36.05	36.175	4	18/09/17	22:08	16.4	41	32.4	7.63	10.09	NA	8.86	8.86	0.1772	1.72	2.16	1.28	1.72	3
Boavista	2017	J14	BVH015	77.33333333	no	NA	14.53507084	-15.88597688	71	85.50724638	59	27.9	28.3	28.1	36.3	36.05	36.175	5	18/09/17	22:08	14.1	41.4	31.5	7.1	6.75	NA	6.925	6.925	0.1385	1.63	1.62	1.23	1.493333333	3
Boavista	2017	J14	BVH015	77.33333333	no	NA	14.53507084	-15.88597688	71	85.50724638	59	27.9	28.3	28.1	36.3	36.05	36.175	6	18/09/17	22:08	16.2	41.6	33	8.15	8.45	NA	8.3	8.3	0.166	5.55	3.53	1.26	3.446666667	3
Boavista	2017	J14	BVH015	77.33333333	no	NA	14.53507084	-15.88597688	71	85.50724638	59	27.9	28.3	28.1	36.3	36.05	36.175	7	18/09/17	22:08	15.7	39.6	32.4	8.79	7.51	NA	8.15	8.15	0.163	2.13	0.58	0.55	1.086666667	3
Boavista	2017	J14	BVH015	77.33333333	no	NA	14.53507084	-15.88597688	71	85.50724638	59	27.9	28.3	28.1	36.3	36.05	36.175	8	18/09/17	22:08	15.5	42.2	32.7	8.5	7.72	NA	8.11	8.11	0.1622	1.66	1.16	1.8	1.54	3
Boavista	2017	J14	BVH015	77.33333333	no	NA	14.53507084	-15.88597688	71	85.50724638	59	27.9	28.3	28.1	36.3	36.05	36.175	9	18/09/17	22:08	15.4	42.4	31.8	6.53	6.53	NA	6.53	6.53	0.1306	1.69	1.71	2.73	2.043333333	3
Boavista	2017	J14	BVH015	77.33333333	no	NA	14.53507084	-15.88597688	71	85.50724638	59	27.9	28.3	28.1	36.3	36.05	36.175	10	18/09/17	22:08	15.2	41.2	33.2	7.46	7.29	NA	7.375	7.375	0.1475	1.53	17.03	2.89	7.15	3
Boavista	2017	J14	BVH015	77.33333333	no	NA	14.53507084	-15.88597688	71	85.50724638	59	27.9	28.3	28.1	36.3	36.05	36.175	11	18/09/17	22:08	15.5	40.9	32.4	10.83	13.26	NA	12.045	12.045	0.2409	1.55	1.18	1.45	1.393333333	3
Boavista	2017	J14	BVH015	77.33333333	no	NA	14.53507084	-15.88597688	71	85.50724638	59	27.9	28.3	28.1	36.3	36.05	36.175	12	18/09/17	22:08	17.1	42.5	34	8.43	21.76	NA	15.095	15.095	0.3019	2.69	0.54	1.75	1.66	3
Boavista	2017	J14	BVH015	77.33333333	no	NA	14.53507084	-15.88597688	71	85.50724638	59	27.9	28.3	28.1	36.3	36.05	36.175	13	18/09/17	22:08	16.1	41.1	32.9	8.36	8.54	NA	8.45	8.45	0.169	2.66	1.73	2.72	2.37	3
Boavista	2017	J14	BVH015	77.33333333	no	NA	14.53507084	-15.88597688	71	85.50724638	59	27.9	28.3	28.1	36.3	36.05	36.175	14	18/09/17	22:08	15.1	41.9	32	7.55	8.54	NA	8.045	8.045	0.1609	2.27	1.63	1.52	1.806666667	3
Boavista	2017	J14	BVH015	77.33333333	no	NA	14.53507084	-15.88597688	71	85.50724638	59	27.9	28.3	28.1	36.3	36.05	36.175	15	18/09/17	22:08	14.3	40.7	32.9	6.9	9.02	NA	7.96	7.96	0.1592	1.72	3.55	2.33	2.533333333	3
Boavista	2017	J14	BVH015	77.33333333	no	NA	14.53507084	-15.88597688	71	85.50724638	59	27.9	28.3	28.1	36.3	36.05	36.175	16	18/09/17	22:08	14.5	41.2	32	8.39	9.7	NA	9.045	9.045	0.1809	2.29	2.11	4.32	2.906666667	3
Boavista	2017	J14	BVH015	77.33333333	no	NA	14.53507084	-15.88597688	71	85.50724638	59	27.9	28.3	28.1	36.3	36.05	36.175	17	18/09/17	22:08	14.9	39.3	31.2	14.33	45.46	NA	29.895	29.895	0.5979	2.47	2.83	1.49	2.263333333	3
Boavista	2017	J14	BVH015	77.33333333	no	NA	14.53507084	-15.88597688	71	85.50724638	59	27.9	28.3	28.1	36.3	36.05	36.175	18	18/09/17	22:08	15.1	40.5	30.6	12.1	13.39	NA	12.745	12.745	0.2549	1.79	2.09	2.88	2.253333333	3
Boavista	2017	J14	BVH015	77.33333333	no	NA	14.53507084	-15.88597688	71	85.50724638	59	27.9	28.3	28.1	36.3	36.05	36.175	19	18/09/17	22:08	15.6	40.4	33.1	10.03	9.46	NA	9.745	9.745	0.1949	1.55	1.23	1.38	1.386666667	3
Boavista	2017	J14	BVH015	77.33333333	no	NA	14.53507084	-15.88597688	71	85.50724638	59	27.9	28.3	28.1	36.3	36.05	36.175	20	18/09/17	22:08	15.8	42.2	33.7	10.36	10.62	NA	10.49	10.49	0.2098	1.67	1	1.76	1.476666667	3
Boavista	2017	J14	BVH015	77.33333333	no	NA	14.53507084	-15.88597688	71	85.50724638	59	27.9	28.3	28.1	36.3	36.05	36.175	21	18/09/17	22:08	16.1	41.4	33.2	9.08	10.32	NA	9.7	9.7	0.194	1.19	1.38	1.1	1.223333333	3
Boavista	2017	J14	BVH015	77.33333333	no	NA	14.53507084	-15.88597688	71	85.50724638	59	27.9	28.3	28.1	36.3	36.05	36.175	22	18/09/17	22:08	14.7	42	32.9	11	14.62	NA	12.81	12.81	0.2562	1.08	1.42	1.56	1.353333333	3
Boavista	2017	J14	BVH015	77.33333333	no	NA	14.53507084	-15.88597688	71	85.50724638	59	27.9	28.3	28.1	36.3	36.05	36.175	23	18/09/17	22:08	15.3	41	33.7	7.56	9.29	NA	8.425	8.425	0.1685	0.79	1.42	1.39	1.2	3
Boavista	2017	J14	BVH015	77.33333333	no	NA	14.53507084	-15.88597688	71	85.50724638	59	27.9	28.3	28.1	36.3	36.05	36.175	24	18/09/17	22:08	15.2	40.9	32.9	10.89	16.71	NA	13.8	13.8	0.276	0.96	2.56	2.98	2.166666667	3
Boavista	2017	J14	BVH015	77.33333333	no	NA	14.53507084	-15.88597688	71	85.50724638	59	27.9	28.3	28.1	36.3	36.05	36.175	25	18/09/17	22:08	16.4	41.8	33.5	8.76	16.04	NA	12.4	12.4	0.248	1.73	2.39	1.32	1.813333333	3
Boavista	2017	K16	BVH101	84.9	yes	1 to 5	12.13583152	-6.377742988	90	78.40909091	56	37.7	38.3	38	42.2	42.05	42.125	1	19/09/17	21:42	17.4	42.9	31.9	9.52	17.84	NA	13.68	13.68	0.2736	37.1	NA	NA	37.1	1
Boavista	2017	K16	BVH101	84.9	yes	1 to 5	12.13583152	-6.377742988	90	78.40909091	56	37.7	38.3	38	42.2	42.05	42.125	2	19/09/17	21:42	19.5	45.8	33.7	9.75	11.03	NA	10.39	10.39	0.2078	2.05	6.54	1.83	3.473333333	3
Boavista	2017	K16	BVH101	84.9	yes	1 to 5	12.13583152	-6.377742988	90	78.40909091	56	37.7	38.3	38	42.2	42.05	42.125	3	19/09/17	21:42	19	44.3	31.7	11.39	11.47	NA	11.43	11.43	0.2286	0.74	3.33	2.59	2.22	3
Boavista	2017	K16	BVH101	84.9	yes	1 to 5	12.13583152	-6.377742988	90	78.40909091	56	37.7	38.3	38	42.2	42.05	42.125	4	19/09/17	21:42	18.6	44.6	34.1	14.09	34.93	NA	24.51	24.51	0.4902	1.45	1.29	2.33	1.69	3
Boavista	2017	K16	BVH101	84.9	yes	1 to 5	12.13583152	-6.377742988	90	78.40909091	56	37.7	38.3	38	42.2	42.05	42.125	5	19/09/17	21:42	18.7	43.3	33.3	15.86	13.37	NA	14.615	14.615	0.2923	1.86	1.9	1.6	1.786666667	3
Boavista	2017	K16	BVH101	84.9	yes	1 to 5	12.13583152	-6.377742988	90	78.40909091	56	37.7	38.3	38	42.2	42.05	42.125	6	19/09/17	21:42	18.3	45.2	31.3	14.28	12.5	NA	13.39	13.39	0.2678	NA	NA	NA	NA	0
Boavista	2017	K16	BVH101	84.9	yes	1 to 5	12.13583152	-6.377742988	90	78.40909091	56	37.7	38.3	38	42.2	42.05	42.125	7	19/09/17	21:42	18.8	45.6	33.2	9.5	9.76	NA	9.63	9.63	0.1926	0.72	1.23	0.84	0.93	3
Boavista	2017	K16	BVH101	84.9	yes	1 to 5	12.13583152	-6.377742988	90	78.40909091	56	37.7	38.3	38	42.2	42.05	42.125	8	19/09/17	21:42	18	45.6	32.1	17.75	11.6	NA	14.675	14.675	0.2935	1.76	1.68	1.4	1.613333333	3
Boavista	2017	K16	BVH101	84.9	yes	1 to 5	12.13583152	-6.377742988	90	78.40909091	56	37.7	38.3	38	42.2	42.05	42.125	9	19/09/17	21:42	18.6	44.6	34	13.28	11.84	NA	12.56	12.56	0.2512	2.02	1.02	1.46	1.5	3
Boavista	2017	K16	BVH101	84.9	yes	1 to 5	12.13583152	-6.377742988	90	78.40909091	56	37.7	38.3	38	42.2	42.05	42.125	10	19/09/17	21:42	18.2	42.9	33	9.66	10.84	NA	10.25	10.25	0.205	0.96	1.63	1.26	1.283333333	3
Boavista	2017	K16	BVH101	84.9	yes	1 to 5	12.13583152	-6.377742988	90	78.40909091	56	37.7	38.3	38	42.2	42.05	42.125	11	19/09/17	21:42	18.4	44.6	32.8	15.39	13.7	NA	14.545	14.545	0.2909	1.7	1.32	1.48	1.5	3
Boavista	2017	K16	BVH101	84.9	yes	1 to 5	12.13583152	-6.377742988	90	78.40909091	56	37.7	38.3	38	42.2	42.05	42.125	12	19/09/17	21:42	18.2	44.3	34.2	14.05	12.5	NA	13.275	13.275	0.2655	0.72	1.05	0.7	0.823333333	3
Boavista	2017	K16	BVH101	84.9	yes	1 to 5	12.13583152	-6.377742988	90	78.40909091	56	37.7	38.3	38	42.2	42.05	42.125	13	19/09/17	21:42	17.9	44.3	32.1	10.43	8.82	NA	9.625	9.625	0.1925	1.51	9.6	8.52	6.543333333	3
Boavista	2017	K16	BVH101	84.9	yes	1 to 5	12.13583152	-6.377742988	90	78.40909091	56	37.7	38.3	38	42.2	42.05	42.125	14	19/09/17	21:42	18.6	42.9	32.1	14.96	16.72	NA	15.84	15.84	0.3168	1.47	0.85	1.32	1.213333333	3
Boavista	2017	K16	BVH101	84.9	yes	1 to 5	12.13583152	-6.377742988	90	78.40909091	56	37.7	38.3	38	42.2	42.05	42.125	15	19/09/17	21:42	17.4	43.4	31.3	17.4	15.2	NA	16.3	16.3	0.326	1.83	0.99	1.2	1.34	3
Boavista	2017	K16	BVH101	84.9	yes	1 to 5	12.13583152	-6.377742988	90	78.40909091	56	37.7	38.3	38	42.2	42.05	42.125	16	19/09/17	21:42	18.6	43.2	32.9	16.58	13.04	NA	14.81	14.81	0.2962	1.79	1.83	2.75	2.123333333	3
Boavista	2017	K16	BVH101	84.9	yes	1 to 5	12.13583152	-6.377742988	90	78.40909091	56	37.7	38.3	38	42.2	42.05	42.125	17	19/09/17	21:42	18.8	44.6	34.8	15.78	20.38	NA	18.08	18.08	0.3616	1.25	1.52	1.76	1.51	3
Boavista	2017	K16	BVH101	84.9	yes	1 to 5	12.13583152	-6.377742988	90	78.40909091	56	37.7	38.3	38	42.2	42.05	42.125	18	19/09/17	21:42	17.8	42.8	32.8	11.1	13.92	NA	12.51	12.51	0.2502	1.65	1.56	1.15	1.453333333	3
Boavista	2017	K16	BVH101	84.9	yes	1 to 5	12.13583152	-6.377742988	90	78.40909091	56	37.7	38.3	38	42.2	42.05	42.125	19	19/09/17	21:42	18.2	42.7	32	9.7	10.12	NA	9.91	9.91	0.1982	1.22	0.99	7.55	3.253333333	3
Boavista	2017	K16	BVH101	84.9	yes	1 to 5	12.13583152	-6.377742988	90	78.40909091	56	37.7	38.3	38	42.2	42.05	42.125	20	19/09/17	21:42	18.7	44.9	32.4	11.95	12.33	NA	12.14	12.14	0.2428	1.91	2.76	1.5	2.056666667	3
Boavista	2017	K16	BVH101	84.9	yes	1 to 5	12.13583152	-6.377742988	90	78.40909091	56	37.7	38.3	38	42.2	42.05	42.125	21	19/09/17	21:42	18.1	45.1	32.4	14.26	25.69	NA	19.975	19.975	0.3995	0.92	2.5	2.22	1.88	3
Boavista	2017	K16	BVH101	84.9	yes	1 to 5	12.13583152	-6.377742988	90	78.40909091	56	37.7	38.3	38	42.2	42.05	42.125	22	19/09/17	21:42	18.4	43.9	33.5	15.76	18.37	NA	17.065	17.065	0.3413	2.28	1.48	1.95	1.903333333	3
Boavista	2017	K16	BVH101	84.9	yes	1 to 5	12.13583152	-6.377742988	90	78.40909091	56	37.7	38.3	38	42.2	42.05	42.125	23	19/09/17	21:42	17.7	44	33.9	8.32	22.06	NA	15.19	15.19	0.3038	1.76	4.03	1.17	2.32	3
Boavista	2017	K12	BVH170	82.6	no	NA	12.69693942	-12.63064727	80	94.87179487	55	39.9	39.1	39.5	41.55	41.5	41.525	1	19/09/17	23:25	19	41.9	32	13.08	14.2	NA	13.64	13.64	0.2728	1.25	2.03	2.32	1.866666667	3
Boavista	2017	K12	BVH170	82.6	no	NA	12.69693942	-12.63064727	80	94.87179487	55	39.9	39.1	39.5	41.55	41.5	41.525	2	19/09/17	23:25	19.4	44.3	32.4	8.22	9.84	NA	9.03	9.03	0.1806	3.71	1.8	1.4	2.303333333	3
Boavista	2017	K12	BVH170	82.6	no	NA	12.69693942	-12.63064727	80	94.87179487	55	39.9	39.1	39.5	41.55	41.5	41.525	3	19/09/17	23:25	19.2	44	31.9	17.08	9.22	NA	13.15	13.15	0.263	1.2	1.23	5.09	2.506666667	3
Boavista	2017	K12	BVH170	82.6	no	NA	12.69693942	-12.63064727	80	94.87179487	55	39.9	39.1	39.5	41.55	41.5	41.525	4	19/09/17	23:25	19.2	43.2	32.8	9.32	10.58	NA	9.95	9.95	0.199	1.92	2.93	1.82	2.223333333	3
Boavista	2017	K12	BVH170	82.6	no	NA	12.69693942	-12.63064727	80	94.87179487	55	39.9	39.1	39.5	41.55	41.5	41.525	5	19/09/17	23:25	18.4	42.5	31.2	12.13	12.37	NA	12.25	12.25	0.245	37.15	1.25	1.39	13.26333333	3
Boavista	2017	K12	BVH170	82.6	no	NA	12.69693942	-12.63064727	80	94.87179487	55	39.9	39.1	39.5	41.55	41.5	41.525	6	19/09/17	23:25	20.6	42.5	32.6	11.6	13.23	NA	12.415	12.415	0.2483	1.55	1.95	2.48	1.993333333	3
Boavista	2017	K12	BVH170	82.6	no	NA	12.69693942	-12.63064727	80	94.87179487	55	39.9	39.1	39.5	41.55	41.5	41.525	7	19/09/17	23:25	20.1	42.3	32.7	6.45	10.34	NA	8.395	8.395	0.1679	27.6	24.13	1.8	17.84333333	3
Boavista	2017	K12	BVH170	82.6	no	NA	12.69693942	-12.63064727	80	94.87179487	55	39.9	39.1	39.5	41.55	41.5	41.525	8	19/09/17	23:25	19.1	42.5	32	21.06	9.77	NA	15.415	15.415	0.3083	48.23	NA	1.56	24.895	2
Boavista	2017	K12	BVH170	82.6	no	NA	12.69693942	-12.63064727	80	94.87179487	55	39.9	39.1	39.5	41.55	41.5	41.525	9	19/09/17	23:25	19.2	44	32.6	6.35	8.24	NA	7.295	7.295	0.1459	1.63	1.3	1	1.31	3
Boavista	2017	K12	BVH170	82.6	no	NA	12.69693942	-12.63064727	80	94.87179487	55	39.9	39.1	39.5	41.55	41.5	41.525	10	19/09/17	23:25	19.7	42.8	32.1	12.88	16.72	NA	14.8	14.8	0.296	1.46	2.08	2.07	1.87	3
Boavista	2017	K12	BVH170	82.6	no	NA	12.69693942	-12.63064727	80	94.87179487	55	39.9	39.1	39.5	41.55	41.5	41.525	11	19/09/17	23:25	20.1	42.6	33.2	8.88	11.68	NA	10.28	10.28	0.2056	25.83	2.02	1.4	9.75	3
Boavista	2017	K12	BVH170	82.6	no	NA	12.69693942	-12.63064727	80	94.87179487	55	39.9	39.1	39.5	41.55	41.5	41.525	12	19/09/17	23:25	19.3	42.8	32.3	9.63	7.12	NA	8.375	8.375	0.1675	6	29.29	3.06	12.78333333	3
Boavista	2017	K12	BVH170	82.6	no	NA	12.69693942	-12.63064727	80	94.87179487	55	39.9	39.1	39.5	41.55	41.5	41.525	13	19/09/17	23:25	21.1	44.2	37.4	7.99	10.93	NA	9.46	9.46	0.1892	3.85	1.32	1.95	2.373333333	3
Boavista	2017	K12	BVH170	82.6	no	NA	12.69693942	-12.63064727	80	94.87179487	55	39.9	39.1	39.5	41.55	41.5	41.525	14	19/09/17	23:25	18.9	42.9	32	12.25	13.88	NA	13.065	13.065	0.2613	1.69	2.19	1.23	1.703333333	3
Boavista	2017	K12	BVH170	82.6	no	NA	12.69693942	-12.63064727	80	94.87179487	55	39.9	39.1	39.5	41.55	41.5	41.525	15	19/09/17	23:25	18.3	42.5	32.7	29.3	9.03	NA	19.165	19.165	0.3833	1.12	1.12	2.53	1.59	3
Boavista	2017	K12	BVH170	82.6	no	NA	12.69693942	-12.63064727	80	94.87179487	55	39.9	39.1	39.5	41.55	41.5	41.525	16	19/09/17	23:25	19.8	44	32.9	22.83	12.3	NA	17.565	17.565	0.3513	1.26	1.45	0.8	1.17	3
Boavista	2017	K12	BVH170	82.6	no	NA	12.69693942	-12.63064727	80	94.87179487	55	39.9	39.1	39.5	41.55	41.5	41.525	17	19/09/17	23:25	21.8	44	32.1	13.27	17.81	NA	15.54	15.54	0.3108	1.55	1.33	1.9	1.593333333	3
Boavista	2017	K12	BVH170	82.6	no	NA	12.69693942	-12.63064727	80	94.87179487	55	39.9	39.1	39.5	41.55	41.5	41.525	18	19/09/17	23:25	20.8	42.8	30.5	29.72	27.17	NA	28.445	28.445	0.5689	36.43	33.27	1.09	23.59666667	3
Boavista	2017	K12	BVH170	82.6	no	NA	12.69693942	-12.63064727	80	94.87179487	55	39.9	39.1	39.5	41.55	41.5	41.525	19	19/09/17	23:25	19.8	45.4	33.2	10.79	16.4	NA	13.595	13.595	0.2719	24.41	1.85	6.09	10.78333333	3
Boavista	2017	K12	BVH170	82.6	no	NA	12.69693942	-12.63064727	80	94.87179487	55	39.9	39.1	39.5	41.55	41.5	41.525	20	19/09/17	23:25	20.5	42.8	33.5	21.23	15.13	NA	18.18	18.18	0.3636	4.04	2.09	NA	3.065	2
Boavista	2017	K12	BVH170	82.6	no	NA	12.69693942	-12.63064727	80	94.87179487	55	39.9	39.1	39.5	41.55	41.5	41.525	21	19/09/17	23:25	19	43.3	32.7	12.83	8.36	NA	10.595	10.595	0.2119	1.15	1.26	1.06	1.156666667	3
Boavista	2017	K12	BVH170	82.6	no	NA	12.69693942	-12.63064727	80	94.87179487	55	39.9	39.1	39.5	41.55	41.5	41.525	22	19/09/17	23:25	19.6	43.5	32.1	9.6	3.86	NA	6.73	6.73	0.1346	1.05	1.28	1.25	1.193333333	3
Boavista	2017	K12	BVH170	82.6	no	NA	12.69693942	-12.63064727	80	94.87179487	55	39.9	39.1	39.5	41.55	41.5	41.525	23	19/09/17	23:25	20.4	45.1	33.8	10.15	13.28	NA	11.715	11.715	0.2343	1.18	1.05	1.33	1.186666667	3
Boavista	2017	K12	BVH170	82.6	no	NA	12.69693942	-12.63064727	80	94.87179487	55	39.9	39.1	39.5	41.55	41.5	41.525	24	19/09/17	23:25	19.5	44.1	32.1	10.52	10.01	NA	10.265	10.265	0.2053	1.65	1.85	0.98	1.493333333	3
Boavista	2017	K12	BVH170	82.6	no	NA	12.69693942	-12.63064727	80	94.87179487	55	39.9	39.1	39.5	41.55	41.5	41.525	25	19/09/17	23:25	19.6	44.4	33.2	9.65	7.38	NA	8.515	8.515	0.1703	1.26	2.09	4.63	2.66	3
Boavista	2017	K19	BVH128	80.6	no	NA	11.88292265	-15.84977627	88	95.34883721	56	34	35.4	34.7	39.45	39.7	39.575	1	19/09/17	23:21	17	44.3	33.2	10.05	9.33	NA	9.69	9.69	0.1938	1.22	1.43	0.96	1.203333333	3
Boavista	2017	K19	BVH128	80.6	no	NA	11.88292265	-15.84977627	88	95.34883721	56	34	35.4	34.7	39.45	39.7	39.575	2	19/09/17	23:21	17	43.5	32.5	10.12	10.5	NA	10.31	10.31	0.2062	2.35	1.4	1.15	1.633333333	3
Boavista	2017	K19	BVH128	80.6	no	NA	11.88292265	-15.84977627	88	95.34883721	56	34	35.4	34.7	39.45	39.7	39.575	3	19/09/17	23:21	17.1	42.7	32	7.91	19	NA	13.455	13.455	0.2691	0.92	3.43	1.69	2.013333333	3
Boavista	2017	K19	BVH128	80.6	no	NA	11.88292265	-15.84977627	88	95.34883721	56	34	35.4	34.7	39.45	39.7	39.575	4	19/09/17	23:21	15.8	42.4	32.5	10.26	13.1	NA	11.68	11.68	0.2336	1.6	3.53	1.42	2.183333333	3
Boavista	2017	K19	BVH128	80.6	no	NA	11.88292265	-15.84977627	88	95.34883721	56	34	35.4	34.7	39.45	39.7	39.575	5	19/09/17	23:21	17.5	43.1	32.1	7.39	6.46	NA	6.925	6.925	0.1385	2.5	9.33	1.65	4.493333333	3
Boavista	2017	K19	BVH128	80.6	no	NA	11.88292265	-15.84977627	88	95.34883721	56	34	35.4	34.7	39.45	39.7	39.575	6	19/09/17	23:21	17.8	43	31.3	9.6	13.39	NA	11.495	11.495	0.2299	1.22	4.28	15.9	7.133333333	3
Boavista	2017	K19	BVH128	80.6	no	NA	11.88292265	-15.84977627	88	95.34883721	56	34	35.4	34.7	39.45	39.7	39.575	7	19/09/17	23:21	16.3	42.4	32.7	9.5	7.49	NA	8.495	8.495	0.1699	2.38	1.06	3.39	2.276666667	3
Boavista	2017	K19	BVH128	80.6	no	NA	11.88292265	-15.84977627	88	95.34883721	56	34	35.4	34.7	39.45	39.7	39.575	8	19/09/17	23:21	17.7	43.3	32.6	10.66	10.79	NA	10.725	10.725	0.2145	1.33	1.5	1.59	1.473333333	3
Boavista	2017	K19	BVH128	80.6	no	NA	11.88292265	-15.84977627	88	95.34883721	56	34	35.4	34.7	39.45	39.7	39.575	9	19/09/17	23:21	16.3	42.5	32.3	10.55	23	NA	16.775	16.775	0.3355	1.63	2	1.42	1.683333333	3
Boavista	2017	K19	BVH128	80.6	no	NA	11.88292265	-15.84977627	88	95.34883721	56	34	35.4	34.7	39.45	39.7	39.575	10	19/09/17	23:21	16.7	43.7	31.3	15.79	13.46	NA	14.625	14.625	0.2925	0.73	1.13	1.8	1.22	3
Boavista	2017	K19	BVH128	80.6	no	NA	11.88292265	-15.84977627	88	95.34883721	56	34	35.4	34.7	39.45	39.7	39.575	11	19/09/17	23:21	16.2	42.4	32.3	6.39	9.19	NA	7.79	7.79	0.1558	4.18	3.02	1.18	2.793333333	3
Boavista	2017	K19	BVH128	80.6	no	NA	11.88292265	-15.84977627	88	95.34883721	56	34	35.4	34.7	39.45	39.7	39.575	12	19/09/17	23:21	17.2	43.4	33.7	12.89	8.93	NA	10.91	10.91	0.2182	2.9	1.93	0.82	1.883333333	3
Boavista	2017	K19	BVH128	80.6	no	NA	11.88292265	-15.84977627	88	95.34883721	56	34	35.4	34.7	39.45	39.7	39.575	13	19/09/17	23:21	16.6	42.6	31.8	8.47	9.53	NA	9	9	0.18	3.45	1.95	1.03	2.143333333	3
Boavista	2017	K19	BVH128	80.6	no	NA	11.88292265	-15.84977627	88	95.34883721	56	34	35.4	34.7	39.45	39.7	39.575	14	19/09/17	23:21	16.2	42.7	32.3	11.93	16	NA	13.965	13.965	0.2793	1.82	2.05	1.75	1.873333333	3
Boavista	2017	K19	BVH128	80.6	no	NA	11.88292265	-15.84977627	88	95.34883721	56	34	35.4	34.7	39.45	39.7	39.575	15	19/09/17	23:21	16.4	41.3	32.2	29.82	17.45	NA	23.635	23.635	0.4727	1.29	1.75	2.25	1.763333333	3
Boavista	2017	K19	BVH128	80.6	no	NA	11.88292265	-15.84977627	88	95.34883721	56	34	35.4	34.7	39.45	39.7	39.575	16	19/09/17	23:21	16.3	42.9	31.5	10.98	14.24	NA	12.61	12.61	0.2522	0.92	6.12	6.76	4.6	3
Boavista	2017	K19	BVH128	80.6	no	NA	11.88292265	-15.84977627	88	95.34883721	56	34	35.4	34.7	39.45	39.7	39.575	17	19/09/17	23:21	17	42.9	32.7	19.5	13.78	NA	16.64	16.64	0.3328	1.05	0.66	2.31	1.34	3
Boavista	2017	K19	BVH128	80.6	no	NA	11.88292265	-15.84977627	88	95.34883721	56	34	35.4	34.7	39.45	39.7	39.575	18	19/09/17	23:21	16.5	41.7	31.5	20.69	14.23	NA	17.46	17.46	0.3492	8.78	3.27	2.16	4.736666667	3
Boavista	2017	K19	BVH128	80.6	no	NA	11.88292265	-15.84977627	88	95.34883721	56	34	35.4	34.7	39.45	39.7	39.575	19	19/09/17	23:21	15.8	40.6	31.2	6.26	11.1	NA	8.68	8.68	0.1736	2.53	1.53	1.99	2.016666667	3
Boavista	2017	K19	BVH128	80.6	no	NA	11.88292265	-15.84977627	88	95.34883721	56	34	35.4	34.7	39.45	39.7	39.575	20	19/09/17	23:21	16.1	40.6	32.4	7.88	12.4	NA	10.14	10.14	0.2028	4.03	0.83	5.3	3.386666667	3
Boavista	2017	K19	BVH128	80.6	no	NA	11.88292265	-15.84977627	88	95.34883721	56	34	35.4	34.7	39.45	39.7	39.575	21	19/09/17	23:21	16.7	42.4	31.7	10.56	10.89	NA	10.725	10.725	0.2145	1.67	1.41	2.16	1.746666667	3
Boavista	2017	K19	BVH128	80.6	no	NA	11.88292265	-15.84977627	88	95.34883721	56	34	35.4	34.7	39.45	39.7	39.575	22	19/09/17	23:21	16.8	42.4	32.2	12.57	14.53	NA	13.55	13.55	0.271	1.13	1.16	3.02	1.77	3
Boavista	2017	K19	BVH128	80.6	no	NA	11.88292265	-15.84977627	88	95.34883721	56	34	35.4	34.7	39.45	39.7	39.575	23	19/09/17	23:21	16.9	42.6	32.3	15.55	15.05	NA	15.3	15.3	0.306	1.13	2.11	0.75	1.33	3
Boavista	2017	K19	BVH128	80.6	no	NA	11.88292265	-15.84977627	88	95.34883721	56	34	35.4	34.7	39.45	39.7	39.575	24	19/09/17	23:21	16.6	42.4	31.8	8.93	15.62	NA	12.275	12.275	0.2455	2.77	1.79	1.28	1.946666667	3
Boavista	2017	K19	BVH128	80.6	no	NA	11.88292265	-15.84977627	88	95.34883721	56	34	35.4	34.7	39.45	39.7	39.575	25	19/09/17	23:21	17.2	43.5	32.6	16.35	14.57	NA	15.46	15.46	0.3092	1.35	3.08	2.46	2.296666667	3
Boavista	2017	K14	BVH169	76.7	yes	1 to 5	12.45172843	-15.7810525	68	89.39393939	54	32.2	31.1	31.65	38.6	39.25	38.925	1	21/09/17	00:09	17.2	42.5	32.5	13.83	23.99	NA	18.91	18.91	0.3782	1.42	1.28	2.32	1.673333333	3
Boavista	2017	K14	BVH169	76.7	yes	1 to 5	12.45172843	-15.7810525	68	89.39393939	54	32.2	31.1	31.65	38.6	39.25	38.925	2	21/09/17	00:09	17.9	43.4	32.9	26.49	11.63	NA	19.06	19.06	0.3812	4.08	21.65	3.62	9.783333333	3
Boavista	2017	K14	BVH169	76.7	yes	1 to 5	12.45172843	-15.7810525	68	89.39393939	54	32.2	31.1	31.65	38.6	39.25	38.925	3	21/09/17	00:09	17	43	32.6	19.4	18.53	NA	18.965	18.965	0.3793	3.07	1.78	1.83	2.226666667	3
Boavista	2017	K14	BVH169	76.7	yes	1 to 5	12.45172843	-15.7810525	68	89.39393939	54	32.2	31.1	31.65	38.6	39.25	38.925	4	21/09/17	00:09	17.7	42.9	33	17.13	12.93	NA	15.03	15.03	0.3006	1.7	1.59	2.96	2.083333333	3
Boavista	2017	K14	BVH169	76.7	yes	1 to 5	12.45172843	-15.7810525	68	89.39393939	54	32.2	31.1	31.65	38.6	39.25	38.925	5	21/09/17	00:09	17.9	41.6	33.1	12.73	10.5	NA	11.615	11.615	0.2323	1.63	6.15	2.05	3.276666667	3
Boavista	2017	K14	BVH169	76.7	yes	1 to 5	12.45172843	-15.7810525	68	89.39393939	54	32.2	31.1	31.65	38.6	39.25	38.925	6	21/09/17	00:09	16.6	42.6	32.1	32.72	17.75	NA	25.235	25.235	0.5047	1.39	1.76	1.23	1.46	3
Boavista	2017	K14	BVH169	76.7	yes	1 to 5	12.45172843	-15.7810525	68	89.39393939	54	32.2	31.1	31.65	38.6	39.25	38.925	7	21/09/17	00:09	16.4	42.6	31.4	18.79	15.6	NA	17.195	17.195	0.3439	5.2	5.05	2.53	4.26	3
Boavista	2017	K14	BVH169	76.7	yes	1 to 5	12.45172843	-15.7810525	68	89.39393939	54	32.2	31.1	31.65	38.6	39.25	38.925	8	21/09/17	00:09	17.6	42.8	32.4	22.49	31.3	NA	26.895	26.895	0.5379	4.1	1.68	1.79	2.523333333	3
Boavista	2017	K14	BVH169	76.7	yes	1 to 5	12.45172843	-15.7810525	68	89.39393939	54	32.2	31.1	31.65	38.6	39.25	38.925	9	21/09/17	00:09	16.9	41.3	33.5	15.95	15.52	NA	15.735	15.735	0.3147	3.25	2.63	NA	2.94	2
Boavista	2017	K14	BVH169	76.7	yes	1 to 5	12.45172843	-15.7810525	68	89.39393939	54	32.2	31.1	31.65	38.6	39.25	38.925	10	21/09/17	00:09	17	42.6	33.1	13.91	17.68	NA	15.795	15.795	0.3159	7.79	1.75	4	4.513333333	3
Boavista	2017	K14	BVH169	76.7	yes	1 to 5	12.45172843	-15.7810525	68	89.39393939	54	32.2	31.1	31.65	38.6	39.25	38.925	11	21/09/17	00:09	17	42.1	33.4	21.36	23.67	NA	22.515	22.515	0.4503	33.6	53.6	6.06	31.08666667	3
Boavista	2017	K14	BVH169	76.7	yes	1 to 5	12.45172843	-15.7810525	68	89.39393939	54	32.2	31.1	31.65	38.6	39.25	38.925	12	21/09/17	00:09	18.5	43.9	34	13.23	16	NA	14.615	14.615	0.2923	8.2	1.4	8.23	5.943333333	3
Boavista	2017	K14	BVH169	76.7	yes	1 to 5	12.45172843	-15.7810525	68	89.39393939	54	32.2	31.1	31.65	38.6	39.25	38.925	13	21/09/17	00:09	17.9	44.1	34.3	10.74	16.11	NA	13.425	13.425	0.2685	2.07	1.96	2.83	2.286666667	3
Boavista	2017	K14	BVH169	76.7	yes	1 to 5	12.45172843	-15.7810525	68	89.39393939	54	32.2	31.1	31.65	38.6	39.25	38.925	14	21/09/17	00:09	18	43.3	33.4	13.55	69.48	NA	41.515	41.515	0.8303	12.23	4.22	13.33	9.926666667	3
Boavista	2017	K14	BVH169	76.7	yes	1 to 5	12.45172843	-15.7810525	68	89.39393939	54	32.2	31.1	31.65	38.6	39.25	38.925	15	21/09/17	00:09	17.7	41.5	32.3	16.63	14.35	NA	15.49	15.49	0.3098	2.4	5.12	19.19	8.903333333	3
Boavista	2017	K14	BVH169	76.7	yes	1 to 5	12.45172843	-15.7810525	68	89.39393939	54	32.2	31.1	31.65	38.6	39.25	38.925	16	21/09/17	00:09	16.8	41.6	32.2	10.23	60.23	NA	35.23	35.23	0.7046	11.11	54.69	2.45	22.75	3
Boavista	2017	K14	BVH169	76.7	yes	1 to 5	12.45172843	-15.7810525	68	89.39393939	54	32.2	31.1	31.65	38.6	39.25	38.925	17	21/09/17	00:09	17.3	42.3	33.2	22.07	17.12	NA	19.595	19.595	0.3919	7.09	2.69	1.82	3.866666667	3
Boavista	2017	K14	BVH169	76.7	yes	1 to 5	12.45172843	-15.7810525	68	89.39393939	54	32.2	31.1	31.65	38.6	39.25	38.925	18	21/09/17	00:09	16.7	42	32.9	17.99	12.01	NA	15	15	0.3	3.83	3.98	8.52	5.443333333	3
Boavista	2017	K14	BVH169	76.7	yes	1 to 5	12.45172843	-15.7810525	68	89.39393939	54	32.2	31.1	31.65	38.6	39.25	38.925	19	21/09/17	00:09	17.7	43.9	33.5	40.41	38.65	NA	39.53	39.53	0.7906	3.76	8.75	2.45	4.986666667	3
Boavista	2017	K14	BVH169	76.7	yes	1 to 5	12.45172843	-15.7810525	68	89.39393939	54	32.2	31.1	31.65	38.6	39.25	38.925	20	21/09/17	00:09	17.8	42.6	32.3	21.86	17.34	NA	19.6	19.6	0.392	1.71	2.48	8.79	4.326666667	3
Boavista	2017	K14	BVH169	76.7	yes	1 to 5	12.45172843	-15.7810525	68	89.39393939	54	32.2	31.1	31.65	38.6	39.25	38.925	21	21/09/17	00:09	18.3	42.5	33.1	21.46	21.31	NA	21.385	21.385	0.4277	NA	NA	NA	NA	0
Boavista	2017	K18	BVH117	92.1	no	NA	13.68805098	-11.63497377	93	84.61538462	54	41.8	41.7	41.75	39.54	39.7	39.62	1	21/09/17	00:54	18.1	43.2	35.7	20.63	14.04	NA	17.335	17.335	0.3467	0.95	1.72	2.47	1.713333333	3
Boavista	2017	K18	BVH117	92.1	no	NA	13.68805098	-11.63497377	93	84.61538462	54	41.8	41.7	41.75	39.54	39.7	39.62	2	21/09/17	00:54	18.8	43.9	36.6	10.43	12.43	NA	11.43	11.43	0.2286	2.45	4.82	1.46	2.91	3
Boavista	2017	K18	BVH117	92.1	no	NA	13.68805098	-11.63497377	93	84.61538462	54	41.8	41.7	41.75	39.54	39.7	39.62	3	21/09/17	00:54	17.9	42.6	34.6	26.52	48.25	NA	37.385	37.385	0.7477	8.05	NA	NA	8.05	1
Boavista	2017	K18	BVH117	92.1	no	NA	13.68805098	-11.63497377	93	84.61538462	54	41.8	41.7	41.75	39.54	39.7	39.62	4	21/09/17	00:54	18.4	43.3	36.6	60.56	29.87	NA	45.215	45.215	0.9043	1.91	4.57	4.62	3.7	3
Boavista	2017	K18	BVH117	92.1	no	NA	13.68805098	-11.63497377	93	84.61538462	54	41.8	41.7	41.75	39.54	39.7	39.62	5	21/09/17	00:54	19	44.6	35.7	17.6	18.82	NA	18.21	18.21	0.3642	1.86	1.02	1.4	1.426666667	3
Boavista	2017	K18	BVH117	92.1	no	NA	13.68805098	-11.63497377	93	84.61538462	54	41.8	41.7	41.75	39.54	39.7	39.62	6	21/09/17	00:54	18.7	44.2	37	12.63	18.8	NA	15.715	15.715	0.3143	1.6	2.82	1.18	1.866666667	3
Boavista	2017	K18	BVH117	92.1	no	NA	13.68805098	-11.63497377	93	84.61538462	54	41.8	41.7	41.75	39.54	39.7	39.62	7	21/09/17	00:54	19.2	43.4	36.1	11.48	9.59	NA	10.535	10.535	0.2107	1.43	2.35	1.26	1.68	3
Boavista	2017	K18	BVH117	92.1	no	NA	13.68805098	-11.63497377	93	84.61538462	54	41.8	41.7	41.75	39.54	39.7	39.62	8	21/09/17	00:54	19.1	44.6	36.2	24.93	31.56	NA	28.245	28.245	0.5649	1.79	1.5	1.98	1.756666667	3
Boavista	2017	K18	BVH117	92.1	no	NA	13.68805098	-11.63497377	93	84.61538462	54	41.8	41.7	41.75	39.54	39.7	39.62	9	21/09/17	00:54	19.9	43.4	35.9	43.99	12.57	NA	28.28	28.28	0.5656	1.41	1.03	1.75	1.396666667	3
Boavista	2017	K18	BVH117	92.1	no	NA	13.68805098	-11.63497377	93	84.61538462	54	41.8	41.7	41.75	39.54	39.7	39.62	10	21/09/17	00:54	18.5	45	35.3	50.32	39.85	NA	45.085	45.085	0.9017	1.59	2.93	1.99	2.17	3
Boavista	2017	K18	BVH117	92.1	no	NA	13.68805098	-11.63497377	93	84.61538462	54	41.8	41.7	41.75	39.54	39.7	39.62	11	21/09/17	00:54	20.1	44.5	36.1	14.9	17.33	NA	16.115	16.115	0.3223	1.24	2.19	0.69	1.373333333	3
Boavista	2017	K18	BVH117	92.1	no	NA	13.68805098	-11.63497377	93	84.61538462	54	41.8	41.7	41.75	39.54	39.7	39.62	12	21/09/17	00:54	20.1	45.4	35.1	19.06	22.8	NA	20.93	20.93	0.4186	1.42	3.02	2.91	2.45	3
Boavista	2017	K18	BVH117	92.1	no	NA	13.68805098	-11.63497377	93	84.61538462	54	41.8	41.7	41.75	39.54	39.7	39.62	13	21/09/17	00:54	18.4	43.4	33	53.12	20.95	NA	37.035	37.035	0.7407	1.88	0.86	2.66	1.8	3
Boavista	2017	K18	BVH117	92.1	no	NA	13.68805098	-11.63497377	93	84.61538462	54	41.8	41.7	41.75	39.54	39.7	39.62	14	21/09/17	00:54	20.3	44.8	36	21.2	23.13	NA	22.165	22.165	0.4433	2.36	2.23	2.03	2.206666667	3
Boavista	2017	K18	BVH117	92.1	no	NA	13.68805098	-11.63497377	93	84.61538462	54	41.8	41.7	41.75	39.54	39.7	39.62	15	21/09/17	00:54	17.6	44	34.1	24.95	16.77	NA	20.86	20.86	0.4172	1.59	2.33	4.16	2.693333333	3
Boavista	2017	K18	BVH117	92.1	no	NA	13.68805098	-11.63497377	93	84.61538462	54	41.8	41.7	41.75	39.54	39.7	39.62	16	21/09/17	00:54	17.8	43	34.5	14.23	20.46	NA	17.345	17.345	0.3469	1.02	1.4	1.15	1.19	3
Boavista	2017	K18	BVH117	92.1	no	NA	13.68805098	-11.63497377	93	84.61538462	54	41.8	41.7	41.75	39.54	39.7	39.62	17	21/09/17	00:54	17.5	42.9	34.6	58.73	48.9	NA	53.815	53.815	1.0763	0.82	0.71	1.22	0.916666667	3
Boavista	2017	K18	BVH117	92.1	no	NA	13.68805098	-11.63497377	93	84.61538462	54	41.8	41.7	41.75	39.54	39.7	39.62	18	21/09/17	00:54	18.2	45.2	35.5	NA	NA	NA	NA	NA	NA	3.9	0.99	3.23	2.706666667	3
Boavista	2017	K18	BVH117	92.1	no	NA	13.68805098	-11.63497377	93	84.61538462	54	41.8	41.7	41.75	39.54	39.7	39.62	19	21/09/17	00:54	18.4	45.1	36.7	17.17	15.28	NA	16.225	16.225	0.3245	1.3	3.19	1.23	1.906666667	3
Boavista	2017	K18	BVH117	92.1	no	NA	13.68805098	-11.63497377	93	84.61538462	54	41.8	41.7	41.75	39.54	39.7	39.62	20	21/09/17	00:54	18.5	46.6	35.8	12.75	14.05	NA	13.4	13.4	0.268	0.98	1.28	7.36	3.206666667	3
Boavista	2017	K18	BVH117	92.1	no	NA	13.68805098	-11.63497377	93	84.61538462	54	41.8	41.7	41.75	39.54	39.7	39.62	21	21/09/17	00:54	18.4	42.5	35	51.73	12.92	NA	32.325	32.325	0.6465	0.92	2.15	1.95	1.673333333	3
Boavista	2017	K13	BVH174	77.3	no	NA	15.33103814	-11.26092608	82	85	56	30.5	33.4	31.95	38.1	39.15	38.625	1	21/09/17	21:09	16.1	41.9	33.3	8.83	8.63	NA	8.73	8.73	0.1746	1.7	1.97	1.29	1.653333333	3
Boavista	2017	K13	BVH174	77.3	no	NA	15.33103814	-11.26092608	82	85	56	30.5	33.4	31.95	38.1	39.15	38.625	2	21/09/17	21:09	16.1	43.7	33.1	13.6	11.38	NA	12.49	12.49	0.2498	1.81	1.7	12.53	5.346666667	3
Boavista	2017	K13	BVH174	77.3	no	NA	15.33103814	-11.26092608	82	85	56	30.5	33.4	31.95	38.1	39.15	38.625	3	21/09/17	21:09	14.9	42	32	8.52	7.56	NA	8.04	8.04	0.1608	0.99	9.27	14.96	8.406666667	3
Boavista	2017	K13	BVH174	77.3	no	NA	15.33103814	-11.26092608	82	85	56	30.5	33.4	31.95	38.1	39.15	38.625	4	21/09/17	21:09	15.2	40.2	32.1	12.12	17.2	NA	14.66	14.66	0.2932	1.1	1.22	4.64	2.32	3
Boavista	2017	K13	BVH174	77.3	no	NA	15.33103814	-11.26092608	82	85	56	30.5	33.4	31.95	38.1	39.15	38.625	5	21/09/17	21:09	15.1	40.2	31.4	12.46	16.22	NA	14.34	14.34	0.2868	7.9	11.46	15.96	11.77333333	3
Boavista	2017	K13	BVH174	77.3	no	NA	15.33103814	-11.26092608	82	85	56	30.5	33.4	31.95	38.1	39.15	38.625	6	21/09/17	21:09	15.1	43.3	32.1	10.56	8.49	NA	9.525	9.525	0.1905	2	2.6	1.65	2.083333333	3
Boavista	2017	K13	BVH174	77.3	no	NA	15.33103814	-11.26092608	82	85	56	30.5	33.4	31.95	38.1	39.15	38.625	7	21/09/17	21:09	15.6	41.2	33.1	8.89	11.09	NA	9.99	9.99	0.1998	2.35	7.69	9.82	6.62	3
Boavista	2017	K13	BVH174	77.3	no	NA	15.33103814	-11.26092608	82	85	56	30.5	33.4	31.95	38.1	39.15	38.625	8	21/09/17	21:09	15.3	42.8	32.8	7.49	8.41	NA	7.95	7.95	0.159	NA	NA	NA	NA	0
Boavista	2017	K13	BVH174	77.3	no	NA	15.33103814	-11.26092608	82	85	56	30.5	33.4	31.95	38.1	39.15	38.625	9	21/09/17	21:09	15.2	41.5	32.3	14.78	13.51	NA	14.145	14.145	0.2829	4.6	1.95	2.26	2.936666667	3
Boavista	2017	K13	BVH174	77.3	no	NA	15.33103814	-11.26092608	82	85	56	30.5	33.4	31.95	38.1	39.15	38.625	10	21/09/17	21:09	16.5	42.6	34.4	12.88	14.44	NA	13.66	13.66	0.2732	1.37	1.1	1.9	1.456666667	3
Boavista	2017	K13	BVH174	77.3	no	NA	15.33103814	-11.26092608	82	85	56	30.5	33.4	31.95	38.1	39.15	38.625	11	21/09/17	21:09	15.3	40.6	32.4	10.59	7.97	NA	9.28	9.28	0.1856	5.73	24.42	1.62	10.59	3
Boavista	2017	K13	BVH174	77.3	no	NA	15.33103814	-11.26092608	82	85	56	30.5	33.4	31.95	38.1	39.15	38.625	12	21/09/17	21:09	16.2	42.9	31.6	10.8	11.96	NA	11.38	11.38	0.2276	2.57	6.23	2	3.6	3
Boavista	2017	K13	BVH174	77.3	no	NA	15.33103814	-11.26092608	82	85	56	30.5	33.4	31.95	38.1	39.15	38.625	13	21/09/17	21:09	15.4	41.1	32.1	18.25	17	NA	17.625	17.625	0.3525	3	1.26	2.59	2.283333333	3
Boavista	2017	K13	BVH174	77.3	no	NA	15.33103814	-11.26092608	82	85	56	30.5	33.4	31.95	38.1	39.15	38.625	14	21/09/17	21:09	15.7	41.4	32.1	14.59	21.67	NA	18.13	18.13	0.3626	58.68	46.33	26.5	43.83666667	3
Boavista	2017	K13	BVH174	77.3	no	NA	15.33103814	-11.26092608	82	85	56	30.5	33.4	31.95	38.1	39.15	38.625	15	21/09/17	21:09	15.5	40.3	30.8	11.22	37.7	NA	24.46	24.46	0.4892	2.56	3.25	6.6	4.136666667	3
Boavista	2017	K13	BVH174	77.3	no	NA	15.33103814	-11.26092608	82	85	56	30.5	33.4	31.95	38.1	39.15	38.625	16	21/09/17	21:09	15.4	40.7	31.7	21.53	15.73	NA	18.63	18.63	0.3726	3.26	1.7	0.68	1.88	3
Boavista	2017	K13	BVH174	77.3	no	NA	15.33103814	-11.26092608	82	85	56	30.5	33.4	31.95	38.1	39.15	38.625	17	21/09/17	21:09	16	40.7	32.6	30.35	12.63	NA	21.49	21.49	0.4298	2.32	1.98	4.09	2.796666667	3
Boavista	2017	K13	BVH174	77.3	no	NA	15.33103814	-11.26092608	82	85	56	30.5	33.4	31.95	38.1	39.15	38.625	18	21/09/17	21:09	13.2	37.5	29.5	14.63	7.67	NA	11.15	11.15	0.223	NA	19.59	NA	19.59	1
Boavista	2017	K13	BVH174	77.3	no	NA	15.33103814	-11.26092608	82	85	56	30.5	33.4	31.95	38.1	39.15	38.625	19	21/09/17	21:09	15.9	42.7	32.2	11.68	11.87	NA	11.775	11.775	0.2355	1.35	1.63	1.89	1.623333333	3
Boavista	2017	K13	BVH174	77.3	no	NA	15.33103814	-11.26092608	82	85	56	30.5	33.4	31.95	38.1	39.15	38.625	20	21/09/17	21:09	15.2	41.1	31.7	8.93	11.03	NA	9.98	9.98	0.1996	1.35	2.26	6.35	3.32	3
Boavista	2017	K13	BVH174	77.3	no	NA	15.33103814	-11.26092608	82	85	56	30.5	33.4	31.95	38.1	39.15	38.625	21	21/09/17	21:09	16.3	43.2	32.6	15.3	16.15	NA	15.725	15.725	0.3145	5	49.9	16.22	23.70666667	3
Boavista	2017	K13	BVH174	77.3	no	NA	15.33103814	-11.26092608	82	85	56	30.5	33.4	31.95	38.1	39.15	38.625	22	21/09/17	21:09	15.6	41.6	31.9	8.73	14.45	NA	11.59	11.59	0.2318	3.86	0.99	3.5	2.783333333	3
Boavista	2017	K13	BVH174	77.3	no	NA	15.33103814	-11.26092608	82	85	56	30.5	33.4	31.95	38.1	39.15	38.625	23	21/09/17	21:09	15.5	41.1	32.4	NA	NA	NA	NA	NA	NA	6.19	2.36	0.88	3.143333333	3
Boavista	2017	K13	BVH174	77.3	no	NA	15.33103814	-11.26092608	82	85	56	30.5	33.4	31.95	38.1	39.15	38.625	24	21/09/17	21:09	15.6	43.3	32.6	12.06	11.34	NA	11.7	11.7	0.234	1.99	1.7	2.22	1.97	3
Boavista	2017	K13	BVH174	77.3	no	NA	15.33103814	-11.26092608	82	85	56	30.5	33.4	31.95	38.1	39.15	38.625	25	21/09/17	21:09	15.2	42.7	32.2	8.49	12.73	NA	10.61	10.61	0.2122	2.58	1.83	0.73	1.713333333	3
Boavista	2017	K8	BVH056	80	no	NA	10.74629474	-15.08017378	86	95.23809524	55	33.9	34	33.95	39.3	38	38.65	1	22/09/17	20:25	16.2	40.6	30.7	10.83	10.45	NA	10.64	10.64	0.2128	1.23	0.85	1.96	1.346666667	3
Boavista	2017	K8	BVH056	80	no	NA	10.74629474	-15.08017378	86	95.23809524	55	33.9	34	33.95	39.3	38	38.65	2	22/09/17	20:25	17.2	43.4	31.4	10.56	12.7	NA	11.63	11.63	0.2326	1.8	1.16	1.13	1.363333333	3
Boavista	2017	K8	BVH056	80	no	NA	10.74629474	-15.08017378	86	95.23809524	55	33.9	34	33.95	39.3	38	38.65	3	22/09/17	20:25	16.6	41.3	32.5	11.06	6.7	NA	8.88	8.88	0.1776	1.32	2.76	2.49	2.19	3
Boavista	2017	K8	BVH056	80	no	NA	10.74629474	-15.08017378	86	95.23809524	55	33.9	34	33.95	39.3	38	38.65	4	22/09/17	20:25	16.5	41.5	31	10.6	9.4	NA	10	10	0.2	0.95	1.76	0.53	1.08	3
Boavista	2017	K8	BVH056	80	no	NA	10.74629474	-15.08017378	86	95.23809524	55	33.9	34	33.95	39.3	38	38.65	5	22/09/17	20:25	15.9	40.6	29.9	12	14.42	NA	13.21	13.21	0.2642	1.7	2.93	2.1	2.243333333	3
Boavista	2017	K8	BVH056	80	no	NA	10.74629474	-15.08017378	86	95.23809524	55	33.9	34	33.95	39.3	38	38.65	6	22/09/17	20:25	16	41.2	30.5	13.8	13.19	NA	13.495	13.495	0.2699	4.96	3.4	14.75	7.703333333	3
Boavista	2017	K8	BVH056	80	no	NA	10.74629474	-15.08017378	86	95.23809524	55	33.9	34	33.95	39.3	38	38.65	7	22/09/17	20:25	17.6	42.2	31.9	14.95	14.3	NA	14.625	14.625	0.2925	1.63	0.65	2.03	1.436666667	3
Boavista	2017	K8	BVH056	80	no	NA	10.74629474	-15.08017378	86	95.23809524	55	33.9	34	33.95	39.3	38	38.65	8	22/09/17	20:25	15.9	42.2	31.8	9.52	12.48	NA	11	11	0.22	1.01	2.1	1.66	1.59	3
Boavista	2017	K8	BVH056	80	no	NA	10.74629474	-15.08017378	86	95.23809524	55	33.9	34	33.95	39.3	38	38.65	9	22/09/17	20:25	15.4	39.2	29.4	11.32	11.87	NA	11.595	11.595	0.2319	10.86	1.86	2.76	5.16	3
Boavista	2017	K8	BVH056	80	no	NA	10.74629474	-15.08017378	86	95.23809524	55	33.9	34	33.95	39.3	38	38.65	10	22/09/17	20:25	16.8	41.5	32.1	13.12	14.18	NA	13.65	13.65	0.273	1.42	2.49	2.16	2.023333333	3
Boavista	2017	K8	BVH056	80	no	NA	10.74629474	-15.08017378	86	95.23809524	55	33.9	34	33.95	39.3	38	38.65	11	22/09/17	20:25	15.9	41.1	32	7.26	12.84	NA	10.05	10.05	0.201	1.63	1.23	0.73	1.196666667	3
Boavista	2017	K8	BVH056	80	no	NA	10.74629474	-15.08017378	86	95.23809524	55	33.9	34	33.95	39.3	38	38.65	12	22/09/17	20:25	15.8	39.3	30.7	10.96	11.57	NA	11.265	11.265	0.2253	1.65	2.2	2.62	2.156666667	3
Boavista	2017	K8	BVH056	80	no	NA	10.74629474	-15.08017378	86	95.23809524	55	33.9	34	33.95	39.3	38	38.65	13	22/09/17	20:25	15.7	39.5	30.8	13.6	22.39	NA	17.995	17.995	0.3599	3.21	2.59	3.55	3.116666667	3
Boavista	2017	K8	BVH056	80	no	NA	10.74629474	-15.08017378	86	95.23809524	55	33.9	34	33.95	39.3	38	38.65	14	22/09/17	20:25	16.3	40.4	31.4	8.23	12.15	NA	10.19	10.19	0.2038	0.91	1.8	0.75	1.153333333	3
Boavista	2017	K8	BVH056	80	no	NA	10.74629474	-15.08017378	86	95.23809524	55	33.9	34	33.95	39.3	38	38.65	15	22/09/17	20:25	16	41.9	29.6	13.5	12.36	NA	12.93	12.93	0.2586	4.73	1.15	2.02	2.633333333	3
Boavista	2017	K8	BVH056	80	no	NA	10.74629474	-15.08017378	86	95.23809524	55	33.9	34	33.95	39.3	38	38.65	16	22/09/17	20:25	16.7	41.5	30.7	14.8	13.18	NA	13.99	13.99	0.2798	0.96	1.66	1.32	1.313333333	3
Boavista	2017	K8	BVH056	80	no	NA	10.74629474	-15.08017378	86	95.23809524	55	33.9	34	33.95	39.3	38	38.65	17	22/09/17	20:25	17.5	43.4	32.2	24.09	12.17	NA	18.13	18.13	0.3626	2.73	13.03	2.72	6.16	3
Boavista	2017	K8	BVH056	80	no	NA	10.74629474	-15.08017378	86	95.23809524	55	33.9	34	33.95	39.3	38	38.65	18	22/09/17	20:25	15.9	40.3	30.6	23.35	16.23	NA	19.79	19.79	0.3958	1.81	2.46	25.1	9.79	3
Boavista	2017	K8	BVH056	80	no	NA	10.74629474	-15.08017378	86	95.23809524	55	33.9	34	33.95	39.3	38	38.65	19	22/09/17	20:25	17.7	32.1	41.6	6.36	9.86	NA	8.11	8.11	0.1622	2.19	1.61	2.62	2.14	3
Boavista	2017	K8	BVH056	80	no	NA	10.74629474	-15.08017378	86	95.23809524	55	33.9	34	33.95	39.3	38	38.65	20	22/09/17	20:25	16.2	40.9	31.2	10.45	11	NA	10.725	10.725	0.2145	1.79	2.15	0.82	1.586666667	3
Boavista	2017	K8	BVH056	80	no	NA	10.74629474	-15.08017378	86	95.23809524	55	33.9	34	33.95	39.3	38	38.65	21	22/09/17	20:25	18.8	42.7	31.2	11.83	12.86	NA	12.345	12.345	0.2469	0.85	1.08	13.59	5.173333333	3
Boavista	2017	K8	BVH056	80	no	NA	10.74629474	-15.08017378	86	95.23809524	55	33.9	34	33.95	39.3	38	38.65	22	22/09/17	20:25	17.2	41.6	31.4	11.62	11.43	NA	11.525	11.525	0.2305	1.23	2.42	1.05	1.566666667	3
Boavista	2017	K8	BVH056	80	no	NA	10.74629474	-15.08017378	86	95.23809524	55	33.9	34	33.95	39.3	38	38.65	23	22/09/17	20:25	17	41.8	32	10.93	9.25	NA	10.09	10.09	0.2018	1.97	1.52	2.72	2.07	3
Boavista	2017	K8	BVH056	80	no	NA	10.74629474	-15.08017378	86	95.23809524	55	33.9	34	33.95	39.3	38	38.65	24	22/09/17	20:25	15.9	41.4	30.8	14.39	17.83	NA	16.11	16.11	0.3222	1.38	1.77	0.92	1.356666667	3
Boavista	2017	K8	BVH056	80	no	NA	10.74629474	-15.08017378	86	95.23809524	55	33.9	34	33.95	39.3	38	38.65	25	22/09/17	20:25	17.1	41.5	31.4	12.73	13.53	NA	13.13	13.13	0.2626	2.32	4.52	4.62	3.82	3
Boavista	2017	K10	BVH172	74.1	no	NA	15.13500432	-11.23888806	70	94.11764706	56	30	29.2	29.6	36.8	36.8	36.8	1	23/09/17	19:47	14.4	39.7	31.1	11.49	14.67	NA	13.08	13.08	0.2616	33.52	1.23	5.59	13.44666667	3
Boavista	2017	K10	BVH172	74.1	no	NA	15.13500432	-11.23888806	70	94.11764706	56	30	29.2	29.6	36.8	36.8	36.8	2	23/09/17	19:47	16.2	42.3	32.5	14.08	12.32	NA	13.2	13.2	0.264	1.22	41.82	1.75	14.93	3
Boavista	2017	K10	BVH172	74.1	no	NA	15.13500432	-11.23888806	70	94.11764706	56	30	29.2	29.6	36.8	36.8	36.8	3	23/09/17	19:47	16.4	42.2	32.9	16.12	18.34	NA	17.23	17.23	0.3446	5.4	3.13	42.92	17.15	3
Boavista	2017	K10	BVH172	74.1	no	NA	15.13500432	-11.23888806	70	94.11764706	56	30	29.2	29.6	36.8	36.8	36.8	4	23/09/17	19:47	16.1	42.7	32.3	19.75	16.9	NA	18.325	18.325	0.3665	1.78	0.9	0.75	1.143333333	3
Boavista	2017	K10	BVH172	74.1	no	NA	15.13500432	-11.23888806	70	94.11764706	56	30	29.2	29.6	36.8	36.8	36.8	5	23/09/17	19:47	16.9	42.8	31.3	20.3	12.59	NA	16.445	16.445	0.3289	1.25	2.55	3.64	2.48	3
Boavista	2017	K10	BVH172	74.1	no	NA	15.13500432	-11.23888806	70	94.11764706	56	30	29.2	29.6	36.8	36.8	36.8	6	23/09/17	19:47	16.9	42.6	32.6	25.5	22.44	NA	23.97	23.97	0.4794	1.79	2.08	1.34	1.736666667	3
Boavista	2017	K10	BVH172	74.1	no	NA	15.13500432	-11.23888806	70	94.11764706	56	30	29.2	29.6	36.8	36.8	36.8	7	23/09/17	19:47	15.1	40.1	31.5	6.99	11.11	NA	9.05	9.05	0.181	2.94	NA	NA	2.94	1
Boavista	2017	K10	BVH172	74.1	no	NA	15.13500432	-11.23888806	70	94.11764706	56	30	29.2	29.6	36.8	36.8	36.8	8	23/09/17	19:47	16.3	41.8	32.8	16.6	31.9	NA	24.25	24.25	0.485	10.75	6.43	2	6.393333333	3
Boavista	2017	K10	BVH172	74.1	no	NA	15.13500432	-11.23888806	70	94.11764706	56	30	29.2	29.6	36.8	36.8	36.8	9	23/09/17	19:47	16.6	42	32.8	20.9	22.29	NA	21.595	21.595	0.4319	2.05	2.48	4.25	2.926666667	3
Boavista	2017	K10	BVH172	74.1	no	NA	15.13500432	-11.23888806	70	94.11764706	56	30	29.2	29.6	36.8	36.8	36.8	10	23/09/17	19:47	14.8	39.7	32.9	49.21	23.99	NA	36.6	36.6	0.732	12.5	17.45	7.35	12.43333333	3
Boavista	2017	K10	BVH172	74.1	no	NA	15.13500432	-11.23888806	70	94.11764706	56	30	29.2	29.6	36.8	36.8	36.8	11	23/09/17	19:47	14.7	40.7	32.3	17.36	20.16	NA	18.76	18.76	0.3752	7.76	NA	18.75	13.255	2
Boavista	2017	K10	BVH172	74.1	no	NA	15.13500432	-11.23888806	70	94.11764706	56	30	29.2	29.6	36.8	36.8	36.8	12	23/09/17	19:47	15.7	42.1	32.5	35.25	15.57	NA	25.41	25.41	0.5082	5.13	6.73	11.53	7.796666667	3
Boavista	2017	K10	BVH172	74.1	no	NA	15.13500432	-11.23888806	70	94.11764706	56	30	29.2	29.6	36.8	36.8	36.8	13	23/09/17	19:47	17.1	43.5	32.1	35.25	15.57	NA	25.41	25.41	0.5082	48.68	41.72	42.8	44.4	3
Boavista	2017	K10	BVH172	74.1	no	NA	15.13500432	-11.23888806	70	94.11764706	56	30	29.2	29.6	36.8	36.8	36.8	14	23/09/17	19:47	15.3	42.7	31.8	16.73	23.92	NA	20.325	20.325	0.4065	5.59	2.83	2.03	3.483333333	3
Boavista	2017	K10	BVH172	74.1	no	NA	15.13500432	-11.23888806	70	94.11764706	56	30	29.2	29.6	36.8	36.8	36.8	15	23/09/17	19:47	16.1	41.8	32.3	22.97	24.98	NA	23.975	23.975	0.4795	3.78	8.3	4.59	5.556666667	3
Boavista	2017	K10	BVH172	74.1	no	NA	15.13500432	-11.23888806	70	94.11764706	56	30	29.2	29.6	36.8	36.8	36.8	16	23/09/17	19:47	16	43.2	33.3	27.95	17.38	NA	22.665	22.665	0.4533	NA	NA	NA	NA	0
Boavista	2017	K10	BVH172	74.1	no	NA	15.13500432	-11.23888806	70	94.11764706	56	30	29.2	29.6	36.8	36.8	36.8	17	23/09/17	19:47	15.8	41.9	32.7	12.06	13.86	NA	12.96	12.96	0.2592	1.05	2.96	28.03	10.68	3
Boavista	2017	K10	BVH172	74.1	no	NA	15.13500432	-11.23888806	70	94.11764706	56	30	29.2	29.6	36.8	36.8	36.8	18	23/09/17	19:47	16.3	40.7	32.3	15.07	15.15	NA	15.11	15.11	0.3022	2.21	10.7	2.36	5.09	3
Boavista	2017	K10	BVH172	74.1	no	NA	15.13500432	-11.23888806	70	94.11764706	56	30	29.2	29.6	36.8	36.8	36.8	19	23/09/17	19:47	16	41.7	32.4	23.24	21.97	NA	22.605	22.605	0.4521	6.66	10.28	1.78	6.24	3
Boavista	2017	K10	BVH172	74.1	no	NA	15.13500432	-11.23888806	70	94.11764706	56	30	29.2	29.6	36.8	36.8	36.8	20	23/09/17	19:47	15.7	42.3	31.8	12.22	20.18	NA	16.2	16.2	0.324	14.82	2.85	NA	8.835	2
Boavista	2017	K10	BVH172	74.1	no	NA	15.13500432	-11.23888806	70	94.11764706	56	30	29.2	29.6	36.8	36.8	36.8	21	23/09/17	19:47	14.7	40.2	31.4	13.13	50.3	NA	31.715	31.715	0.6343	6.15	0.63	28.75	11.84333333	3
Boavista	2017	K10	BVH172	74.1	no	NA	15.13500432	-11.23888806	70	94.11764706	56	30	29.2	29.6	36.8	36.8	36.8	22	23/09/17	19:47	14.6	40.5	31.3	23.36	26.99	NA	25.175	25.175	0.5035	2.46	3.7	1.59	2.583333333	3
Boavista	2017	K10	BVH172	74.1	no	NA	15.13500432	-11.23888806	70	94.11764706	56	30	29.2	29.6	36.8	36.8	36.8	23	23/09/17	19:47	15.5	41.6	31.9	21.6	23.07	NA	22.335	22.335	0.4467	1.36	1.85	1.86	1.69	3
Boavista	2017	K10	BVH172	74.1	no	NA	15.13500432	-11.23888806	70	94.11764706	56	30	29.2	29.6	36.8	36.8	36.8	24	23/09/17	19:47	15.8	40.1	31.8	26.06	18.64	NA	22.35	22.35	0.447	1.78	13.06	5.72	6.853333333	3
Boavista	2017	K10	BVH172	74.1	no	NA	15.13500432	-11.23888806	70	94.11764706	56	30	29.2	29.6	36.8	36.8	36.8	25	23/09/17	19:47	15.5	41.9	32.2	11.98	32.72	NA	22.35	22.35	0.447	2.49	45	43.92	30.47	3
Boavista	2017	K10	BVH172	74.1	no	NA	15.13500432	-11.23888806	70	94.11764706	56	30	29.2	29.6	36.8	36.8	36.8	26	23/09/17	19:47	16.6	42.8	32.1	25.6	18.32	NA	21.96	21.96	0.4392	3.66	2.1	0.85	2.203333333	3
Boavista	2017	K10	BVH172	74.1	no	NA	15.13500432	-11.23888806	70	94.11764706	56	30	29.2	29.6	36.8	36.8	36.8	27	23/09/17	19:47	17.1	41.9	32.6	23.8	32.89	NA	28.345	28.345	0.5669	1.38	0.73	13.12	5.076666667	3
Boavista	2017	K7	BVH073	79.3	yes	6 to 10	NA	NA	66	100	54	33	37.6	35.3	37.7	40.3	39	1	23/09/17	21:06	16	42	33.8	19.21	15.35	NA	17.28	17.28	0.3456	3.53	3.75	2.66	3.313333333	3
Boavista	2017	K7	BVH073	79.3	yes	6 to 10	NA	NA	66	100	54	33	37.6	35.3	37.7	40.3	39	2	23/09/17	21:06	15.8	40.5	33.8	NA	NA	NA	NA	NA	NA	3.63	9.55	4.92	6.033333333	3
Boavista	2017	K7	BVH073	79.3	yes	6 to 10	NA	NA	66	100	54	33	37.6	35.3	37.7	40.3	39	3	23/09/17	21:06	15.7	40.4	32.7	18.3	25.03	NA	21.665	21.665	0.4333	2.29	1.69	3.49	2.49	3
Boavista	2017	K7	BVH073	79.3	yes	6 to 10	NA	NA	66	100	54	33	37.6	35.3	37.7	40.3	39	4	23/09/17	21:06	15.6	40.9	33.9	26.15	29.99	NA	28.07	28.07	0.5614	1.66	8.16	14.73	8.183333333	3
Boavista	2017	K7	BVH073	79.3	yes	6 to 10	NA	NA	66	100	54	33	37.6	35.3	37.7	40.3	39	5	23/09/17	21:06	16.1	40.1	33.6	21.3	16.36	NA	18.83	18.83	0.3766	2.19	3.52	1.59	2.433333333	3
Boavista	2017	K7	BVH073	79.3	yes	6 to 10	NA	NA	66	100	54	33	37.6	35.3	37.7	40.3	39	6	23/09/17	21:06	16.6	41.9	34.7	17.38	16.92	NA	17.15	17.15	0.343	1.06	1.92	4.9	2.626666667	3
Boavista	2017	K7	BVH073	79.3	yes	6 to 10	NA	NA	66	100	54	33	37.6	35.3	37.7	40.3	39	7	23/09/17	21:06	16.2	40.5	31.9	11.4	14.32	NA	12.86	12.86	0.2572	2.36	2.45	3.7	2.836666667	3
Boavista	2017	K7	BVH073	79.3	yes	6 to 10	NA	NA	66	100	54	33	37.6	35.3	37.7	40.3	39	8	23/09/17	21:06	15.6	40.3	33.2	18.75	3.35	NA	11.05	11.05	0.221	3.43	1.32	0.9	1.883333333	3
Boavista	2017	K7	BVH073	79.3	yes	6 to 10	NA	NA	66	100	54	33	37.6	35.3	37.7	40.3	39	9	23/09/17	21:06	17.6	43.5	32.8	19.92	14.11	NA	17.015	17.015	0.3403	3.85	3.7	0.7	2.75	3
Boavista	2017	K7	BVH073	79.3	yes	6 to 10	NA	NA	66	100	54	33	37.6	35.3	37.7	40.3	39	10	23/09/17	21:06	15.5	40.8	32	20.67	39.03	NA	29.85	29.85	0.597	1.16	1.63	1.09	1.293333333	3
Boavista	2017	K7	BVH073	79.3	yes	6 to 10	NA	NA	66	100	54	33	37.6	35.3	37.7	40.3	39	11	23/09/17	21:06	16.2	40.6	32.8	19.94	22.5	NA	21.22	21.22	0.4244	1.45	1.09	2.4	1.646666667	3
Boavista	2017	K7	BVH073	79.3	yes	6 to 10	NA	NA	66	100	54	33	37.6	35.3	37.7	40.3	39	12	23/09/17	21:06	16.2	40.2	33.6	28.85	29.04	NA	28.945	28.945	0.5789	2.26	3.69	3.89	3.28	3
Boavista	2017	K7	BVH073	79.3	yes	6 to 10	NA	NA	66	100	54	33	37.6	35.3	37.7	40.3	39	13	23/09/17	21:06	16	41.4	33	15.21	24.6	NA	19.905	19.905	0.3981	2.22	2.22	4.76	3.066666667	3
Boavista	2017	K7	BVH073	79.3	yes	6 to 10	NA	NA	66	100	54	33	37.6	35.3	37.7	40.3	39	14	23/09/17	21:06	15.5	40	32.1	18.12	17	NA	17.56	17.56	0.3512	5.25	6.53	1.32	4.366666667	3
Boavista	2017	K7	BVH073	79.3	yes	6 to 10	NA	NA	66	100	54	33	37.6	35.3	37.7	40.3	39	15	23/09/17	21:06	15.5	43	32.7	14.19	23.46	NA	18.825	18.825	0.3765	4.28	1.92	2.9	3.033333333	3
Boavista	2017	K7	BVH073	79.3	yes	6 to 10	NA	NA	66	100	54	33	37.6	35.3	37.7	40.3	39	16	23/09/17	21:06	16.2	41.4	30.8	14.42	37.8	NA	26.11	26.11	0.5222	4.66	2.95	0.93	2.846666667	3
Boavista	2017	K7	BVH073	79.3	yes	6 to 10	NA	NA	66	100	54	33	37.6	35.3	37.7	40.3	39	17	23/09/17	21:06	15.1	40.4	32.3	10.13	15.53	NA	12.83	12.83	0.2566	3.5	2.5	1.39	2.463333333	3
Boavista	2017	K7	BVH073	79.3	yes	6 to 10	NA	NA	66	100	54	33	37.6	35.3	37.7	40.3	39	18	23/09/17	21:06	16.8	42.4	32.2	37.25	46.99	NA	42.12	42.12	0.8424	26.66	52.79	6.22	28.55666667	3
Boavista	2017	K7	BVH073	79.3	yes	6 to 10	NA	NA	66	100	54	33	37.6	35.3	37.7	40.3	39	19	23/09/17	21:06	15.7	40.2	32.5	14.63	43.65	NA	29.14	29.14	0.5828	6.19	2.56	1.49	3.413333333	3
Boavista	2017	K7	BVH073	79.3	yes	6 to 10	NA	NA	66	100	54	33	37.6	35.3	37.7	40.3	39	20	23/09/17	21:06	15.9	40.8	32.9	24.15	15.58	NA	19.865	19.865	0.3973	1.89	2.6	2.83	2.44	3
Boavista	2017	K7	BVH073	79.3	yes	6 to 10	NA	NA	66	100	54	33	37.6	35.3	37.7	40.3	39	21	23/09/17	21:06	15.5	39.9	32.5	29.05	24.94	NA	26.995	26.995	0.5399	3.85	0.83	4.25	2.976666667	3
Boavista	2017	K7	BVH073	79.3	yes	6 to 10	NA	NA	66	100	54	33	37.6	35.3	37.7	40.3	39	22	23/09/17	21:06	15.3	40.5	31.4	12.92	15.76	NA	14.34	14.34	0.2868	4.5	7.38	20.56	10.81333333	3
Boavista	2017	K7	BVH073	79.3	yes	6 to 10	NA	NA	66	100	54	33	37.6	35.3	37.7	40.3	39	23	23/09/17	21:06	16.9	40.8	33.9	30.77	20.45	NA	25.61	25.61	0.5122	2.16	1.63	3.58	2.456666667	3
Boavista	2017	K7	BVH073	79.3	yes	6 to 10	NA	NA	66	100	54	33	37.6	35.3	37.7	40.3	39	24	23/09/17	21:06	16.5	41.3	33.1	29.9	28.12	NA	29.01	29.01	0.5802	1.85	2.45	3.46	2.586666667	3
Boavista	2017	K7	BVH073	79.3	yes	6 to 10	NA	NA	66	100	54	33	37.6	35.3	37.7	40.3	39	25	23/09/17	21:06	17.5	41.6	33.5	13.95	32.25	NA	23.1	23.1	0.462	4.16	0.8	6.8	3.92	3
Boavista	2017	K7	BVH073	79.3	yes	6 to 10	NA	NA	66	100	54	33	37.6	35.3	37.7	40.3	39	26	23/09/17	21:06	16.3	42	32.2	21.94	22.08	NA	22.01	22.01	0.4402	1.98	0.78	1.59	1.45	3
Boavista	2017	K7	BVH073	79.3	yes	6 to 10	NA	NA	66	100	54	33	37.6	35.3	37.7	40.3	39	27	23/09/17	21:06	16.8	42.6	33.9	19.99	20.83	NA	20.41	20.41	0.4082	2.4	2.79	2.5	2.563333333	3
Boavista	2017	K5	BVH199	82.43333333	yes	6 to 10	12.41908448	-15.32366991	74	90.27777778	55	32	32.4	32.2	38.3	38.3	38.3	1	23/09/17	21:06	17.8	43.9	33.9	23.22	10.16	NA	16.69	16.69	0.3338	2.91	0.79	2.34	2.013333333	3
Boavista	2017	K5	BVH199	82.43333333	yes	6 to 10	12.41908448	-15.32366991	74	90.27777778	55	32	32.4	32.2	38.3	38.3	38.3	2	23/09/17	21:06	18.1	42	33.8	14.86	14.87	NA	14.865	14.865	0.2973	1.58	1.42	2.28	1.76	3
Boavista	2017	K5	BVH199	82.43333333	yes	6 to 10	12.41908448	-15.32366991	74	90.27777778	55	32	32.4	32.2	38.3	38.3	38.3	3	23/09/17	21:06	18.1	43.7	34.3	14.05	18.9	NA	16.475	16.475	0.3295	1.26	1.26	3.34	1.953333333	3
Boavista	2017	K5	BVH199	82.43333333	yes	6 to 10	12.41908448	-15.32366991	74	90.27777778	55	32	32.4	32.2	38.3	38.3	38.3	4	23/09/17	21:06	17.5	42.4	32.9	10.96	16.2	NA	13.58	13.58	0.2716	1.53	3.75	2.65	2.643333333	3
Boavista	2017	K5	BVH199	82.43333333	yes	6 to 10	12.41908448	-15.32366991	74	90.27777778	55	32	32.4	32.2	38.3	38.3	38.3	5	23/09/17	21:06	18.6	44.3	34.4	11.63	12.09	NA	11.86	11.86	0.2372	1.61	1.2	7.68	3.496666667	3
Boavista	2017	K5	BVH199	82.43333333	yes	6 to 10	12.41908448	-15.32366991	74	90.27777778	55	32	32.4	32.2	38.3	38.3	38.3	6	23/09/17	21:06	19	44.1	33.1	9.02	16.23	NA	12.625	12.625	0.2525	7.89	0.82	3.13	3.946666667	3
Boavista	2017	K5	BVH199	82.43333333	yes	6 to 10	12.41908448	-15.32366991	74	90.27777778	55	32	32.4	32.2	38.3	38.3	38.3	7	23/09/17	21:06	18.4	43.4	30	14.45	11.47	NA	12.96	12.96	0.2592	23.32	2.42	17.03	14.25666667	3
Boavista	2017	K5	BVH199	82.43333333	yes	6 to 10	12.41908448	-15.32366991	74	90.27777778	55	32	32.4	32.2	38.3	38.3	38.3	8	23/09/17	21:06	18.2	43.5	34.7	11.59	10.53	NA	11.06	11.06	0.2212	NA	6.6	NA	6.6	1
Boavista	2017	K5	BVH199	82.43333333	yes	6 to 10	12.41908448	-15.32366991	74	90.27777778	55	32	32.4	32.2	38.3	38.3	38.3	9	23/09/17	21:06	17	41.6	32.5	30.19	20.23	NA	25.21	25.21	0.5042	1.13	4.66	0.78	2.19	3
Boavista	2017	K5	BVH199	82.43333333	yes	6 to 10	12.41908448	-15.32366991	74	90.27777778	55	32	32.4	32.2	38.3	38.3	38.3	10	23/09/17	21:06	18.4	42.6	33.4	21.83	12.23	NA	17.03	17.03	0.3406	1.25	3.12	2.73	2.366666667	3
Boavista	2017	K5	BVH199	82.43333333	yes	6 to 10	12.41908448	-15.32366991	74	90.27777778	55	32	32.4	32.2	38.3	38.3	38.3	11	23/09/17	21:06	18.4	43.8	33.3	34.32	19.14	NA	26.73	26.73	0.5346	1.52	5.66	2.43	3.203333333	3
Boavista	2017	K5	BVH199	82.43333333	yes	6 to 10	12.41908448	-15.32366991	74	90.27777778	55	32	32.4	32.2	38.3	38.3	38.3	12	23/09/17	21:06	18.1	44.5	34.4	26.66	22.93	NA	24.795	24.795	0.4959	1.43	6.05	28.85	12.11	3
Boavista	2017	K5	BVH199	82.43333333	yes	6 to 10	12.41908448	-15.32366991	74	90.27777778	55	32	32.4	32.2	38.3	38.3	38.3	13	23/09/17	21:06	17.5	42.9	31.5	19.9	17.4	NA	18.65	18.65	0.373	2.32	0.97	1.02	1.436666667	3
Boavista	2017	K5	BVH199	82.43333333	yes	6 to 10	12.41908448	-15.32366991	74	90.27777778	55	32	32.4	32.2	38.3	38.3	38.3	14	23/09/17	21:06	18.7	43	33.1	10.45	11.84	NA	11.145	11.145	0.2229	5.23	NA	42.35	23.79	2
Boavista	2017	K5	BVH199	82.43333333	yes	6 to 10	12.41908448	-15.32366991	74	90.27777778	55	32	32.4	32.2	38.3	38.3	38.3	15	23/09/17	21:06	19.1	44.9	33.3	14.8	14.84	NA	14.82	14.82	0.2964	6.89	0.76	2.9	3.516666667	3
Boavista	2017	K5	BVH199	82.43333333	yes	6 to 10	12.41908448	-15.32366991	74	90.27777778	55	32	32.4	32.2	38.3	38.3	38.3	16	23/09/17	21:06	17.9	44	33.4	24.11	15.53	NA	19.82	19.82	0.3964	1.73	3.4	18.83	7.986666667	3
Boavista	2017	K5	BVH199	82.43333333	yes	6 to 10	12.41908448	-15.32366991	74	90.27777778	55	32	32.4	32.2	38.3	38.3	38.3	17	23/09/17	21:06	18.3	44.9	34.5	22.85	18.84	NA	20.845	20.845	0.4169	2.83	2.23	1.75	2.27	3
Boavista	2017	K5	BVH199	82.43333333	yes	6 to 10	12.41908448	-15.32366991	74	90.27777778	55	32	32.4	32.2	38.3	38.3	38.3	18	23/09/17	21:06	18	42.8	34.1	24.03	18.97	NA	21.5	21.5	0.43	1.84	0.96	1.3	1.366666667	3
Boavista	2017	K5	BVH199	82.43333333	yes	6 to 10	12.41908448	-15.32366991	74	90.27777778	55	32	32.4	32.2	38.3	38.3	38.3	19	23/09/17	21:06	18.5	45	34.9	14.83	12.63	NA	13.73	13.73	0.2746	1.23	1.68	0.68	1.196666667	3
Boavista	2017	K5	BVH199	82.43333333	yes	6 to 10	12.41908448	-15.32366991	74	90.27777778	55	32	32.4	32.2	38.3	38.3	38.3	20	23/09/17	21:06	18.1	43.5	33.7	17.7	18.85	NA	18.275	18.275	0.3655	2.2	0.72	2.12	1.68	3
Boavista	2017	K5	BVH199	82.43333333	yes	6 to 10	12.41908448	-15.32366991	74	90.27777778	55	32	32.4	32.2	38.3	38.3	38.3	21	23/09/17	21:06	18.4	44.2	34.5	22.2	23.05	NA	22.625	22.625	0.4525	2.61	0.96	4.1	2.556666667	3
Boavista	2017	K5	BVH199	82.43333333	yes	6 to 10	12.41908448	-15.32366991	74	90.27777778	55	32	32.4	32.2	38.3	38.3	38.3	22	23/09/17	21:06	18.7	44.6	34.43	39.32	15.23	NA	27.275	27.275	0.5455	1.56	2.15	3.18	2.296666667	3
Boavista	2017	K5	BVH199	82.43333333	yes	6 to 10	12.41908448	-15.32366991	74	90.27777778	55	32	32.4	32.2	38.3	38.3	38.3	23	23/09/17	21:06	18.2	44.7	31.7	12.25	21.77	NA	17.01	17.01	0.3402	1.45	1.03	2.12	1.533333333	3
Boavista	2017	K5	BVH199	82.43333333	yes	6 to 10	12.41908448	-15.32366991	74	90.27777778	55	32	32.4	32.2	38.3	38.3	38.3	24	23/09/17	21:06	18.8	44.1	31.5	18.22	19.95	NA	19.085	19.085	0.3817	2.76	3.58	7.36	4.566666667	3
Boavista	2017	K5	BVH199	82.43333333	yes	6 to 10	12.41908448	-15.32366991	74	90.27777778	55	32	32.4	32.2	38.3	38.3	38.3	25	23/09/17	21:06	17.6	42.3	31.5	12.83	18.42	NA	15.625	15.625	0.3125	46.3	3.13	1.4	16.94333333	3
Boavista	2017	K6	BVH213	83.13333333	yes	6 to 10	12.02590999	-15.74924905	87	76.47058824	55	38.6	38.2	38.4	41.2	41	41.1	1	24/09/17	23:35:00	18	43.4	33.4	17.46	14.07	NA	15.765	15.765	0.3153	5.5	13.53	3.82	7.616666667	3
Boavista	2017	K6	BVH213	83.13333333	yes	6 to 10	12.02590999	-15.74924905	87	76.47058824	55	38.6	38.2	38.4	41.2	41	41.1	2	24/09/17	23:35:00	18.3	43.7	32.6	11.03	18.17	NA	14.6	14.6	0.292	10.48	0.32	1.2	4	3
Boavista	2017	K6	BVH213	83.13333333	yes	6 to 10	12.02590999	-15.74924905	87	76.47058824	55	38.6	38.2	38.4	41.2	41	41.1	3	24/09/17	23:35:00	17.5	41.2	33	7.2	29.16	NA	18.18	18.18	0.3636	1.64	4.4	4.85	3.63	3
Boavista	2017	K6	BVH213	83.13333333	yes	6 to 10	12.02590999	-15.74924905	87	76.47058824	55	38.6	38.2	38.4	41.2	41	41.1	4	24/09/17	23:35:00	17.7	42.9	32.3	13.29	15.01	NA	14.15	14.15	0.283	1.23	1.29	1.48	1.333333333	3
Boavista	2017	K6	BVH213	83.13333333	yes	6 to 10	12.02590999	-15.74924905	87	76.47058824	55	38.6	38.2	38.4	41.2	41	41.1	5	24/09/17	23:35:00	16.7	41.7	31.4	13.33	15.37	NA	14.35	14.35	0.287	2.36	1.68	2	2.013333333	3
Boavista	2017	K6	BVH213	83.13333333	yes	6 to 10	12.02590999	-15.74924905	87	76.47058824	55	38.6	38.2	38.4	41.2	41	41.1	6	24/09/17	23:35:00	18.8	45.5	34.4	18.15	23.1	NA	20.625	20.625	0.4125	2.19	1.23	2.48	1.966666667	3
Boavista	2017	K6	BVH213	83.13333333	yes	6 to 10	12.02590999	-15.74924905	87	76.47058824	55	38.6	38.2	38.4	41.2	41	41.1	7	24/09/17	23:35:00	18.1	43.9	33.4	18.95	20.45	NA	19.7	19.7	0.394	0.76	2.4	2.58	1.913333333	3
Boavista	2017	K6	BVH213	83.13333333	yes	6 to 10	12.02590999	-15.74924905	87	76.47058824	55	38.6	38.2	38.4	41.2	41	41.1	8	24/09/17	23:35:00	17.6	44.5	34.2	9.96	8.52	NA	9.24	9.24	0.1848	1.53	2.52	0.8	1.616666667	3
Boavista	2017	K6	BVH213	83.13333333	yes	6 to 10	12.02590999	-15.74924905	87	76.47058824	55	38.6	38.2	38.4	41.2	41	41.1	9	24/09/17	23:35:00	18	44.9	33.3	18.62	15.9	NA	17.26	17.26	0.3452	1.05	1.12	8.38	3.516666667	3
Boavista	2017	K6	BVH213	83.13333333	yes	6 to 10	12.02590999	-15.74924905	87	76.47058824	55	38.6	38.2	38.4	41.2	41	41.1	10	24/09/17	23:35:00	17.8	44	34.1	17.56	16.44	NA	17	17	0.34	3.36	25.7	2.48	10.51333333	3
Boavista	2017	K6	BVH213	83.13333333	yes	6 to 10	12.02590999	-15.74924905	87	76.47058824	55	38.6	38.2	38.4	41.2	41	41.1	11	24/09/17	23:35:00	18.1	44.9	33.5	10.82	15.22	NA	13.02	13.02	0.2604	37.5	6.72	4.9	16.37333333	3
Boavista	2017	K6	BVH213	83.13333333	yes	6 to 10	12.02590999	-15.74924905	87	76.47058824	55	38.6	38.2	38.4	41.2	41	41.1	12	24/09/17	23:35:00	17.2	42.7	31.6	28.4	14.02	NA	21.21	21.21	0.4242	3.62	2.65	1.36	2.543333333	3
Boavista	2017	K6	BVH213	83.13333333	yes	6 to 10	12.02590999	-15.74924905	87	76.47058824	55	38.6	38.2	38.4	41.2	41	41.1	13	24/09/17	23:35:00	18.2	44.9	33.2	19.43	4.4	NA	11.915	11.915	0.2383	1	2.48	2.42	1.966666667	3
Boavista	2017	K6	BVH213	83.13333333	yes	6 to 10	12.02590999	-15.74924905	87	76.47058824	55	38.6	38.2	38.4	41.2	41	41.1	14	24/09/17	23:35:00	17.4	44.2	33.4	15.35	16.98	NA	16.165	16.165	0.3233	31.38	41.88	35.92	36.39333333	3
Boavista	2017	K6	BVH213	83.13333333	yes	6 to 10	12.02590999	-15.74924905	87	76.47058824	55	38.6	38.2	38.4	41.2	41	41.1	15	24/09/17	23:35:00	18.1	43	33.6	12.93	17.99	NA	15.46	15.46	0.3092	2.67	2	0.91	1.86	3
Boavista	2017	K6	BVH213	83.13333333	yes	6 to 10	12.02590999	-15.74924905	87	76.47058824	55	38.6	38.2	38.4	41.2	41	41.1	16	24/09/17	23:35:00	17.7	43.5	32.4	16.85	18.65	NA	17.75	17.75	0.355	2.62	1.72	2.26	2.2	3
Boavista	2017	K6	BVH213	83.13333333	yes	6 to 10	12.02590999	-15.74924905	87	76.47058824	55	38.6	38.2	38.4	41.2	41	41.1	17	24/09/17	23:35:00	17.7	43.6	33.5	NA	NA	NA	NA	NA	NA	21.18	21.55	NA	21.365	2
Boavista	2017	K6	BVH213	83.13333333	yes	6 to 10	12.02590999	-15.74924905	87	76.47058824	55	38.6	38.2	38.4	41.2	41	41.1	18	24/09/17	23:35:00	17.3	42.6	32.8	25.05	14.45	NA	19.75	19.75	0.395	6.69	2.97	5.46	5.04	3
Boavista	2017	K6	BVH213	83.13333333	yes	6 to 10	12.02590999	-15.74924905	87	76.47058824	55	38.6	38.2	38.4	41.2	41	41.1	19	24/09/17	23:35:00	16.8	43.2	33	17	11.93	NA	14.465	14.465	0.2893	1.45	1.48	1.02	1.316666667	3
Boavista	2017	K6	BVH213	83.13333333	yes	6 to 10	12.02590999	-15.74924905	87	76.47058824	55	38.6	38.2	38.4	41.2	41	41.1	20	24/09/17	23:35:00	17.2	44.3	34.2	19.99	18.66	NA	19.325	19.325	0.3865	1.9	2.16	2.22	2.093333333	3
Boavista	2017	K6	BVH213	83.13333333	yes	6 to 10	12.02590999	-15.74924905	87	76.47058824	55	38.6	38.2	38.4	41.2	41	41.1	21	24/09/17	23:35:00	16.6	42.6	32.6	13.39	12.4	NA	12.895	12.895	0.2579	5.62	3.4	5.45	4.823333333	3
Boavista	2017	K6	BVH213	83.13333333	yes	6 to 10	12.02590999	-15.74924905	87	76.47058824	55	38.6	38.2	38.4	41.2	41	41.1	22	24/09/17	23:35:00	17.7	42.5	32.4	11.55	15.43	NA	13.49	13.49	0.2698	1.43	1.32	1.02	1.256666667	3
Boavista	2017	K6	BVH213	83.13333333	yes	6 to 10	12.02590999	-15.74924905	87	76.47058824	55	38.6	38.2	38.4	41.2	41	41.1	23	24/09/17	23:35:00	17.8	44.6	32.8	14.39	17.84	NA	16.115	16.115	0.3223	1.16	0.76	1.65	1.19	3
Boavista	2017	K6	BVH213	83.13333333	yes	6 to 10	12.02590999	-15.74924905	87	76.47058824	55	38.6	38.2	38.4	41.2	41	41.1	24	24/09/17	23:35:00	16.8	42.9	32.6	14.69	16.11	NA	15.4	15.4	0.308	6.65	14.22	8.83	9.9	3
Boavista	2017	K6	BVH213	83.13333333	yes	6 to 10	12.02590999	-15.74924905	87	76.47058824	55	38.6	38.2	38.4	41.2	41	41.1	25	24/09/17	23:35:00	15	41	32	20.33	15.97	NA	18.15	18.15	0.363	3.8	3.26	1	2.686666667	3
Boavista	2017	K6	BVH213	83.13333333	yes	6 to 10	12.02590999	-15.74924905	87	76.47058824	55	38.6	38.2	38.4	41.2	41	41.1	26	24/09/17	23:35:00	16.8	42.6	32.9	30.59	28	NA	29.295	29.295	0.5859	9.2	24.32	NA	16.76	2
Boavista	2017	K3	BVH173	83.83333333	no	NA	11.35463967	-16.05566129	90	85.22727273	56	33	33.1	33.05	38.1	38.2	38.15	1	24/09/17	22:00	16.9	43.1	32.1	7.69	10.36	NA	9.025	9.025	0.1805	2.44	0.89	1.52	1.616666667	3
Boavista	2017	K3	BVH173	83.83333333	no	NA	11.35463967	-16.05566129	90	85.22727273	56	33	33.1	33.05	38.1	38.2	38.15	2	24/09/17	22:00	14.6	39.5	31.2	12.59	10.67	NA	11.63	11.63	0.2326	1.2	1.25	6.46	2.97	3
Boavista	2017	K3	BVH173	83.83333333	no	NA	11.35463967	-16.05566129	90	85.22727273	56	33	33.1	33.05	38.1	38.2	38.15	3	24/09/17	22:00	16.9	43.5	32.3	10.92	8.78	NA	9.85	9.85	0.197	2.48	2.02	1.79	2.096666667	3
Boavista	2017	K3	BVH173	83.83333333	no	NA	11.35463967	-16.05566129	90	85.22727273	56	33	33.1	33.05	38.1	38.2	38.15	4	24/09/17	22:00	15.5	42.1	30.2	10.34	8.31	NA	9.325	9.325	0.1865	5.25	1.48	1.6	2.776666667	3
Boavista	2017	K3	BVH173	83.83333333	no	NA	11.35463967	-16.05566129	90	85.22727273	56	33	33.1	33.05	38.1	38.2	38.15	5	24/09/17	22:00	16.5	42.3	32.3	9.86	6.93	NA	8.395	8.395	0.1679	0.79	0.85	3.11	1.583333333	3
Boavista	2017	K3	BVH173	83.83333333	no	NA	11.35463967	-16.05566129	90	85.22727273	56	33	33.1	33.05	38.1	38.2	38.15	6	24/09/17	22:00	16.2	40.8	30.5	8.32	8.61	NA	8.465	8.465	0.1693	0.98	1.62	2.15	1.583333333	3
Boavista	2017	K3	BVH173	83.83333333	no	NA	11.35463967	-16.05566129	90	85.22727273	56	33	33.1	33.05	38.1	38.2	38.15	7	24/09/17	22:00	16	40.4	30.4	9.13	8.19	NA	8.66	8.66	0.1732	1.56	0.9	1	1.153333333	3
Boavista	2017	K3	BVH173	83.83333333	no	NA	11.35463967	-16.05566129	90	85.22727273	56	33	33.1	33.05	38.1	38.2	38.15	8	24/09/17	22:00	15.6	40.6	31.8	7.98	7.21	NA	7.595	7.595	0.1519	10.72	1.13	5.83	5.893333333	3
Boavista	2017	K3	BVH173	83.83333333	no	NA	11.35463967	-16.05566129	90	85.22727273	56	33	33.1	33.05	38.1	38.2	38.15	9	24/09/17	22:00	15.8	42.3	31.8	8.59	5.99	NA	7.29	7.29	0.1458	0.74	6.12	3.16	3.34	3
Boavista	2017	K3	BVH173	83.83333333	no	NA	11.35463967	-16.05566129	90	85.22727273	56	33	33.1	33.05	38.1	38.2	38.15	10	24/09/17	22:00	16.5	40.7	31	10.28	12.24	NA	11.26	11.26	0.2252	1.26	2.69	1.12	1.69	3
Boavista	2017	K3	BVH173	83.83333333	no	NA	11.35463967	-16.05566129	90	85.22727273	56	33	33.1	33.05	38.1	38.2	38.15	11	24/09/17	22:00	15.7	40.7	30.6	9.95	11.98	NA	10.965	10.965	0.2193	1.33	1.62	2.15	1.7	3
Boavista	2017	K3	BVH173	83.83333333	no	NA	11.35463967	-16.05566129	90	85.22727273	56	33	33.1	33.05	38.1	38.2	38.15	12	24/09/17	22:00	16.1	40.7	30.1	9.65	8	NA	8.825	8.825	0.1765	1.42	2.7	2.89	2.336666667	3
Boavista	2017	K3	BVH173	83.83333333	no	NA	11.35463967	-16.05566129	90	85.22727273	56	33	33.1	33.05	38.1	38.2	38.15	13	24/09/17	22:00	15.9	41.2	31.8	9.89	9.3	NA	9.595	9.595	0.1919	1.6	1.6	1.62	1.606666667	3
Boavista	2017	K3	BVH173	83.83333333	no	NA	11.35463967	-16.05566129	90	85.22727273	56	33	33.1	33.05	38.1	38.2	38.15	14	24/09/17	22:00	16.3	39.8	30.1	22.38	8.61	NA	15.495	15.495	0.3099	3.36	4.65	4.52	4.176666667	3
Boavista	2017	K3	BVH173	83.83333333	no	NA	11.35463967	-16.05566129	90	85.22727273	56	33	33.1	33.05	38.1	38.2	38.15	15	24/09/17	22:00	14.9	41.3	30.6	23.18	13.92	NA	18.55	18.55	0.371	1.46	1.83	4.79	2.693333333	3
Boavista	2017	K3	BVH173	83.83333333	no	NA	11.35463967	-16.05566129	90	85.22727273	56	33	33.1	33.05	38.1	38.2	38.15	16	24/09/17	22:00	15.8	41.5	30.7	14.54	12.28	NA	13.41	13.41	0.2682	0.8	2.45	0.6	1.283333333	3
Boavista	2017	K3	BVH173	83.83333333	no	NA	11.35463967	-16.05566129	90	85.22727273	56	33	33.1	33.05	38.1	38.2	38.15	17	24/09/17	22:00	17	43	31.3	12.98	12.7	NA	12.84	12.84	0.2568	1.48	7.3	2.66	3.813333333	3
Boavista	2017	K3	BVH173	83.83333333	no	NA	11.35463967	-16.05566129	90	85.22727273	56	33	33.1	33.05	38.1	38.2	38.15	18	24/09/17	22:00	16.4	41.2	32.2	8.2	10.58	NA	9.39	9.39	0.1878	0.58	0.61	1.46	0.883333333	3
Boavista	2017	K3	BVH173	83.83333333	no	NA	11.35463967	-16.05566129	90	85.22727273	56	33	33.1	33.05	38.1	38.2	38.15	19	24/09/17	22:00	16.3	41.1	30	10.92	10.23	NA	10.575	10.575	0.2115	0.9	3	2.22	2.04	3
Boavista	2017	K3	BVH173	83.83333333	no	NA	11.35463967	-16.05566129	90	85.22727273	56	33	33.1	33.05	38.1	38.2	38.15	20	24/09/17	22:00	17	43.2	33.1	16.66	12.31	NA	14.485	14.485	0.2897	0.65	1.7	1.23	1.193333333	3
Boavista	2017	K3	BVH173	83.83333333	no	NA	11.35463967	-16.05566129	90	85.22727273	56	33	33.1	33.05	38.1	38.2	38.15	21	24/09/17	22:00	16.2	41.9	31.1	11.88	8.45	NA	10.165	10.165	0.2033	1.78	2.1	2.05	1.976666667	3
Boavista	2017	K3	BVH173	83.83333333	no	NA	11.35463967	-16.05566129	90	85.22727273	56	33	33.1	33.05	38.1	38.2	38.15	22	24/09/17	22:00	16.1	40.5	32.1	13.2	14.42	NA	13.81	13.81	0.2762	1.33	2.78	4.18	2.763333333	3
Boavista	2017	K3	BVH173	83.83333333	no	NA	11.35463967	-16.05566129	90	85.22727273	56	33	33.1	33.05	38.1	38.2	38.15	23	24/09/17	22:00	17.5	44.1	31.4	16.73	11.3	NA	14.015	14.015	0.2803	1.92	1.26	1.9	1.693333333	3
Boavista	2017	K3	BVH173	83.83333333	no	NA	11.35463967	-16.05566129	90	85.22727273	56	33	33.1	33.05	38.1	38.2	38.15	24	24/09/17	22:00	15.7	40.3	30.2	10.02	11.4	NA	10.71	10.71	0.2142	0.69	0.77	1.79	1.083333333	3
Boavista	2017	K4	BVH218	82.53333333	no	NA	12.30849644	-15.6685072	77	82.66666667	54	38.5	37.1	37.8	40.2	39.4	39.8	1	24/09/17	06:25	19	44.4	33.1	6.93	5.96	NA	6.445	6.445	0.1289	3.06	2.09	1.73	2.293333333	3
Boavista	2017	K4	BVH218	82.53333333	no	NA	12.30849644	-15.6685072	77	82.66666667	54	38.5	37.1	37.8	40.2	39.4	39.8	2	24/09/17	06:25	19	43.7	34.8	9.36	8.94	NA	9.15	9.15	0.183	10.2	0.85	3.42	4.823333333	3
Boavista	2017	K4	BVH218	82.53333333	no	NA	12.30849644	-15.6685072	77	82.66666667	54	38.5	37.1	37.8	40.2	39.4	39.8	3	24/09/17	06:25	18.5	44.3	34.1	10.22	9.71	NA	9.965	9.965	0.1993	6.95	2.12	1.63	3.566666667	3
Boavista	2017	K4	BVH218	82.53333333	no	NA	12.30849644	-15.6685072	77	82.66666667	54	38.5	37.1	37.8	40.2	39.4	39.8	4	24/09/17	06:25	18.4	43.7	34.3	7.69	8.15	NA	7.92	7.92	0.1584	3.46	2.65	0.69	2.266666667	3
Boavista	2017	K4	BVH218	82.53333333	no	NA	12.30849644	-15.6685072	77	82.66666667	54	38.5	37.1	37.8	40.2	39.4	39.8	5	24/09/17	06:25	17.6	43.1	32.7	8.16	9.66	NA	8.91	8.91	0.1782	7.93	9.95	9.65	9.176666667	3
Boavista	2017	K4	BVH218	82.53333333	no	NA	12.30849644	-15.6685072	77	82.66666667	54	38.5	37.1	37.8	40.2	39.4	39.8	6	24/09/17	06:25	18.2	43	33.7	7.29	9.74	NA	8.515	8.515	0.1703	7.57	2.95	8.63	6.383333333	3
Boavista	2017	K4	BVH218	82.53333333	no	NA	12.30849644	-15.6685072	77	82.66666667	54	38.5	37.1	37.8	40.2	39.4	39.8	7	24/09/17	06:25	17.5	43	33.1	9.35	11.53	NA	10.44	10.44	0.2088	2.99	1.79	1.73	2.17	3
Boavista	2017	K4	BVH218	82.53333333	no	NA	12.30849644	-15.6685072	77	82.66666667	54	38.5	37.1	37.8	40.2	39.4	39.8	8	24/09/17	06:25	19.4	44.8	32.1	9.05	12.51	NA	10.78	10.78	0.2156	1.83	1.72	0.99	1.513333333	3
Boavista	2017	K4	BVH218	82.53333333	no	NA	12.30849644	-15.6685072	77	82.66666667	54	38.5	37.1	37.8	40.2	39.4	39.8	9	24/09/17	06:25	18.7	43.5	33.2	7.83	7.54	NA	7.685	7.685	0.1537	1.56	2.1	18.18	7.28	3
Boavista	2017	K4	BVH218	82.53333333	no	NA	12.30849644	-15.6685072	77	82.66666667	54	38.5	37.1	37.8	40.2	39.4	39.8	10	24/09/17	06:25	18	43.5	32.4	11.6	8.77	NA	10.185	10.185	0.2037	1.76	0.76	1.86	1.46	3
Boavista	2017	K4	BVH218	82.53333333	no	NA	12.30849644	-15.6685072	77	82.66666667	54	38.5	37.1	37.8	40.2	39.4	39.8	11	24/09/17	06:25	18.3	45.8	34.7	7.21	7.5	NA	7.355	7.355	0.1471	1.69	1.63	1.05	1.456666667	3
Boavista	2017	K4	BVH218	82.53333333	no	NA	12.30849644	-15.6685072	77	82.66666667	54	38.5	37.1	37.8	40.2	39.4	39.8	12	24/09/17	06:25	18.1	42.9	32.4	12.53	10.12	NA	11.325	11.325	0.2265	7.46	3.18	4.2	4.946666667	3
Boavista	2017	K4	BVH218	82.53333333	no	NA	12.30849644	-15.6685072	77	82.66666667	54	38.5	37.1	37.8	40.2	39.4	39.8	13	24/09/17	06:25	17.6	42.7	33.4	10.11	6.52	NA	8.315	8.315	0.1663	4.56	0.92	3.76	3.08	3
Boavista	2017	K4	BVH218	82.53333333	no	NA	12.30849644	-15.6685072	77	82.66666667	54	38.5	37.1	37.8	40.2	39.4	39.8	14	24/09/17	06:25	19.4	46.8	33	10.9	10.76	NA	10.83	10.83	0.2166	5.02	1.33	7.76	4.703333333	3
Boavista	2017	K4	BVH218	82.53333333	no	NA	12.30849644	-15.6685072	77	82.66666667	54	38.5	37.1	37.8	40.2	39.4	39.8	15	24/09/17	06:25	18	43	32.4	13.22	NA	NA	13.22	13.22	0.2644	2.52	4.26	0.92	2.566666667	3
Boavista	2017	K4	BVH218	82.53333333	no	NA	12.30849644	-15.6685072	77	82.66666667	54	38.5	37.1	37.8	40.2	39.4	39.8	16	24/09/17	06:25	18.2	42.3	33.1	10.35	7.66	NA	9.005	9.005	0.1801	1.36	7.13	2.53	3.673333333	3
Boavista	2017	K4	BVH218	82.53333333	no	NA	12.30849644	-15.6685072	77	82.66666667	54	38.5	37.1	37.8	40.2	39.4	39.8	17	24/09/17	06:25	18.5	44.8	33.3	9.29	8.21	NA	8.75	8.75	0.175	3.18	2.36	1.84	2.46	3
Boavista	2017	K4	BVH218	82.53333333	no	NA	12.30849644	-15.6685072	77	82.66666667	54	38.5	37.1	37.8	40.2	39.4	39.8	18	24/09/17	06:25	19.1	44.4	35.2	9.33	11.13	NA	10.23	10.23	0.2046	3.34	2.15	5.59	3.693333333	3
Boavista	2017	K4	BVH218	82.53333333	no	NA	12.30849644	-15.6685072	77	82.66666667	54	38.5	37.1	37.8	40.2	39.4	39.8	19	24/09/17	06:25	19	45	33.5	10.07	7.6	NA	8.835	8.835	0.1767	2.66	0.68	8.83	4.056666667	3
Boavista	2017	K4	BVH218	82.53333333	no	NA	12.30849644	-15.6685072	77	82.66666667	54	38.5	37.1	37.8	40.2	39.4	39.8	20	24/09/17	06:25	19.3	44.7	33.1	10.23	8.27	NA	9.25	9.25	0.185	7.43	1.32	4.73	4.493333333	3
Boavista	2017	K4	BVH218	82.53333333	no	NA	12.30849644	-15.6685072	77	82.66666667	54	38.5	37.1	37.8	40.2	39.4	39.8	21	24/09/17	06:25	18.6	42.4	31.8	10.83	7.38	NA	9.105	9.105	0.1821	6.38	1.13	2.64	3.383333333	3
Boavista	2017	K4	BVH218	82.53333333	no	NA	12.30849644	-15.6685072	77	82.66666667	54	38.5	37.1	37.8	40.2	39.4	39.8	22	24/09/17	06:25	18.6	42.4	32.9	15.86	8.84	NA	12.35	12.35	0.247	2.66	1.4	4.95	3.003333333	3
Boavista	2017	K1	BVH143	79.3	no	NA	14.05378731	-14.85083386	71	81.15942029	55	27.3	30.4	28.85	35.4	38.2	36.8	1	25/09/17	01:30	15.8	42.1	31.1	11	9.29	NA	10.145	10.145	0.2029	2.99	6.1	2.33	3.806666667	3
Boavista	2017	K1	BVH143	79.3	no	NA	14.05378731	-14.85083386	71	81.15942029	55	27.3	30.4	28.85	35.4	38.2	36.8	2	25/09/17	01:30	15.6	42	32	5.49	10.44	NA	7.965	7.965	0.1593	NA	NA	NA	NA	0
Boavista	2017	K1	BVH143	79.3	no	NA	14.05378731	-14.85083386	71	81.15942029	55	27.3	30.4	28.85	35.4	38.2	36.8	3	25/09/17	01:30	15.9	42.6	33.4	12.08	21.44	NA	16.76	16.76	0.3352	38.79	42.68	24.79	35.42	3
Boavista	2017	K1	BVH143	79.3	no	NA	14.05378731	-14.85083386	71	81.15942029	55	27.3	30.4	28.85	35.4	38.2	36.8	4	25/09/17	01:30	15.8	42	32.8	14.43	15.72	NA	15.075	15.075	0.3015	1.46	6.82	1.53	3.27	3
Boavista	2017	K1	BVH143	79.3	no	NA	14.05378731	-14.85083386	71	81.15942029	55	27.3	30.4	28.85	35.4	38.2	36.8	5	25/09/17	01:30	14.7	42.8	29.7	19.03	16.94	NA	17.985	17.985	0.3597	5.38	5.26	2.69	4.443333333	3
Boavista	2017	K1	BVH143	79.3	no	NA	14.05378731	-14.85083386	71	81.15942029	55	27.3	30.4	28.85	35.4	38.2	36.8	6	25/09/17	01:30	16.3	42.5	32.4	8	7.36	NA	7.68	7.68	0.1536	3.3	46.52	15	21.60666667	3
Boavista	2017	K1	BVH143	79.3	no	NA	14.05378731	-14.85083386	71	81.15942029	55	27.3	30.4	28.85	35.4	38.2	36.8	7	25/09/17	01:30	16.5	42.6	32.4	8.88	9.24	NA	9.06	9.06	0.1812	4.41	14.06	15.02	11.16333333	3
Boavista	2017	K1	BVH143	79.3	no	NA	14.05378731	-14.85083386	71	81.15942029	55	27.3	30.4	28.85	35.4	38.2	36.8	8	25/09/17	01:30	16	42.1	31.8	8	11.92	NA	9.96	9.96	0.1992	22.58	2.1	6.87	10.51666667	3
Boavista	2017	K1	BVH143	79.3	no	NA	14.05378731	-14.85083386	71	81.15942029	55	27.3	30.4	28.85	35.4	38.2	36.8	9	25/09/17	01:30	15.6	41.9	32.8	14.28	32.57	NA	23.425	23.425	0.4685	51.9	4.26	14.35	23.50333333	3
Boavista	2017	K1	BVH143	79.3	no	NA	14.05378731	-14.85083386	71	81.15942029	55	27.3	30.4	28.85	35.4	38.2	36.8	10	25/09/17	01:30	16	40.9	33.2	13.75	17.4	NA	15.575	15.575	0.3115	2.43	1.19	1.7	1.773333333	3
Boavista	2017	K1	BVH143	79.3	no	NA	14.05378731	-14.85083386	71	81.15942029	55	27.3	30.4	28.85	35.4	38.2	36.8	11	25/09/17	01:30	17	44	32.8	16.93	11.2	NA	14.065	14.065	0.2813	19.6	13.99	47.1	26.89666667	3
Boavista	2017	K1	BVH143	79.3	no	NA	14.05378731	-14.85083386	71	81.15942029	55	27.3	30.4	28.85	35.4	38.2	36.8	12	25/09/17	01:30	16.2	40.8	30.3	15.12	19.15	NA	17.135	17.135	0.3427	1.39	8.12	3.73	4.413333333	3
Boavista	2017	K1	BVH143	79.3	no	NA	14.05378731	-14.85083386	71	81.15942029	55	27.3	30.4	28.85	35.4	38.2	36.8	13	25/09/17	01:30	15.7	42.6	32.8	16.21	19.6	NA	17.905	17.905	0.3581	11.13	13.08	2.49	8.9	3
Boavista	2017	K1	BVH143	79.3	no	NA	14.05378731	-14.85083386	71	81.15942029	55	27.3	30.4	28.85	35.4	38.2	36.8	14	25/09/17	01:30	16.3	43	32.9	7.87	14.84	NA	11.355	11.355	0.2271	2	5.3	2.15	3.15	3
Boavista	2017	K1	BVH143	79.3	no	NA	14.05378731	-14.85083386	71	81.15942029	55	27.3	30.4	28.85	35.4	38.2	36.8	15	25/09/17	01:30	14.7	42.7	32.7	12.65	16.05	NA	14.35	14.35	0.287	1.31	3.45	12.25	5.67	3
Boavista	2017	K1	BVH143	79.3	no	NA	14.05378731	-14.85083386	71	81.15942029	55	27.3	30.4	28.85	35.4	38.2	36.8	16	25/09/17	01:30	15.4	41.9	33.7	21.33	37.19	NA	29.26	29.26	0.5852	23.32	2.59	5.12	10.34333333	3
Boavista	2017	K1	BVH143	79.3	no	NA	14.05378731	-14.85083386	71	81.15942029	55	27.3	30.4	28.85	35.4	38.2	36.8	17	25/09/17	01:30	15.7	43	33.7	8.59	7.84	NA	8.215	8.215	0.1643	23.16	12.92	29.65	21.91	3
Boavista	2017	K1	BVH143	79.3	no	NA	14.05378731	-14.85083386	71	81.15942029	55	27.3	30.4	28.85	35.4	38.2	36.8	18	25/09/17	01:30	15.4	41.6	31.7	17.66	16.7	NA	17.18	17.18	0.3436	2.98	2.89	5.72	3.863333333	3
Boavista	2017	K1	BVH143	79.3	no	NA	14.05378731	-14.85083386	71	81.15942029	55	27.3	30.4	28.85	35.4	38.2	36.8	19	25/09/17	01:30	15.6	42	31.3	9.12	15.48	NA	12.3	12.3	0.246	NA	24.7	29.85	27.275	2
Boavista	2017	K1	BVH143	79.3	no	NA	14.05378731	-14.85083386	71	81.15942029	55	27.3	30.4	28.85	35.4	38.2	36.8	20	25/09/17	01:30	15.6	40.7	32.8	21.56	11.48	NA	16.52	16.52	0.3304	6.1	NA	2.43	4.265	2
Boavista	2017	K1	BVH143	79.3	no	NA	14.05378731	-14.85083386	71	81.15942029	55	27.3	30.4	28.85	35.4	38.2	36.8	21	25/09/17	01:30	15.9	41.6	31.6	31.13	34.77	NA	32.95	32.95	0.659	3.78	2.52	4.92	3.74	3
Boavista	2017	K1	BVH143	79.3	no	NA	14.05378731	-14.85083386	71	81.15942029	55	27.3	30.4	28.85	35.4	38.2	36.8	22	25/09/17	01:30	16	42.5	31.4	17.1	7.36	NA	12.23	12.23	0.2446	NA	NA	NA	NA	0
Boavista	2017	K1	BVH143	79.3	no	NA	14.05378731	-14.85083386	71	81.15942029	55	27.3	30.4	28.85	35.4	38.2	36.8	23	25/09/17	01:30	15.9	43	32.4	19.29	14.47	NA	16.88	16.88	0.3376	1.83	1.12	1.95	1.633333333	3
Boavista	2017	K9	BVH045	72.63333333	no	NA	14.60590232	-15.26614879	68	95.45454545	55	32.9	33.3	33.1	38.7	38.6	38.65	1	25/09/17	21:30	17.6	43.2	34.6	5.18	6.44	NA	5.81	5.81	0.1162	0.74	0.83	1.05	0.873333333	3
Boavista	2017	K9	BVH045	72.63333333	no	NA	14.60590232	-15.26614879	68	95.45454545	55	32.9	33.3	33.1	38.7	38.6	38.65	2	25/09/17	21:30	17.5	43.4	32.7	11.62	15.9	NA	13.76	13.76	0.2752	1.38	1.43	0.76	1.19	3
Boavista	2017	K9	BVH045	72.63333333	no	NA	14.60590232	-15.26614879	68	95.45454545	55	32.9	33.3	33.1	38.7	38.6	38.65	3	25/09/17	21:30	16.6	42.7	33.8	9.16	6.04	NA	7.6	7.6	0.152	2.39	1.18	2.26	1.943333333	3
Boavista	2017	K9	BVH045	72.63333333	no	NA	14.60590232	-15.26614879	68	95.45454545	55	32.9	33.3	33.1	38.7	38.6	38.65	4	25/09/17	21:30	16.8	42.7	31.3	6.42	12	NA	9.21	9.21	0.1842	0.83	1.09	2.16	1.36	3
Boavista	2017	K9	BVH045	72.63333333	no	NA	14.60590232	-15.26614879	68	95.45454545	55	32.9	33.3	33.1	38.7	38.6	38.65	5	25/09/17	21:30	17	42.1	31.7	9.02	6.54	NA	7.78	7.78	0.1556	0.8	1.58	1.59	1.323333333	3
Boavista	2017	K9	BVH045	72.63333333	no	NA	14.60590232	-15.26614879	68	95.45454545	55	32.9	33.3	33.1	38.7	38.6	38.65	6	25/09/17	21:30	17.1	43.9	33.1	6.8	8.35	NA	7.575	7.575	0.1515	0.76	2	2.11	1.623333333	3
Boavista	2017	K9	BVH045	72.63333333	no	NA	14.60590232	-15.26614879	68	95.45454545	55	32.9	33.3	33.1	38.7	38.6	38.65	7	25/09/17	21:30	17	42.7	33	6.4	7.32	NA	6.86	6.86	0.1372	1.95	7.4	2.05	3.8	3
Boavista	2017	K9	BVH045	72.63333333	no	NA	14.60590232	-15.26614879	68	95.45454545	55	32.9	33.3	33.1	38.7	38.6	38.65	8	25/09/17	21:30	16.8	43.1	33.4	7.16	10.14	NA	8.65	8.65	0.173	0.53	0.52	2.58	1.21	3
Boavista	2017	K9	BVH045	72.63333333	no	NA	14.60590232	-15.26614879	68	95.45454545	55	32.9	33.3	33.1	38.7	38.6	38.65	9	25/09/17	21:30	16.4	42.3	33.1	6.45	7.38	NA	6.915	6.915	0.1383	0.77	1.06	1.92	1.25	3
Boavista	2017	K9	BVH045	72.63333333	no	NA	14.60590232	-15.26614879	68	95.45454545	55	32.9	33.3	33.1	38.7	38.6	38.65	10	25/09/17	21:30	17.4	43.1	33	10.88	11.28	NA	11.08	11.08	0.2216	0.88	1.52	2.05	1.483333333	3
Boavista	2017	K9	BVH045	72.63333333	no	NA	14.60590232	-15.26614879	68	95.45454545	55	32.9	33.3	33.1	38.7	38.6	38.65	11	25/09/17	21:30	17.3	43.1	33.3	9.22	9.44	NA	9.33	9.33	0.1866	1.08	2.65	2.55	2.093333333	3
Boavista	2017	K9	BVH045	72.63333333	no	NA	14.60590232	-15.26614879	68	95.45454545	55	32.9	33.3	33.1	38.7	38.6	38.65	12	25/09/17	21:30	16.9	42.7	34.2	14.5	8.63	NA	11.565	11.565	0.2313	0.77	1.23	2.16	1.386666667	3
Boavista	2017	K9	BVH045	72.63333333	no	NA	14.60590232	-15.26614879	68	95.45454545	55	32.9	33.3	33.1	38.7	38.6	38.65	13	25/09/17	21:30	17.9	43.4	34.1	8.39	6.34	NA	7.365	7.365	0.1473	4.15	2.55	3.53	3.41	3
Boavista	2017	K9	BVH045	72.63333333	no	NA	14.60590232	-15.26614879	68	95.45454545	55	32.9	33.3	33.1	38.7	38.6	38.65	14	25/09/17	21:30	17.1	43.2	33.3	10.93	3.27	NA	7.1	7.1	0.142	0.5	1.53	0.99	1.006666667	3
Boavista	2017	K9	BVH045	72.63333333	no	NA	14.60590232	-15.26614879	68	95.45454545	55	32.9	33.3	33.1	38.7	38.6	38.65	15	25/09/17	21:30	16.8	43	34	7.64	8.69	NA	8.165	8.165	0.1633	0.83	2.05	1.03	1.303333333	3
Boavista	2017	K9	BVH045	72.63333333	no	NA	14.60590232	-15.26614879	68	95.45454545	55	32.9	33.3	33.1	38.7	38.6	38.65	16	25/09/17	21:30	17.5	42.2	32.9	7.35	10.64	NA	8.995	8.995	0.1799	6.9	3.86	2.11	4.29	3
Boavista	2017	K9	BVH045	72.63333333	no	NA	14.60590232	-15.26614879	68	95.45454545	55	32.9	33.3	33.1	38.7	38.6	38.65	17	25/09/17	21:30	16.9	42.6	33.3	12.26	12.44	NA	12.35	12.35	0.247	1	0.86	3.79	1.883333333	3
Boavista	2017	K9	BVH045	72.63333333	no	NA	14.60590232	-15.26614879	68	95.45454545	55	32.9	33.3	33.1	38.7	38.6	38.65	18	25/09/17	21:30	16.1	40.3	33.2	7.04	8.24	NA	7.64	7.64	0.1528	2.19	1.23	2.09	1.836666667	3
Boavista	2017	K9	BVH045	72.63333333	no	NA	14.60590232	-15.26614879	68	95.45454545	55	32.9	33.3	33.1	38.7	38.6	38.65	19	25/09/17	21:30	17.6	43.3	33.1	13.96	9.43	NA	11.695	11.695	0.2339	1.97	1.33	2.69	1.996666667	3
Boavista	2017	K9	BVH045	72.63333333	no	NA	14.60590232	-15.26614879	68	95.45454545	55	32.9	33.3	33.1	38.7	38.6	38.65	20	25/09/17	21:30	16.6	42.2	32.1	8.08	8.31	NA	8.195	8.195	0.1639	11.13	9.19	0.83	7.05	3
Boavista	2017	K9	BVH045	72.63333333	no	NA	14.60590232	-15.26614879	68	95.45454545	55	32.9	33.3	33.1	38.7	38.6	38.65	21	25/09/17	21:30	16.7	43.7	34.9	11.19	11.79	NA	11.49	11.49	0.2298	5.05	1.19	1.18	2.473333333	3
Boavista	2017	K9	BVH045	72.63333333	no	NA	14.60590232	-15.26614879	68	95.45454545	55	32.9	33.3	33.1	38.7	38.6	38.65	22	25/09/17	21:30	16.7	42.9	32.8	6.87	10.91	NA	8.89	8.89	0.1778	1.36	0.88	2.19	1.476666667	3
Boavista	2017	K9	BVH045	72.63333333	no	NA	14.60590232	-15.26614879	68	95.45454545	55	32.9	33.3	33.1	38.7	38.6	38.65	23	25/09/17	21:30	17.8	42.7	32.9	8	12.22	NA	10.11	10.11	0.2022	0.87	1.76	2.16	1.596666667	3
Boavista	2017	K9	BVH045	72.63333333	no	NA	14.60590232	-15.26614879	68	95.45454545	55	32.9	33.3	33.1	38.7	38.6	38.65	24	25/09/17	21:30	17.7	43.8	33.5	8.06	5.93	NA	6.995	6.995	0.1399	1.93	1.72	2.7	2.116666667	3
Boavista	2017	K9	BVH045	72.63333333	no	NA	14.60590232	-15.26614879	68	95.45454545	55	32.9	33.3	33.1	38.7	38.6	38.65	25	25/09/17	21:30	16.5	43	33	7.29	9.54	NA	8.415	8.415	0.1683	1.19	2.99	1.28	1.82	3
Boavista	2017	K2	BVH131	81.4	no	NA	11.88228397	-15.46456037	88	98.8372093	58	30.7	31.9	31.3	37.3	38.3	37.8	1	25/09/17	19:30	15.8	44	32.7	13.26	6.93	NA	10.095	10.095	0.2019	1.66	0.76	1.36	1.26	3
Boavista	2017	K2	BVH131	81.4	no	NA	11.88228397	-15.46456037	88	98.8372093	58	30.7	31.9	31.3	37.3	38.3	37.8	2	25/09/17	19:30	16.7	41.9	33.8	11.45	9.78	NA	10.615	10.615	0.2123	2.93	0.91	2.88	2.24	3
Boavista	2017	K2	BVH131	81.4	no	NA	11.88228397	-15.46456037	88	98.8372093	58	30.7	31.9	31.3	37.3	38.3	37.8	3	25/09/17	19:30	15.6	40.4	32.4	8.52	9.84	NA	9.18	9.18	0.1836	0.53	1.29	0.82	0.88	3
Boavista	2017	K2	BVH131	81.4	no	NA	11.88228397	-15.46456037	88	98.8372093	58	30.7	31.9	31.3	37.3	38.3	37.8	4	25/09/17	19:30	15.4	40.4	30.2	7.8	11.22	NA	9.51	9.51	0.1902	11.05	0.84	3.22	5.036666667	3
Boavista	2017	K2	BVH131	81.4	no	NA	11.88228397	-15.46456037	88	98.8372093	58	30.7	31.9	31.3	37.3	38.3	37.8	5	25/09/17	19:30	15.9	41.4	32.4	8.24	11.26	NA	9.75	9.75	0.195	4.26	0.86	1.53	2.216666667	3
Boavista	2017	K2	BVH131	81.4	no	NA	11.88228397	-15.46456037	88	98.8372093	58	30.7	31.9	31.3	37.3	38.3	37.8	6	25/09/17	19:30	16.2	41.3	31.5	7.05	5.55	NA	6.3	6.3	0.126	0.85	2.09	4.63	2.523333333	3
Boavista	2017	K2	BVH131	81.4	no	NA	11.88228397	-15.46456037	88	98.8372093	58	30.7	31.9	31.3	37.3	38.3	37.8	7	25/09/17	19:30	16.2	42.1	31.4	8.16	6.77	NA	7.465	7.465	0.1493	1.88	9.13	6.49	5.833333333	3
Boavista	2017	K2	BVH131	81.4	no	NA	11.88228397	-15.46456037	88	98.8372093	58	30.7	31.9	31.3	37.3	38.3	37.8	8	25/09/17	19:30	15.5	41.8	31.4	8.69	6.69	NA	7.69	7.69	0.1538	1.86	0.5	2.3	1.553333333	3
Boavista	2017	K2	BVH131	81.4	no	NA	11.88228397	-15.46456037	88	98.8372093	58	30.7	31.9	31.3	37.3	38.3	37.8	9	25/09/17	19:30	16.3	43.1	31.9	6.08	8.57	NA	7.325	7.325	0.1465	2.78	0.85	1.7	1.776666667	3
Boavista	2017	K2	BVH131	81.4	no	NA	11.88228397	-15.46456037	88	98.8372093	58	30.7	31.9	31.3	37.3	38.3	37.8	10	25/09/17	19:30	16	43.2	31.9	6.03	10.69	NA	8.36	8.36	0.1672	1.06	0.72	1.29	1.023333333	3
Boavista	2017	K2	BVH131	81.4	no	NA	11.88228397	-15.46456037	88	98.8372093	58	30.7	31.9	31.3	37.3	38.3	37.8	11	25/09/17	19:30	16	42.2	32	6.66	7.2	NA	6.93	6.93	0.1386	2.29	2.76	1.23	2.093333333	3
Boavista	2017	K2	BVH131	81.4	no	NA	11.88228397	-15.46456037	88	98.8372093	58	30.7	31.9	31.3	37.3	38.3	37.8	12	25/09/17	19:30	15.2	41.9	31.7	9.4	11.73	NA	10.565	10.565	0.2113	1.43	1.59	1.77	1.596666667	3
Boavista	2017	K2	BVH131	81.4	no	NA	11.88228397	-15.46456037	88	98.8372093	58	30.7	31.9	31.3	37.3	38.3	37.8	13	25/09/17	19:30	17.1	43.1	33.9	10.39	10.09	NA	10.24	10.24	0.2048	1.3	0.56	1.43	1.096666667	3
Boavista	2017	K2	BVH131	81.4	no	NA	11.88228397	-15.46456037	88	98.8372093	58	30.7	31.9	31.3	37.3	38.3	37.8	14	25/09/17	19:30	15.8	41.9	32	8.95	11.77	NA	10.36	10.36	0.2072	1.45	1.46	2.35	1.753333333	3
Boavista	2017	K2	BVH131	81.4	no	NA	11.88228397	-15.46456037	88	98.8372093	58	30.7	31.9	31.3	37.3	38.3	37.8	15	25/09/17	19:30	15.6	40.6	31.6	4.13	6.43	NA	5.28	5.28	0.1056	1.17	2.89	3.99	2.683333333	3
Boavista	2017	K2	BVH131	81.4	no	NA	11.88228397	-15.46456037	88	98.8372093	58	30.7	31.9	31.3	37.3	38.3	37.8	16	25/09/17	19:30	15.1	42.2	31.5	10.59	5.27	NA	7.93	7.93	0.1586	1.56	1.34	1.95	1.616666667	3
Boavista	2017	K2	BVH131	81.4	no	NA	11.88228397	-15.46456037	88	98.8372093	58	30.7	31.9	31.3	37.3	38.3	37.8	17	25/09/17	19:30	15.8	41.6	31.7	5.99	6.8	NA	6.395	6.395	0.1279	0.62	2	2.55	1.723333333	3
Boavista	2017	K2	BVH131	81.4	no	NA	11.88228397	-15.46456037	88	98.8372093	58	30.7	31.9	31.3	37.3	38.3	37.8	18	25/09/17	19:30	16.1	41.3	30.3	12.96	11.87	NA	12.415	12.415	0.2483	3.3	1.23	4.26	2.93	3
Boavista	2017	K2	BVH131	81.4	no	NA	11.88228397	-15.46456037	88	98.8372093	58	30.7	31.9	31.3	37.3	38.3	37.8	19	25/09/17	19:30	16.1	41.4	33.6	7.79	15.47	NA	11.63	11.63	0.2326	1.23	1.32	1.57	1.373333333	3
Boavista	2017	K2	BVH131	81.4	no	NA	11.88228397	-15.46456037	88	98.8372093	58	30.7	31.9	31.3	37.3	38.3	37.8	20	25/09/17	19:30	15.3	41.3	31.8	7.16	11.16	NA	9.16	9.16	0.1832	2.14	3.83	1.66	2.543333333	3
Boavista	2017	K2	BVH131	81.4	no	NA	11.88228397	-15.46456037	88	98.8372093	58	30.7	31.9	31.3	37.3	38.3	37.8	21	25/09/17	19:30	16.2	41.3	31.4	11.26	12.94	NA	12.1	12.1	0.242	0.85	1.43	1.65	1.31	3
Boavista	2017	K2	BVH131	81.4	no	NA	11.88228397	-15.46456037	88	98.8372093	58	30.7	31.9	31.3	37.3	38.3	37.8	22	25/09/17	19:30	15.8	41	32.4	5.83	8.26	NA	7.045	7.045	0.1409	5.66	3.32	12.65	7.21	3
Boavista	2017	K2	BVH131	81.4	no	NA	11.88228397	-15.46456037	88	98.8372093	58	30.7	31.9	31.3	37.3	38.3	37.8	23	25/09/17	19:30	16.6	42.9	33	9.09	10.36	NA	9.725	9.725	0.1945	6.29	2.2	10.43	6.306666667	3
Boavista	2017	K2	BVH131	81.4	no	NA	11.88228397	-15.46456037	88	98.8372093	58	30.7	31.9	31.3	37.3	38.3	37.8	24	25/09/17	19:30	16	42.3	34	7.61	12.66	NA	10.135	10.135	0.2027	1.26	6.05	3.07	3.46	3
Boavista	2017	K2	BVH131	81.4	no	NA	11.88228397	-15.46456037	88	98.8372093	58	30.7	31.9	31.3	37.3	38.3	37.8	25	25/09/17	19:30	16.1	41.8	32.8	11.02	13.73	NA	12.375	12.375	0.2475	1.25	1.6	1.32	1.39	3
Boavista	2017	K11	BVH115	85.66666667	yes	1 to 5	12.17903815	-12.2070178	95	91.39784946	58	39.8	39.4	39.6	37	36.4	36.7	1	20/09/17	19:23	18.8	43.6	34.4	7.5	13.28	NA	10.39	10.39	0.2078	1.5	1.52	4.13	2.383333333	3
Boavista	2017	K11	BVH115	85.66666667	yes	1 to 5	12.17903815	-12.2070178	95	91.39784946	58	39.8	39.4	39.6	37	36.4	36.7	2	20/09/17	19:23	18	43.8	35.1	7.16	7.87	NA	7.515	7.515	0.1503	1.11	0.8	4.66	2.19	3
Boavista	2017	K11	BVH115	85.66666667	yes	1 to 5	12.17903815	-12.2070178	95	91.39784946	58	39.8	39.4	39.6	37	36.4	36.7	3	20/09/17	19:23	18.4	43.8	32.8	7.95	7.61	NA	7.78	7.78	0.1556	6.1	5.19	1.79	4.36	3
Boavista	2017	K11	BVH115	85.66666667	yes	1 to 5	12.17903815	-12.2070178	95	91.39784946	58	39.8	39.4	39.6	37	36.4	36.7	4	20/09/17	19:23	18.4	43.5	33.9	15.83	13.83	NA	14.83	14.83	0.2966	1.76	2.59	1.09	1.813333333	3
Boavista	2017	K11	BVH115	85.66666667	yes	1 to 5	12.17903815	-12.2070178	95	91.39784946	58	39.8	39.4	39.6	37	36.4	36.7	5	20/09/17	19:23	18.7	43.5	33.8	9.29	8.89	NA	9.09	9.09	0.1818	1.61	0.73	1.58	1.306666667	3
Boavista	2017	K11	BVH115	85.66666667	yes	1 to 5	12.17903815	-12.2070178	95	91.39784946	58	39.8	39.4	39.6	37	36.4	36.7	6	20/09/17	19:23	18.7	43.8	34	11.43	13.6	NA	12.515	12.515	0.2503	4.85	4.69	20.35	9.963333333	3
Boavista	2017	K11	BVH115	85.66666667	yes	1 to 5	12.17903815	-12.2070178	95	91.39784946	58	39.8	39.4	39.6	37	36.4	36.7	7	20/09/17	19:23	17.4	43.1	31.5	7.3	7.35	NA	7.325	7.325	0.1465	2.72	3.66	NA	3.19	2
Boavista	2017	K11	BVH115	85.66666667	yes	1 to 5	12.17903815	-12.2070178	95	91.39784946	58	39.8	39.4	39.6	37	36.4	36.7	8	20/09/17	19:23	17.5	43.7	33.4	7.09	8.91	NA	8	8	0.16	1.2	1.75	3.39	2.113333333	3
Boavista	2017	K11	BVH115	85.66666667	yes	1 to 5	12.17903815	-12.2070178	95	91.39784946	58	39.8	39.4	39.6	37	36.4	36.7	9	20/09/17	19:23	18	41.5	33.7	13.28	9.98	NA	11.63	11.63	0.2326	1.45	1.06	2.21	1.573333333	3
Boavista	2017	K11	BVH115	85.66666667	yes	1 to 5	12.17903815	-12.2070178	95	91.39784946	58	39.8	39.4	39.6	37	36.4	36.7	10	20/09/17	19:23	18.3	43.9	32.8	11.63	10.55	NA	11.09	11.09	0.2218	1.44	1.31	0.86	1.203333333	3
Boavista	2017	K11	BVH115	85.66666667	yes	1 to 5	12.17903815	-12.2070178	95	91.39784946	58	39.8	39.4	39.6	37	36.4	36.7	11	20/09/17	19:23	18.2	42.9	31.2	12.52	14.81	NA	13.665	13.665	0.2733	1.51	2.72	4.76	2.996666667	3
Boavista	2017	K11	BVH115	85.66666667	yes	1 to 5	12.17903815	-12.2070178	95	91.39784946	58	39.8	39.4	39.6	37	36.4	36.7	12	20/09/17	19:23	17.5	43.8	33.6	10.29	11.31	NA	10.8	10.8	0.216	12.19	13.85	17.86	14.63333333	3
Boavista	2017	K11	BVH115	85.66666667	yes	1 to 5	12.17903815	-12.2070178	95	91.39784946	58	39.8	39.4	39.6	37	36.4	36.7	13	20/09/17	19:23	18.1	43.3	33.2	12.46	13.52	NA	12.99	12.99	0.2598	0.62	1.1	1.7	1.14	3
Boavista	2017	K11	BVH115	85.66666667	yes	1 to 5	12.17903815	-12.2070178	95	91.39784946	58	39.8	39.4	39.6	37	36.4	36.7	14	20/09/17	19:23	18.9	42.5	32.5	10.83	10.5	NA	10.665	10.665	0.2133	1.18	4.11	1.83	2.373333333	3
Boavista	2017	K11	BVH115	85.66666667	yes	1 to 5	12.17903815	-12.2070178	95	91.39784946	58	39.8	39.4	39.6	37	36.4	36.7	15	20/09/17	19:23	18.1	41.5	33.9	13.42	14.6	NA	14.01	14.01	0.2802	8.8	2.59	5.69	5.693333333	3
Boavista	2017	K11	BVH115	85.66666667	yes	1 to 5	12.17903815	-12.2070178	95	91.39784946	58	39.8	39.4	39.6	37	36.4	36.7	16	20/09/17	19:23	17.4	43	31.5	12.8	16.92	NA	14.86	14.86	0.2972	1.28	NA	34.77	18.025	2
Boavista	2017	K11	BVH115	85.66666667	yes	1 to 5	12.17903815	-12.2070178	95	91.39784946	58	39.8	39.4	39.6	37	36.4	36.7	17	20/09/17	19:23	18.3	43.9	32.4	10.33	7.3	NA	8.815	8.815	0.1763	2.93	10.9	1.93	5.253333333	3
Boavista	2017	K11	BVH115	85.66666667	yes	1 to 5	12.17903815	-12.2070178	95	91.39784946	58	39.8	39.4	39.6	37	36.4	36.7	18	20/09/17	19:23	19.5	44.8	33.2	6.9	11.93	NA	9.415	9.415	0.1883	2.26	2.33	0.58	1.723333333	3
Boavista	2017	K11	BVH115	85.66666667	yes	1 to 5	12.17903815	-12.2070178	95	91.39784946	58	39.8	39.4	39.6	37	36.4	36.7	19	20/09/17	19:23	17.1	44.3	32.3	11.39	14.56	NA	12.975	12.975	0.2595	2.46	1.25	0.75	1.486666667	3
Boavista	2017	K11	BVH115	85.66666667	yes	1 to 5	12.17903815	-12.2070178	95	91.39784946	58	39.8	39.4	39.6	37	36.4	36.7	20	20/09/17	19:23	19.1	44.8	32.2	14.72	12.04	NA	13.38	13.38	0.2676	1.99	1.75	2	1.913333333	3
Boavista	2017	K11	BVH115	85.66666667	yes	1 to 5	12.17903815	-12.2070178	95	91.39784946	58	39.8	39.4	39.6	37	36.4	36.7	21	20/09/17	19:23	17.5	44	33.3	21.48	28.15	NA	24.815	24.815	0.4963	1.39	22.4	1.68	8.49	3
Boavista	2017	K11	BVH115	85.66666667	yes	1 to 5	12.17903815	-12.2070178	95	91.39784946	58	39.8	39.4	39.6	37	36.4	36.7	22	20/09/17	19:23	17.7	45.5	33.3	10.75	14.65	NA	12.7	12.7	0.254	1.52	1.02	0.92	1.153333333	3
Boavista	2017	K11	BVH115	85.66666667	yes	1 to 5	12.17903815	-12.2070178	95	91.39784946	58	39.8	39.4	39.6	37	36.4	36.7	23	20/09/17	19:23	18	43.2	33.7	9.72	14.77	NA	12.245	12.245	0.2449	1.56	2.09	1.02	1.556666667	3
Boavista	2017	K11	BVH115	85.66666667	yes	1 to 5	12.17903815	-12.2070178	95	91.39784946	58	39.8	39.4	39.6	37	36.4	36.7	24	20/09/17	19:23	17.8	41.9	33.2	26.75	17.74	NA	22.245	22.245	0.4449	1.22	1.83	2.25	1.766666667	3
Boavista	2017	K11	BVH115	85.66666667	yes	1 to 5	12.17903815	-12.2070178	95	91.39784946	58	39.8	39.4	39.6	37	36.4	36.7	25	20/09/17	19:23	17.7	43	32.5	13.92	19.43	NA	16.675	16.675	0.3335	4.8	5.2	36.67	15.55666667	3
Boavista	2017	J19	BVH122	83.46666667	no	NA	15.54059228	-14.19375619	64	93.5483871	54	37.1	37	37.05	40.85	40.65	40.75	1	20/09/17	20:42	19.7	45	37.2	9.98	10.34	NA	10.16	10.16	0.2032	1.25	2.9	1.4	1.85	3
Boavista	2017	J19	BVH122	83.46666667	no	NA	15.54059228	-14.19375619	64	93.5483871	54	37.1	37	37.05	40.85	40.65	40.75	2	20/09/17	20:42	20	45.2	34.1	9.13	13.19	NA	11.16	11.16	0.2232	1.59	3.4	3.36	2.783333333	3
Boavista	2017	J19	BVH122	83.46666667	no	NA	15.54059228	-14.19375619	64	93.5483871	54	37.1	37	37.05	40.85	40.65	40.75	3	20/09/17	20:42	19.2	44.9	34	9.22	9.79	NA	9.505	9.505	0.1901	1.52	1.5	1.63	1.55	3
Boavista	2017	J19	BVH122	83.46666667	no	NA	15.54059228	-14.19375619	64	93.5483871	54	37.1	37	37.05	40.85	40.65	40.75	4	20/09/17	20:42	18.5	44.5	34.7	13.53	9.27	NA	11.4	11.4	0.228	1.49	2.8	3.15	2.48	3
Boavista	2017	J19	BVH122	83.46666667	no	NA	15.54059228	-14.19375619	64	93.5483871	54	37.1	37	37.05	40.85	40.65	40.75	5	20/09/17	20:42	19.6	46	34.7	8.82	9.48	NA	9.15	9.15	0.183	1.4	5.96	5.6	4.32	3
Boavista	2017	J19	BVH122	83.46666667	no	NA	15.54059228	-14.19375619	64	93.5483871	54	37.1	37	37.05	40.85	40.65	40.75	6	20/09/17	20:42	19.7	45.2	34.1	8.73	10.63	NA	9.68	9.68	0.1936	1.42	2.96	1.92	2.1	3
Boavista	2017	J19	BVH122	83.46666667	no	NA	15.54059228	-14.19375619	64	93.5483871	54	37.1	37	37.05	40.85	40.65	40.75	7	20/09/17	20:42	19.3	45.3	34.2	11.33	19.09	NA	15.21	15.21	0.3042	1.24	2.6	6.2	3.346666667	3
Boavista	2017	J19	BVH122	83.46666667	no	NA	15.54059228	-14.19375619	64	93.5483871	54	37.1	37	37.05	40.85	40.65	40.75	8	20/09/17	20:42	18.6	45.3	33.9	11.34	8.97	NA	10.155	10.155	0.2031	2.05	3.38	3.39	2.94	3
Boavista	2017	J19	BVH122	83.46666667	no	NA	15.54059228	-14.19375619	64	93.5483871	54	37.1	37	37.05	40.85	40.65	40.75	9	20/09/17	20:42	18.1	44.3	33.6	10.85	11	NA	10.925	10.925	0.2185	0.85	2.28	1.81	1.646666667	3
Boavista	2017	J19	BVH122	83.46666667	no	NA	15.54059228	-14.19375619	64	93.5483871	54	37.1	37	37.05	40.85	40.65	40.75	10	20/09/17	20:42	18.8	44.9	33.3	13.98	12.11	NA	13.045	13.045	0.2609	3.15	0.82	2.18	2.05	3
Boavista	2017	J19	BVH122	83.46666667	no	NA	15.54059228	-14.19375619	64	93.5483871	54	37.1	37	37.05	40.85	40.65	40.75	11	20/09/17	20:42	19.7	44.6	35	12.38	9.4	NA	10.89	10.89	0.2178	1	2.15	0.86	1.336666667	3
Boavista	2017	J19	BVH122	83.46666667	no	NA	15.54059228	-14.19375619	64	93.5483871	54	37.1	37	37.05	40.85	40.65	40.75	12	20/09/17	20:42	18.9	44.3	34	7.8	9.49	NA	8.645	8.645	0.1729	1.86	1.68	1.79	1.776666667	3
Boavista	2017	J19	BVH122	83.46666667	no	NA	15.54059228	-14.19375619	64	93.5483871	54	37.1	37	37.05	40.85	40.65	40.75	13	20/09/17	20:42	18.6	43.9	33.9	7.05	15.97	NA	11.51	11.51	0.2302	1.03	3.26	1.49	1.926666667	3
Boavista	2017	J19	BVH122	83.46666667	no	NA	15.54059228	-14.19375619	64	93.5483871	54	37.1	37	37.05	40.85	40.65	40.75	14	20/09/17	20:42	18.9	45.2	33.3	10.42	11.8	NA	11.11	11.11	0.2222	1.45	2.45	2.38	2.093333333	3
Boavista	2017	J19	BVH122	83.46666667	no	NA	15.54059228	-14.19375619	64	93.5483871	54	37.1	37	37.05	40.85	40.65	40.75	15	20/09/17	20:42	19.2	44.2	35.6	19.08	14.39	NA	16.735	16.735	0.3347	10.75	1.75	0.65	4.383333333	3
Boavista	2017	J19	BVH122	83.46666667	no	NA	15.54059228	-14.19375619	64	93.5483871	54	37.1	37	37.05	40.85	40.65	40.75	16	20/09/17	20:42	19.5	46.4	34.7	20.9	13.5	NA	17.2	17.2	0.344	4.75	3.56	4.62	4.31	3
Boavista	2017	J19	BVH122	83.46666667	no	NA	15.54059228	-14.19375619	64	93.5483871	54	37.1	37	37.05	40.85	40.65	40.75	17	20/09/17	20:42	19.3	45.4	35.4	9.39	11.53	NA	10.46	10.46	0.2092	1.8	2.16	4.42	2.793333333	3
Boavista	2017	J19	BVH122	83.46666667	no	NA	15.54059228	-14.19375619	64	93.5483871	54	37.1	37	37.05	40.85	40.65	40.75	18	20/09/17	20:42	18.4	43.4	35.3	7.31	18.43	NA	12.87	12.87	0.2574	9.84	5.3	4.06	6.4	3
Boavista	2017	J19	BVH122	83.46666667	no	NA	15.54059228	-14.19375619	64	93.5483871	54	37.1	37	37.05	40.85	40.65	40.75	19	20/09/17	20:42	18.5	45.6	35.5	12.75	16.85	NA	14.8	14.8	0.296	3.48	1.83	1.62	2.31	3
Boavista	2017	J19	BVH122	83.46666667	no	NA	15.54059228	-14.19375619	64	93.5483871	54	37.1	37	37.05	40.85	40.65	40.75	20	20/09/17	20:42	18.7	44.7	36.1	13.03	21.28	NA	17.155	17.155	0.3431	2.33	2	1.9	2.076666667	3
Boavista	2017	J19	BVH122	83.46666667	no	NA	15.54059228	-14.19375619	64	93.5483871	54	37.1	37	37.05	40.85	40.65	40.75	21	20/09/17	20:42	18.8	45	35.9	9.36	12.64	NA	11	11	0.22	1.85	1.53	0.75	1.376666667	3
Boavista	2017	J19	BVH122	83.46666667	no	NA	15.54059228	-14.19375619	64	93.5483871	54	37.1	37	37.05	40.85	40.65	40.75	22	20/09/17	20:42	19	43.8	36	9.35	22.73	NA	16.04	16.04	0.3208	3.53	7.52	16.72	9.256666667	3
Boavista	2017	J19	BVH122	83.46666667	no	NA	15.54059228	-14.19375619	64	93.5483871	54	37.1	37	37.05	40.85	40.65	40.75	23	20/09/17	20:42	18.5	45	35.2	11.49	16.71	NA	14.1	14.1	0.282	1.23	1.66	1.23	1.373333333	3
Boavista	2017	J19	BVH122	83.46666667	no	NA	15.54059228	-14.19375619	64	93.5483871	54	37.1	37	37.05	40.85	40.65	40.75	24	20/09/17	20:42	19.1	45.2	34.7	15.86	16.76	NA	16.31	16.31	0.3262	1.35	1.7	2.48	1.843333333	3
Boavista	2017	J19	BVH122	83.46666667	no	NA	15.54059228	-14.19375619	64	93.5483871	54	37.1	37	37.05	40.85	40.65	40.75	25	20/09/17	20:42	18.1	44.3	34.2	15	13.36	NA	14.18	14.18	0.2836	1.4	0.75	0.95	1.033333333	3
Boavista	2017	K17	BVH105	75.43333333	no	NA	11.78251197	-15.75444459	77	65.33333333	54	NA	NA	NA	NA	NA	NA	1	20/09/17	00:10	16.3	43.2	32.4	8.43	10.44	NA	9.435	9.435	0.1887	1.6	2.25	1.53	1.793333333	3
Boavista	2017	K17	BVH105	75.43333333	no	NA	11.78251197	-15.75444459	77	65.33333333	54	NA	NA	NA	NA	NA	NA	2	20/09/17	00:10	16.2	43.6	31.8	6.88	6.76	NA	6.82	6.82	0.1364	1.24	2.43	2.9	2.19	3
Boavista	2017	K17	BVH105	75.43333333	no	NA	11.78251197	-15.75444459	77	65.33333333	54	NA	NA	NA	NA	NA	NA	3	20/09/17	00:10	17.1	43.1	32.4	10.81	11.53	NA	11.17	11.17	0.2234	1.23	1.95	1.66	1.613333333	3
Boavista	2017	K17	BVH105	75.43333333	no	NA	11.78251197	-15.75444459	77	65.33333333	54	NA	NA	NA	NA	NA	NA	4	20/09/17	00:10	15.2	40.1	32.3	6.3	13.12	NA	9.71	9.71	0.1942	1.67	1.31	1.16	1.38	3
Boavista	2017	K17	BVH105	75.43333333	no	NA	11.78251197	-15.75444459	77	65.33333333	54	NA	NA	NA	NA	NA	NA	5	20/09/17	00:10	16.9	42.7	31.9	9.75	11.24	NA	10.495	10.495	0.2099	5.54	2.62	2.07	3.41	3
Boavista	2017	K17	BVH105	75.43333333	no	NA	11.78251197	-15.75444459	77	65.33333333	54	NA	NA	NA	NA	NA	NA	6	20/09/17	00:10	17.3	43.3	30.5	7.82	14.16	NA	10.99	10.99	0.2198	2.42	3.25	6.12	3.93	3
Boavista	2017	K17	BVH105	75.43333333	no	NA	11.78251197	-15.75444459	77	65.33333333	54	NA	NA	NA	NA	NA	NA	7	20/09/17	00:10	16.4	43.3	31.7	10.62	13.73	NA	12.175	12.175	0.2435	2.05	2.09	0.86	1.666666667	3
Boavista	2017	K17	BVH105	75.43333333	no	NA	11.78251197	-15.75444459	77	65.33333333	54	NA	NA	NA	NA	NA	NA	8	20/09/17	00:10	16.1	42.8	31.8	11.15	21.39	NA	16.27	16.27	0.3254	0.82	4.75	5.36	3.643333333	3
Boavista	2017	K17	BVH105	75.43333333	no	NA	11.78251197	-15.75444459	77	65.33333333	54	NA	NA	NA	NA	NA	NA	9	20/09/17	00:10	17.2	43.3	33	7.76	8.86	NA	8.31	8.31	0.1662	3.36	3.43	7.16	4.65	3
Boavista	2017	K17	BVH105	75.43333333	no	NA	11.78251197	-15.75444459	77	65.33333333	54	NA	NA	NA	NA	NA	NA	10	20/09/17	00:10	16.8	42.9	32.6	9.73	24.6	NA	17.165	17.165	0.3433	0.91	1.03	1.7	1.213333333	3
Boavista	2017	K17	BVH105	75.43333333	no	NA	11.78251197	-15.75444459	77	65.33333333	54	NA	NA	NA	NA	NA	NA	11	20/09/17	00:10	17.4	44.4	32.4	10.05	13.3	NA	11.675	11.675	0.2335	2.75	1.65	1.45	1.95	3
Boavista	2017	K17	BVH105	75.43333333	no	NA	11.78251197	-15.75444459	77	65.33333333	54	NA	NA	NA	NA	NA	NA	12	20/09/17	00:10	16.8	43.1	31.6	6.11	21.59	NA	13.85	13.85	0.277	2.66	3.79	1.02	2.49	3
Boavista	2017	K17	BVH105	75.43333333	no	NA	11.78251197	-15.75444459	77	65.33333333	54	NA	NA	NA	NA	NA	NA	13	20/09/17	00:10	16.3	44.1	31.4	12.46	12.14	NA	12.3	12.3	0.246	4.6	4.23	6	4.943333333	3
Boavista	2017	K17	BVH105	75.43333333	no	NA	11.78251197	-15.75444459	77	65.33333333	54	NA	NA	NA	NA	NA	NA	14	20/09/17	00:10	17.2	43.8	32	7.1	9.53	NA	8.315	8.315	0.1663	1.85	1.46	1.42	1.576666667	3
Boavista	2017	K17	BVH105	75.43333333	no	NA	11.78251197	-15.75444459	77	65.33333333	54	NA	NA	NA	NA	NA	NA	15	20/09/17	00:10	16.7	44	31	10.58	14.58	NA	12.58	12.58	0.2516	38.99	1.36	1.19	13.84666667	3
Boavista	2017	K17	BVH105	75.43333333	no	NA	11.78251197	-15.75444459	77	65.33333333	54	NA	NA	NA	NA	NA	NA	16	20/09/17	00:10	15.8	42.6	30.9	7.9	11.86	NA	9.88	9.88	0.1976	1.95	1.52	4.03	2.5	3
Boavista	2017	K17	BVH105	75.43333333	no	NA	11.78251197	-15.75444459	77	65.33333333	54	NA	NA	NA	NA	NA	NA	17	20/09/17	00:10	16.9	43.1	32	12.56	13.77	NA	13.165	13.165	0.2633	5.05	0.92	4.03	3.333333333	3
Boavista	2017	K17	BVH105	75.43333333	no	NA	11.78251197	-15.75444459	77	65.33333333	54	NA	NA	NA	NA	NA	NA	18	20/09/17	00:10	16.1	43.6	30.5	10.85	12.01	NA	11.43	11.43	0.2286	1.08	1.43	3.25	1.92	3
Boavista	2017	K17	BVH105	75.43333333	no	NA	11.78251197	-15.75444459	77	65.33333333	54	NA	NA	NA	NA	NA	NA	19	20/09/17	00:10	17.4	43.7	31.1	18.68	15.64	NA	17.16	17.16	0.3432	0.8	2.33	2.29	1.806666667	3
Boavista	2017	K17	BVH105	75.43333333	no	NA	11.78251197	-15.75444459	77	65.33333333	54	NA	NA	NA	NA	NA	NA	20	20/09/17	00:10	16.8	43.3	30.2	13.53	13.39	NA	13.46	13.46	0.2692	3.27	1.47	2.39	2.376666667	3
Boavista	2017	K17	BVH105	75.43333333	no	NA	11.78251197	-15.75444459	77	65.33333333	54	NA	NA	NA	NA	NA	NA	21	20/09/17	00:10	17.3	43.3	32.4	8.09	9.27	NA	8.68	8.68	0.1736	2.38	2.98	4.33	3.23	3
Boavista	2017	K17	BVH105	75.43333333	no	NA	11.78251197	-15.75444459	77	65.33333333	54	NA	NA	NA	NA	NA	NA	22	20/09/17	00:10	18.6	43.9	31.7	11.35	14.47	NA	12.91	12.91	0.2582	2.83	5.98	4.45	4.42	3
Boavista	2017	K17	BVH105	75.43333333	no	NA	11.78251197	-15.75444459	77	65.33333333	54	NA	NA	NA	NA	NA	NA	23	20/09/17	00:10	18.3	42.7	33.2	16.22	17.08	NA	16.65	16.65	0.333	4.45	9.49	4.92	6.286666667	3
Boavista	2017	K17	BVH105	75.43333333	no	NA	11.78251197	-15.75444459	77	65.33333333	54	NA	NA	NA	NA	NA	NA	24	20/09/17	00:10	16.2	42.5	32.6	34.12	12.24	NA	23.18	23.18	0.4636	2.52	1.09	0.8	1.47	3
Boavista	2017	K17	BVH105	75.43333333	no	NA	11.78251197	-15.75444459	77	65.33333333	54	NA	NA	NA	NA	NA	NA	25	20/09/17	00:10	17.3	42.2	32.8	22.46	18.14	NA	20.3	20.3	0.406	2	1.33	1.75	1.693333333	3
Sal	2017	H1233	H1233	77	yes	NA	NA	NA	89	85.39325843	51	NA	NA	NA	NA	NA	NA	1	14/09/17	23:05	15.6	41.24	31.79	11.57	27.41	NA	19.49	19.49	0.3898	0.99	2.18	2.37	1.846666667	3
Sal	2017	H1233	H1233	77	yes	NA	NA	NA	89	85.39325843	51	NA	NA	NA	NA	NA	NA	2	14/09/17	23:05	15.4	42.43	32.23	16.63	24.04	NA	20.335	20.335	0.4067	1.82	12.82	2.35	5.663333333	3
Sal	2017	H1233	H1233	77	yes	NA	NA	NA	89	85.39325843	51	NA	NA	NA	NA	NA	NA	3	14/09/17	23:05	17.2	43.93	32.77	17.91	28.88	NA	23.395	23.395	0.4679	2.03	0.93	5.41	2.79	3
Sal	2017	H1233	H1233	77	yes	NA	NA	NA	89	85.39325843	51	NA	NA	NA	NA	NA	NA	4	14/09/17	23:05	14.8	40.98	29.97	22.56	33.37	NA	27.965	27.965	0.5593	0.69	2.4	1.25	1.446666667	3
Sal	2017	H1233	H1233	77	yes	NA	NA	NA	89	85.39325843	51	NA	NA	NA	NA	NA	NA	5	14/09/17	23:05	15.8	42.52	31.52	10.38	23.71	NA	17.045	17.045	0.3409	1.1	1.08	1.89	1.356666667	3
Sal	2017	H1233	H1233	77	yes	NA	NA	NA	89	85.39325843	51	NA	NA	NA	NA	NA	NA	6	14/09/17	23:05	15.6	41.43	32.5	14.37	25.24	NA	19.805	19.805	0.3961	3.93	3.85	1.37	3.05	3
Sal	2017	H1233	H1233	77	yes	NA	NA	NA	89	85.39325843	51	NA	NA	NA	NA	NA	NA	7	14/09/17	23:05	15.7	40.52	30.78	14.51	24.37	NA	19.44	19.44	0.3888	5.43	6.37	8.57	6.79	3
Sal	2017	H1233	H1233	77	yes	NA	NA	NA	89	85.39325843	51	NA	NA	NA	NA	NA	NA	8	14/09/17	23:05	16.6	42.4	30.84	11.61	29.28	NA	20.445	20.445	0.4089	1.11	2.07	15.59	6.256666667	3
Sal	2017	H1233	H1233	77	yes	NA	NA	NA	89	85.39325843	51	NA	NA	NA	NA	NA	NA	9	14/09/17	23:05	15.3	42.73	31.17	8.79	21.78	NA	15.285	15.285	0.3057	3.75	1.58	13.22	6.183333333	3
Sal	2017	H1233	H1233	77	yes	NA	NA	NA	89	85.39325843	51	NA	NA	NA	NA	NA	NA	10	14/09/17	23:05	16.3	41.92	30.38	32.58	51.68	NA	42.13	42.13	0.8426	22.08	11.93	4.33	12.78	3
Sal	2017	H1233	H1233	77	yes	NA	NA	NA	89	85.39325843	51	NA	NA	NA	NA	NA	NA	11	14/09/17	23:05	15.6	41.83	31.72	9.08	20.32	NA	14.7	14.7	0.294	21.57	35.53	28.93	28.67666667	3
Sal	2017	H1233	H1233	77	yes	NA	NA	NA	89	85.39325843	51	NA	NA	NA	NA	NA	NA	12	14/09/17	23:05	16	42.9	32.5	17.78	30.09	NA	23.935	23.935	0.4787	1.22	1.38	1.16	1.253333333	3
Sal	2017	H1233	H1233	77	yes	NA	NA	NA	89	85.39325843	51	NA	NA	NA	NA	NA	NA	13	14/09/17	23:05	16.2	42.4	30.92	20	42.25	NA	31.125	31.125	0.6225	7.45	4.01	22.01	11.15666667	3
Sal	2017	H1233	H1233	77	yes	NA	NA	NA	89	85.39325843	51	NA	NA	NA	NA	NA	NA	14	14/09/17	23:05	15	42.14	30.04	15.86	20.91	NA	18.385	18.385	0.3677	1.67	1.55	1.74	1.653333333	3
Sal	2017	H1233	H1233	77	yes	NA	NA	NA	89	85.39325843	51	NA	NA	NA	NA	NA	NA	15	14/09/17	23:05	15.3	42.21	30.38	12.01	21.8	NA	16.905	16.905	0.3381	2.01	1.51	4.58	2.7	3
Sal	2017	H1233	H1233	77	yes	NA	NA	NA	89	85.39325843	51	NA	NA	NA	NA	NA	NA	16	14/09/17	23:05	15.8	41.39	32.19	20.11	41.5	NA	30.805	30.805	0.6161	4.69	7.64	52.45	21.59333333	3
Sal	2017	H1233	H1233	77	yes	NA	NA	NA	89	85.39325843	51	NA	NA	NA	NA	NA	NA	17	14/09/17	23:05	15.3	41.67	30.57	16.17	33.52	NA	24.845	24.845	0.4969	2.68	1.41	2.01	2.033333333	3
Sal	2017	H1233	H1233	77	yes	NA	NA	NA	89	85.39325843	51	NA	NA	NA	NA	NA	NA	18	14/09/17	23:05	16.4	43.25	32.1	20.54	52.57	NA	36.555	36.555	0.7311	11.29	NA	33.97	22.63	2
Sal	2017	H1233	H1233	77	yes	NA	NA	NA	89	85.39325843	51	NA	NA	NA	NA	NA	NA	19	14/09/17	23:05	15.5	41.97	32.33	17.07	34.52	NA	25.795	25.795	0.5159	10.2	2.45	8.26	6.97	3
Sal	2017	H1233	H1233	77	yes	NA	NA	NA	89	85.39325843	51	NA	NA	NA	NA	NA	NA	20	14/09/17	23:05	15	41.98	31.89	18.38	35.46	NA	26.92	26.92	0.5384	35.59	4.22	3.33	14.38	3
Sal	2017	H1237	H1237	75	yes	NA	NA	NA	75	45.33333333	51	NA	NA	NA	NA	NA	NA	1	14/09/17	21:35	16.3	41.32	30.49	NA	Fail	NA	NA	NA	NA	32.91	24.32	56.54	37.92333333	3
Sal	2017	H1237	H1237	75	yes	NA	NA	NA	75	45.33333333	51	NA	NA	NA	NA	NA	NA	2	14/09/17	21:35	14.6	40.1	28.72	24.52	46.52	NA	35.52	35.52	0.7104	NA	NA	NA	NA	0
Sal	2017	H1237	H1237	75	yes	NA	NA	NA	75	45.33333333	51	NA	NA	NA	NA	NA	NA	3	14/09/17	21:35	16.7	41.54	32.72	27.58	46.95	NA	37.265	37.265	0.7453	2.44	5.88	2.39	3.57	3
Sal	2017	H1237	H1237	75	yes	NA	NA	NA	75	45.33333333	51	NA	NA	NA	NA	NA	NA	4	14/09/17	21:35	15.5	43.01	30.03	5.11	16.53	NA	10.82	10.82	0.2164	4.5	2.4	2.39	3.096666667	3
Sal	2017	H1237	H1237	75	yes	NA	NA	NA	75	45.33333333	51	NA	NA	NA	NA	NA	NA	5	14/09/17	21:35	20.6	44.1	30.68	22.86	42.89	NA	32.875	32.875	0.6575	NA	NA	NA	NA	0
Sal	2017	H1237	H1237	75	yes	NA	NA	NA	75	45.33333333	51	NA	NA	NA	NA	NA	NA	6	14/09/17	21:35	16.8	41.25	33	24.49	84.47	NA	54.48	54.48	1.0896	2.78	3.91	NA	3.345	2
Sal	2017	H1237	H1237	75	yes	NA	NA	NA	75	45.33333333	51	NA	NA	NA	NA	NA	NA	7	14/09/17	21:35	17	43.38	32.17	51.01	82.34	NA	66.675	66.675	1.3335	38.46	36.01	1.1	25.19	3
Sal	2017	H1237	H1237	75	yes	NA	NA	NA	75	45.33333333	51	NA	NA	NA	NA	NA	NA	8	14/09/17	21:35	15.8	42.04	31.86	NA	Fail	NA	NA	NA	NA	4.3	3.76	36.92	14.99333333	3
Sal	2017	H1237	H1237	75	yes	NA	NA	NA	75	45.33333333	51	NA	NA	NA	NA	NA	NA	9	14/09/17	21:35	16.3	42.86	32.05	69.11	91.96	NA	80.535	80.535	1.6107	6.42	33.41	2.89	14.24	3
Sal	2017	H1237	H1237	75	yes	NA	NA	NA	75	45.33333333	51	NA	NA	NA	NA	NA	NA	10	14/09/17	21:35	16.7	43.8	30.97	NA	Fail	NA	NA	NA	NA	4.67	25.43	8.26	12.78666667	3
Sal	2017	SLH145	SLH145	72	yes	1 to 5	NA	NA	73	87.67123288	53	NA	NA	NA	NA	NA	NA	1	17/09/17	02:45	18.5	44.02	34.07	NA	82	NA	NA	NA	NA	NA	NA	NA	NA	2
Sal	2017	SLH145	SLH145	72	yes	1 to 5	NA	NA	73	87.67123288	53	NA	NA	NA	NA	NA	NA	2	17/09/17	02:45	19.2	44.14	35.5	NA	56	NA	NA	NA	NA	NA	NA	NA	NA	3
Sal	2017	SLH145	SLH145	72	yes	1 to 5	NA	NA	73	87.67123288	53	NA	NA	NA	NA	NA	NA	3	17/09/17	02:45	18.8	42.85	33.81	NA	130	NA	NA	NA	NA	NA	NA	NA	NA	3
Sal	2017	SLH145	SLH145	72	yes	1 to 5	NA	NA	73	87.67123288	53	NA	NA	NA	NA	NA	NA	4	17/09/17	02:45	18.2	42.05	34.74	NA	250	NA	NA	NA	NA	NA	NA	NA	NA	3
Sal	2017	SLH145	SLH145	72	yes	1 to 5	NA	NA	73	87.67123288	53	NA	NA	NA	NA	NA	NA	5	17/09/17	02:45	20.4	44.45	35.02	NA	202	NA	NA	NA	NA	NA	NA	NA	NA	3
Sal	2017	SLH145	SLH145	72	yes	1 to 5	NA	NA	73	87.67123288	53	NA	NA	NA	NA	NA	NA	6	17/09/17	02:45	20.1	43.96	35.19	NA	Fail	NA	NA	NA	NA	NA	NA	NA	NA	3
Sal	2017	SLH145	SLH145	72	yes	1 to 5	NA	NA	73	87.67123288	53	NA	NA	NA	NA	NA	NA	7	17/09/17	02:45	17.5	43.36	33.09	NA	Fail	NA	NA	NA	NA	NA	NA	NA	NA	3
Sal	2017	SLH145	SLH145	72	yes	1 to 5	NA	NA	73	87.67123288	53	NA	NA	NA	NA	NA	NA	8	17/09/17	02:45	19.5	43.52	34.18	NA	Fail	NA	NA	NA	NA	NA	NA	NA	NA	3
Sal	2017	SLH145	SLH145	72	yes	1 to 5	NA	NA	73	87.67123288	53	NA	NA	NA	NA	NA	NA	9	17/09/17	02:45	19.9	44.75	34.05	NA	Fail	NA	NA	NA	NA	NA	NA	NA	NA	3
Sal	2017	SLH145	SLH145	72	yes	1 to 5	NA	NA	73	87.67123288	53	NA	NA	NA	NA	NA	NA	10	17/09/17	02:45	19.6	44.21	35.8	NA	Fail	NA	NA	NA	NA	NA	NA	NA	NA	3
Sal	2017	SLH145	SLH145	72	yes	1 to 5	NA	NA	73	87.67123288	53	NA	NA	NA	NA	NA	NA	11	17/09/17	02:45	20	45.94	35.38	NA	Fail	NA	NA	NA	NA	NA	NA	NA	NA	3
Sal	2017	SLH145	SLH145	72	yes	1 to 5	NA	NA	73	87.67123288	53	NA	NA	NA	NA	NA	NA	12	17/09/17	02:45	18	42.38	34	NA	Fail	NA	NA	NA	NA	NA	NA	NA	NA	3
Sal	2017	SLH145	SLH145	72	yes	1 to 5	NA	NA	73	87.67123288	53	NA	NA	NA	NA	NA	NA	13	17/09/17	02:45	18.5	43.06	34.32	NA	Fail	NA	NA	NA	NA	NA	NA	NA	NA	3
Sal	2017	SLH145	SLH145	72	yes	1 to 5	NA	NA	73	87.67123288	53	NA	NA	NA	NA	NA	NA	14	17/09/17	02:45	19.6	44.13	31.77	NA	79	NA	NA	NA	NA	NA	NA	NA	NA	3
Sal	2017	SLH145	SLH145	72	yes	1 to 5	NA	NA	73	87.67123288	53	NA	NA	NA	NA	NA	NA	15	17/09/17	02:45	18.9	43.51	34.74	NA	Fail	NA	NA	NA	NA	NA	NA	NA	NA	3
Sal	2017	SLH145	SLH145	72	yes	1 to 5	NA	NA	73	87.67123288	53	NA	NA	NA	NA	NA	NA	16	17/09/17	02:45	18.7	42.02	30.84	NA	Fail	NA	NA	NA	NA	NA	NA	NA	NA	3
Sal	2017	SLH145	SLH145	72	yes	1 to 5	NA	NA	73	87.67123288	53	NA	NA	NA	NA	NA	NA	17	17/09/17	02:45	18.5	42.28	34.35	NA	126	NA	NA	NA	NA	NA	NA	NA	NA	3
Sal	2017	SLH145	SLH145	72	yes	1 to 5	NA	NA	73	87.67123288	53	NA	NA	NA	NA	NA	NA	18	17/09/17	02:45	18.6	42.77	34.72	NA	129	NA	NA	NA	NA	NA	NA	NA	NA	3
Sal	2017	SLH145	SLH145	72	yes	1 to 5	NA	NA	73	87.67123288	53	NA	NA	NA	NA	NA	NA	19	17/09/17	02:45	19.2	42.79	34.74	NA	183	NA	NA	NA	NA	NA	NA	NA	NA	3
Sal	2017	SLH145	SLH145	72	yes	1 to 5	NA	NA	73	87.67123288	53	NA	NA	NA	NA	NA	NA	20	17/09/17	02:45	19.5	44.35	35.03	NA	93	NA	NA	NA	NA	NA	NA	NA	NA	3
Sal	2017	H1251	H1251	81	yes	NA	NA	NA	72	84.72222222	53	NA	NA	NA	NA	NA	NA	1	18/09/17	21:42	18.4	44.98	34.24	-	Fail	NA	NA	NA	NA	11.54	3.59	21.81	12.31333333	3
Sal	2017	H1251	H1251	81	yes	NA	NA	NA	72	84.72222222	53	NA	NA	NA	NA	NA	NA	2	18/09/17	21:42	19.1	44.99	34.37	12.87	37.46	NA	25.165	25.165	0.5033	NA	21.57	NA	21.57	1
Sal	2017	H1251	H1251	81	yes	NA	NA	NA	72	84.72222222	53	NA	NA	NA	NA	NA	NA	3	18/09/17	21:42	18.9	44.63	34.68	19.25	35.23	NA	27.24	27.24	0.5448	17.93	8.11	8.26	11.43333333	3
Sal	2017	H1251	H1251	81	yes	NA	NA	NA	72	84.72222222	53	NA	NA	NA	NA	NA	NA	4	18/09/17	21:42	20.6	45.33	35.26	14.78	26.39	NA	20.585	20.585	0.4117	22.73	2.85	18.91	14.83	3
Sal	2017	H1251	H1251	81	yes	NA	NA	NA	72	84.72222222	53	NA	NA	NA	NA	NA	NA	5	18/09/17	21:42	19.9	46.21	34.63	19.41	37.85	NA	28.63	28.63	0.5726	17.84	8.19	1.72	9.25	3
Sal	2017	H1251	H1251	81	yes	NA	NA	NA	72	84.72222222	53	NA	NA	NA	NA	NA	NA	6	18/09/17	21:42	18.3	44.47	33.79	-	Fail	NA	NA	NA	NA	5.17	1.83	3.44	3.48	3
Sal	2017	H1251	H1251	81	yes	NA	NA	NA	72	84.72222222	53	NA	NA	NA	NA	NA	NA	7	18/09/17	21:42	18.8	44.39	33.04	33.28	45.5	NA	39.39	39.39	0.7878	1.26	1.99	2.18	1.81	3
Sal	2017	H1251	H1251	81	yes	NA	NA	NA	72	84.72222222	53	NA	NA	NA	NA	NA	NA	8	18/09/17	21:42	18.4	45.59	35.34	12.94	33.13	NA	23.035	23.035	0.4607	9.29	8.75	22.72	13.58666667	3
Sal	2017	H1251	H1251	81	yes	NA	NA	NA	72	84.72222222	53	NA	NA	NA	NA	NA	NA	9	18/09/17	21:42	18.5	43.36	33.39	15.37	34.82	NA	25.095	25.095	0.5019	2.41	2.56	3.36	2.776666667	3
Sal	2017	H1251	H1251	81	yes	NA	NA	NA	72	84.72222222	53	NA	NA	NA	NA	NA	NA	10	18/09/17	21:42	19.3	45.32	34.1	8.91	21.72	NA	15.315	15.315	0.3063	3.62	3.24	1.79	2.883333333	3
Sal	2017	H1251	H1251	81	yes	NA	NA	NA	72	84.72222222	53	NA	NA	NA	NA	NA	NA	11	18/09/17	21:42	17.8	44.12	34.34	-	Fail	NA	NA	NA	NA	53.19	30.65	37.66	40.5	3
Sal	2017	H1251	H1251	81	yes	NA	NA	NA	72	84.72222222	53	NA	NA	NA	NA	NA	NA	12	18/09/17	21:42	19.1	45.59	34.74	16.31	31.72	NA	24.015	24.015	0.4803	2.71	21.4	4	9.37	3
Sal	2017	H1251	H1251	81	yes	NA	NA	NA	72	84.72222222	53	NA	NA	NA	NA	NA	NA	13	18/09/17	21:42	19.4	46.43	35.72	10.22	25.72	NA	17.97	17.97	0.3594	3.41	NA	NA	3.41	1
Sal	2017	H1251	H1251	81	yes	NA	NA	NA	72	84.72222222	53	NA	NA	NA	NA	NA	NA	14	18/09/17	21:42	18.4	43.72	34.12	15.3	36.75	NA	26.025	26.025	0.5205	2.03	1.93	3.19	2.383333333	3
Sal	2017	H1251	H1251	81	yes	NA	NA	NA	72	84.72222222	53	NA	NA	NA	NA	NA	NA	15	18/09/17	21:42	20.1	45.06	34.45	10.97	29.54	NA	20.255	20.255	0.4051	1.34	1.25	26.19	9.593333333	3
Sal	2017	H1251	H1251	81	yes	NA	NA	NA	72	84.72222222	53	NA	NA	NA	NA	NA	NA	16	18/09/17	21:42	19.2	44.33	33.18	18.21	33.22	NA	25.715	25.715	0.5143	1.69	1.07	3.59	2.116666667	3
Sal	2017	H1251	H1251	81	yes	NA	NA	NA	72	84.72222222	53	NA	NA	NA	NA	NA	NA	17	18/09/17	21:42	19.6	46.07	34.28	11	27.07	NA	19.035	19.035	0.3807	10.09	1.71	1.57	4.456666667	3
Sal	2017	H1251	H1251	81	yes	NA	NA	NA	72	84.72222222	53	NA	NA	NA	NA	NA	NA	18	18/09/17	21:42	18	44.2	33.68	15.15	31.87	NA	23.51	23.51	0.4702	1.63	6.75	20.63	9.67	3
Sal	2017	H1251	H1251	81	yes	NA	NA	NA	72	84.72222222	53	NA	NA	NA	NA	NA	NA	19	18/09/17	21:42	16.7	42.98	32.51	12.23	28.53	NA	20.38	20.38	0.4076	20.82	8.06	5.51	11.46333333	3
Sal	2017	H1251	H1251	81	yes	NA	NA	NA	72	84.72222222	53	NA	NA	NA	NA	NA	NA	20	18/09/17	21:42	19.8	44.9	33.71	20.15	42.21	NA	31.18	31.18	0.6236	1.12	1.1	3.54	1.92	3
Sal	2017	H1315	H1315	76.5	no	NA	NA	NA	63	76.19047619	50	NA	NA	NA	NA	NA	NA	1	21/09/17	22:17	17	43.78	32.27	28.31	47.84	NA	38.075	38.075	0.7615	5.31	16.15	38.31	19.92333333	3
Sal	2017	H1315	H1315	76.5	no	NA	NA	NA	63	76.19047619	50	NA	NA	NA	NA	NA	NA	2	21/09/17	22:17	16.6	44.2	33.48	6.75	22.35	NA	14.55	14.55	0.291	19.57	47.25	NA	33.41	2
Sal	2017	H1315	H1315	76.5	no	NA	NA	NA	63	76.19047619	50	NA	NA	NA	NA	NA	NA	3	21/09/17	22:17	14.9	39.94	28.14	22.88	32.82	NA	27.85	27.85	0.557	NA	13.96	NA	13.96	1
Sal	2017	H1315	H1315	76.5	no	NA	NA	NA	63	76.19047619	50	NA	NA	NA	NA	NA	NA	4	21/09/17	22:17	16.5	44.83	32.74	11.7	22.63	NA	17.165	17.165	0.3433	1.98	1.47	2.18	1.876666667	3
Sal	2017	H1315	H1315	76.5	no	NA	NA	NA	63	76.19047619	50	NA	NA	NA	NA	NA	NA	5	21/09/17	22:17	16.5	42.99	32.73	9.81	37.28	NA	23.545	23.545	0.4709	1.91	5.02	34.9	13.94333333	3
Sal	2017	H1315	H1315	76.5	no	NA	NA	NA	63	76.19047619	50	NA	NA	NA	NA	NA	NA	6	21/09/17	22:17	16.1	43.43	31.84	12.04	26.37	NA	19.205	19.205	0.3841	39.34	54.34	22.47	38.71666667	3
Sal	2017	H1315	H1315	76.5	no	NA	NA	NA	63	76.19047619	50	NA	NA	NA	NA	NA	NA	7	21/09/17	22:17	16.7	42.88	31.67	18.37	39.26	NA	28.815	28.815	0.5763	2.44	1.48	1.78	1.9	3
Sal	2017	H1315	H1315	76.5	no	NA	NA	NA	63	76.19047619	50	NA	NA	NA	NA	NA	NA	8	21/09/17	22:17	16.4	41.89	31.1	11.06	36.41	NA	23.735	23.735	0.4747	NA	NA	NA	NA	0
Sal	2017	H1315	H1315	76.5	no	NA	NA	NA	63	76.19047619	50	NA	NA	NA	NA	NA	NA	9	21/09/17	22:17	17.6	44.46	34.17	8.17	21.33	NA	14.75	14.75	0.295	11.26	11.73	1.11	8.033333333	3
Sal	2017	H1315	H1315	76.5	no	NA	NA	NA	63	76.19047619	50	NA	NA	NA	NA	NA	NA	10	21/09/17	22:17	15.2	41.52	30.83	12.1	28.85	NA	20.475	20.475	0.4095	NA	NA	NA	NA	0
Sal	2017	H1315	H1315	76.5	no	NA	NA	NA	63	76.19047619	50	NA	NA	NA	NA	NA	NA	11	21/09/17	22:17	17.4	43.31	33.59	19.75	49.27	NA	34.51	34.51	0.6902	5.75	18.5	1.68	8.643333333	3
Sal	2017	H1315	H1315	76.5	no	NA	NA	NA	63	76.19047619	50	NA	NA	NA	NA	NA	NA	12	21/09/17	22:17	16.6	43.71	32.25	23.2	64.84	NA	44.02	44.02	0.8804	1.09	3.02	2.1	2.07	3
Sal	2017	H1315	H1315	76.5	no	NA	NA	NA	63	76.19047619	50	NA	NA	NA	NA	NA	NA	13	21/09/17	22:17	15.5	42.95	32.57	14.91	43.51	NA	29.21	29.21	0.5842	2.82	2.07	NA	2.445	2
Sal	2017	H1315	H1315	76.5	no	NA	NA	NA	63	76.19047619	50	NA	NA	NA	NA	NA	NA	14	21/09/17	22:17	17.2	43.57	32.35	9.51	30	NA	19.755	19.755	0.3951	NA	NA	NA	NA	0
Sal	2017	H1315	H1315	76.5	no	NA	NA	NA	63	76.19047619	50	NA	NA	NA	NA	NA	NA	15	21/09/17	22:17	15.6	41.61	32.44	9.3	22.33	NA	15.815	15.815	0.3163	2.88	NA	NA	2.88	1
Sal	2017	H1315	H1315	76.5	no	NA	NA	NA	63	76.19047619	50	NA	NA	NA	NA	NA	NA	16	21/09/17	22:17	18	41.53	31.3	11.31	78.06	NA	44.685	44.685	0.8937	NA	NA	NA	NA	0
Sal	2017	H1315	H1315	76.5	no	NA	NA	NA	63	76.19047619	50	NA	NA	NA	NA	NA	NA	17	21/09/17	22:17	16.7	42.85	32.49	29.22	46.4	NA	37.81	37.81	0.7562	14.86	1.31	40.19	18.78666667	3
Sal	2017	H1315	H1315	76.5	no	NA	NA	NA	63	76.19047619	50	NA	NA	NA	NA	NA	NA	18	21/09/17	22:17	16.6	42.99	32.67	22.5	47.4	NA	34.95	34.95	0.699	8.4	10.44	5.71	8.183333333	3
Sal	2017	H1315	H1315	76.5	no	NA	NA	NA	63	76.19047619	50	NA	NA	NA	NA	NA	NA	19	21/09/17	22:17	18	43.39	32.92	17.35	35.57	NA	26.46	26.46	0.5292	10.6	3	1.56	5.053333333	3
Sal	2017	H1315	H1315	76.5	no	NA	NA	NA	63	76.19047619	50	NA	NA	NA	NA	NA	NA	20	21/09/17	22:17	16.6	40.98	32.3	20.09	40.06	NA	30.075	30.075	0.6015	54.75	1	1.5	19.08333333	3
Sal	2017	H1326	H1326	76	no	NA	NA	NA	107	91.58878505	50	NA	NA	NA	NA	NA	NA	1	21/09/17	00:06	15.4	39.56	30.12	10.37	24.05	NA	17.21	17.21	0.3442	1.28	17.28	1.2	6.586666667	3
Sal	2017	H1326	H1326	76	no	NA	NA	NA	107	91.58878505	50	NA	NA	NA	NA	NA	NA	2	21/09/17	00:06	16.2	42.29	32.03	7.94	18.97	NA	13.455	13.455	0.2691	1.91	1.97	2.1	1.993333333	3
Sal	2017	H1326	H1326	76	no	NA	NA	NA	107	91.58878505	50	NA	NA	NA	NA	NA	NA	3	21/09/17	00:06	15.5	39.92	31.71	8.84	22.4	NA	15.62	15.62	0.3124	6.19	1.13	2.66	3.326666667	3
Sal	2017	H1326	H1326	76	no	NA	NA	NA	107	91.58878505	50	NA	NA	NA	NA	NA	NA	4	21/09/17	00:06	16.9	42.48	31.6	9.94	25.34	NA	17.64	17.64	0.3528	4.69	19.96	9.94	11.53	3
Sal	2017	H1326	H1326	76	no	NA	NA	NA	107	91.58878505	50	NA	NA	NA	NA	NA	NA	5	21/09/17	00:06	15.3	40.39	30.97	7.68	20.27	NA	13.975	13.975	0.2795	1.56	8.91	9.19	6.553333333	3
Sal	2017	H1326	H1326	76	no	NA	NA	NA	107	91.58878505	50	NA	NA	NA	NA	NA	NA	6	21/09/17	00:06	16.2	41.03	32.44	7.72	23.69	NA	15.705	15.705	0.3141	41.53	1.69	50.28	31.16666667	3
Sal	2017	H1326	H1326	76	no	NA	NA	NA	107	91.58878505	50	NA	NA	NA	NA	NA	NA	7	21/09/17	00:06	16	40.87	32.48	9.37	25.71	NA	17.54	17.54	0.3508	4.31	2.15	8.75	5.07	3
Sal	2017	H1326	H1326	76	no	NA	NA	NA	107	91.58878505	50	NA	NA	NA	NA	NA	NA	8	21/09/17	00:06	15	41.25	31.84	7.16	18.88	NA	13.02	13.02	0.2604	2.97	16.4	13.13	10.83333333	3
Sal	2017	H1326	H1326	76	no	NA	NA	NA	107	91.58878505	50	NA	NA	NA	NA	NA	NA	9	21/09/17	00:06	15.9	39.9	32.4	9.9	25.15	NA	17.525	17.525	0.3505	1.08	1.29	2.11	1.493333333	3
Sal	2017	H1326	H1326	76	no	NA	NA	NA	107	91.58878505	50	NA	NA	NA	NA	NA	NA	10	21/09/17	00:06	15.3	41.36	30.4	8.34	23.03	NA	15.685	15.685	0.3137	1.94	5.84	6.37	4.716666667	3
Sal	2017	H1326	H1326	76	no	NA	NA	NA	107	91.58878505	50	NA	NA	NA	NA	NA	NA	11	21/09/17	00:06	15.9	41.88	33.31	8.31	20.87	NA	14.59	14.59	0.2918	9.19	14.75	30.5	18.14666667	3
Sal	2017	H1326	H1326	76	no	NA	NA	NA	107	91.58878505	50	NA	NA	NA	NA	NA	NA	12	21/09/17	00:06	14.8	40.82	31.61	9.03	29.78	NA	19.405	19.405	0.3881	15.56	1.75	14.69	10.66666667	3
Sal	2017	H1326	H1326	76	no	NA	NA	NA	107	91.58878505	50	NA	NA	NA	NA	NA	NA	13	21/09/17	00:06	16.3	39.54	32.18	10.38	38.82	NA	24.6	24.6	0.492	1.03	1.9	1.03	1.32	3
Sal	2017	H1326	H1326	76	no	NA	NA	NA	107	91.58878505	50	NA	NA	NA	NA	NA	NA	14	21/09/17	00:06	15.5	41.46	32.94	10.22	23.66	NA	16.94	16.94	0.3388	0.97	1.16	5.1	2.41	3
Sal	2017	H1326	H1326	76	no	NA	NA	NA	107	91.58878505	50	NA	NA	NA	NA	NA	NA	15	21/09/17	00:06	15.8	40.5	32.38	13.18	39.46	NA	26.32	26.32	0.5264	2.13	2.97	4.25	3.116666667	3
Sal	2017	H1326	H1326	76	no	NA	NA	NA	107	91.58878505	50	NA	NA	NA	NA	NA	NA	16	21/09/17	00:06	15.8	40.58	33.08	28.53	45.62	NA	37.075	37.075	0.7415	9.81	23.79	1.31	11.63666667	3
Sal	2017	H1326	H1326	76	no	NA	NA	NA	107	91.58878505	50	NA	NA	NA	NA	NA	NA	17	21/09/17	00:06	16.2	40.96	33.74	10.69	45.79	NA	28.24	28.24	0.5648	2.93	4.19	5.5	4.206666667	3
Sal	2017	H1326	H1326	76	no	NA	NA	NA	107	91.58878505	50	NA	NA	NA	NA	NA	NA	18	21/09/17	00:06	16.7	40.26	33.31	9.97	41.04	NA	25.505	25.505	0.5101	1.69	27.53	1.53	10.25	3
Sal	2017	H1326	H1326	76	no	NA	NA	NA	107	91.58878505	50	NA	NA	NA	NA	NA	NA	19	21/09/17	00:06	15.7	41.21	34.01	13.75	33.47	NA	23.61	23.61	0.4722	1.11	5.09	46.22	17.47333333	3
Sal	2017	H1326	H1326	76	no	NA	NA	NA	107	91.58878505	50	NA	NA	NA	NA	NA	NA	20	21/09/17	00:06	14.5	38.38	31.13	11.15	46.83	NA	28.99	28.99	0.5798	1.74	3.53	4.11	3.126666667	3
Sal	2017	H1364	H1364	74.5	no	NA	NA	NA	73	98.63013699	54	NA	NA	NA	NA	NA	NA	1	28/09/17	20:40	14.8	40.61	31.11	20.56	31.88	NA	26.22	26.22	0.5244	1.72	1.66	2.69	2.023333333	3
Sal	2017	H1364	H1364	74.5	no	NA	NA	NA	73	98.63013699	54	NA	NA	NA	NA	NA	NA	2	28/09/17	20:40	14.7	40.48	32.84	8.65	21.56	NA	15.105	15.105	0.3021	2.19	3.18	1.75	2.373333333	3
Sal	2017	H1364	H1364	74.5	no	NA	NA	NA	73	98.63013699	54	NA	NA	NA	NA	NA	NA	3	28/09/17	20:40	15	42.29	33.34	8.56	20.53	NA	14.545	14.545	0.2909	6.32	1.25	31.44	13.00333333	3
Sal	2017	H1364	H1364	74.5	no	NA	NA	NA	73	98.63013699	54	NA	NA	NA	NA	NA	NA	4	28/09/17	20:40	15.2	41	33.07	32.4	52.15	NA	42.275	42.275	0.8455	NA	NA	NA	NA	0
Sal	2017	H1364	H1364	74.5	no	NA	NA	NA	73	98.63013699	54	NA	NA	NA	NA	NA	NA	5	28/09/17	20:40	14.5	40.05	32.95	10.52	18.71	NA	14.615	14.615	0.2923	2.99	2.15	16.75	7.296666667	3
Sal	2017	H1364	H1364	74.5	no	NA	NA	NA	73	98.63013699	54	NA	NA	NA	NA	NA	NA	6	28/09/17	20:40	14.5	39.59	32.56	10.15	51	NA	30.575	30.575	0.6115	1.39	1.75	1.44	1.526666667	3
Sal	2017	H1364	H1364	74.5	no	NA	NA	NA	73	98.63013699	54	NA	NA	NA	NA	NA	NA	7	28/09/17	20:40	14.2	40.65	32.62	22.7	33.68	NA	28.19	28.19	0.5638	1.57	0.95	2.95	1.823333333	3
Sal	2017	H1364	H1364	74.5	no	NA	NA	NA	73	98.63013699	54	NA	NA	NA	NA	NA	NA	8	28/09/17	20:40	15.1	41.45	33.18	9.68	17.88	NA	13.78	13.78	0.2756	1.4	1.75	1.1	1.416666667	3
Sal	2017	H1364	H1364	74.5	no	NA	NA	NA	73	98.63013699	54	NA	NA	NA	NA	NA	NA	9	28/09/17	20:40	14.1	40.28	32.09	14.05	37.04	NA	25.545	25.545	0.5109	1.54	1.41	0.82	1.256666667	3
Sal	2017	H1364	H1364	74.5	no	NA	NA	NA	73	98.63013699	54	NA	NA	NA	NA	NA	NA	10	28/09/17	20:40	14.9	41.41	33.05	18.32	45.68	NA	32	32	0.64	1	5.06	4.59	3.55	3
Sal	2017	H1364	H1364	74.5	no	NA	NA	NA	73	98.63013699	54	NA	NA	NA	NA	NA	NA	11	28/09/17	20:40	15.7	41.54	33.37	-	Fail	NA	NA	NA	NA	11.59	4.19	NA	7.89	2
Sal	2017	H1364	H1364	74.5	no	NA	NA	NA	73	98.63013699	54	NA	NA	NA	NA	NA	NA	12	28/09/17	20:40	14.9	40.51	32.62	11.7	38.03	NA	24.865	24.865	0.4973	3.25	0.78	25.79	9.94	3
Sal	2017	H1364	H1364	74.5	no	NA	NA	NA	73	98.63013699	54	NA	NA	NA	NA	NA	NA	13	28/09/17	20:40	15.2	40.88	32.47	10.14	18.31	NA	14.225	14.225	0.2845	12.15	0.97	NA	6.56	2
Sal	2017	H1364	H1364	74.5	no	NA	NA	NA	73	98.63013699	54	NA	NA	NA	NA	NA	NA	14	28/09/17	20:40	14.8	40.26	33.34	11.5	22.41	NA	16.955	16.955	0.3391	3.91	1.16	0.79	1.953333333	3
Sal	2017	H1364	H1364	74.5	no	NA	NA	NA	73	98.63013699	54	NA	NA	NA	NA	NA	NA	15	28/09/17	20:40	14.6	40.61	32.6	26.88	43.97	NA	35.425	35.425	0.7085	1.82	13.87	NA	7.845	2
Sal	2017	H1364	H1364	74.5	no	NA	NA	NA	73	98.63013699	54	NA	NA	NA	NA	NA	NA	16	28/09/17	20:40	13.4	39.39	32.65	15.42	40.27	NA	27.845	27.845	0.5569	0.61	10.28	4.26	5.05	3
Sal	2017	H1364	H1364	74.5	no	NA	NA	NA	73	98.63013699	54	NA	NA	NA	NA	NA	NA	17	28/09/17	20:40	14.4	40.64	33.23	47.44	77.45	NA	62.445	62.445	1.2489	0.53	1.25	0.94	0.906666667	3
Sal	2017	H1364	H1364	74.5	no	NA	NA	NA	73	98.63013699	54	NA	NA	NA	NA	NA	NA	18	28/09/17	20:40	15	40.65	32.61	18.32	33.72	NA	26.02	26.02	0.5204	1.04	16.86	0.66	6.186666667	3
Sal	2017	H1364	H1364	74.5	no	NA	NA	NA	73	98.63013699	54	NA	NA	NA	NA	NA	NA	19	28/09/17	20:40	14.7	39.82	33.27	25.6	75.52	NA	50.56	50.56	1.0112	1	0.9	10.44	4.113333333	3
Sal	2017	H1364	H1364	74.5	no	NA	NA	NA	73	98.63013699	54	NA	NA	NA	NA	NA	NA	20	28/09/17	20:40	16.1	41.13	34.12	16.11	37.21	NA	26.66	26.66	0.5332	2.45	2.5	8.32	4.423333333	3
Sal	2017	SLH141	SLH141	80	no	NA	NA	NA	62	88.70967742	52	NA	NA	NA	NA	NA	NA	1	27/09/17	20:27	17	41.38	31.97	13.42	20.5	NA	16.96	16.96	0.3392	0.75	1	0.94	0.896666667	3
Sal	2017	SLH141	SLH141	80	no	NA	NA	NA	62	88.70967742	52	NA	NA	NA	NA	NA	NA	2	27/09/17	20:27	16	41.42	34.23	21.43	42.46	NA	31.945	31.945	0.6389	NA	23.59	42.54	33.065	2
Sal	2017	SLH141	SLH141	80	no	NA	NA	NA	62	88.70967742	52	NA	NA	NA	NA	NA	NA	3	27/09/17	20:27	17.9	42.29	31.66	11.28	28.03	NA	19.655	19.655	0.3931	1.19	2.29	2.76	2.08	3
Sal	2017	SLH141	SLH141	80	no	NA	NA	NA	62	88.70967742	52	NA	NA	NA	NA	NA	NA	4	27/09/17	20:27	18	43.33	32.96	23.65	73.25	NA	48.45	48.45	0.969	0.97	1.87	1.07	1.303333333	3
Sal	2017	SLH141	SLH141	80	no	NA	NA	NA	62	88.70967742	52	NA	NA	NA	NA	NA	NA	5	27/09/17	20:27	17.9	41.93	30.85	13.81	30.56	NA	22.185	22.185	0.4437	1.17	2.9	0.88	1.65	3
Sal	2017	SLH141	SLH141	80	no	NA	NA	NA	62	88.70967742	52	NA	NA	NA	NA	NA	NA	6	27/09/17	20:27	17	42.96	29.99	7.57	20.58	NA	14.075	14.075	0.2815	0.95	1.26	1.26	1.156666667	3
Sal	2017	SLH141	SLH141	80	no	NA	NA	NA	62	88.70967742	52	NA	NA	NA	NA	NA	NA	7	27/09/17	20:27	17.3	43.89	32.81	7.25	16.06	NA	11.655	11.655	0.2331	0.95	NA	NA	0.95	1
Sal	2017	SLH141	SLH141	80	no	NA	NA	NA	62	88.70967742	52	NA	NA	NA	NA	NA	NA	8	27/09/17	20:27	16.7	41.81	32.42	14.19	27	NA	20.595	20.595	0.4119	1.95	3.35	2.25	2.516666667	3
Sal	2017	SLH141	SLH141	80	no	NA	NA	NA	62	88.70967742	52	NA	NA	NA	NA	NA	NA	9	27/09/17	20:27	17.9	42.93	33.95	12.31	28.48	NA	20.395	20.395	0.4079	1.74	1.27	1.47	1.493333333	3
Sal	2017	SLH141	SLH141	80	no	NA	NA	NA	62	88.70967742	52	NA	NA	NA	NA	NA	NA	10	27/09/17	20:27	17.4	43.28	33.45	15.32	22.77	NA	19.045	19.045	0.3809	2.29	NA	NA	2.29	1
Sal	2017	SLH141	SLH141	80	no	NA	NA	NA	62	88.70967742	52	NA	NA	NA	NA	NA	NA	11	27/09/17	20:27	18.1	43.36	33.55	17.22	34.97	NA	26.095	26.095	0.5219	2.94	12.91	2.88	6.243333333	3
Sal	2017	SLH141	SLH141	80	no	NA	NA	NA	62	88.70967742	52	NA	NA	NA	NA	NA	NA	12	27/09/17	20:27	18.3	43.63	32.64	14.74	26.45	NA	20.595	20.595	0.4119	10.56	2.35	56.21	23.04	3
Sal	2017	SLH141	SLH141	80	no	NA	NA	NA	62	88.70967742	52	NA	NA	NA	NA	NA	NA	13	27/09/17	20:27	17.9	43.27	33.96	15.75	26.18	NA	20.965	20.965	0.4193	NA	12.48	NA	12.48	1
Sal	2017	SLH141	SLH141	80	no	NA	NA	NA	62	88.70967742	52	NA	NA	NA	NA	NA	NA	14	27/09/17	20:27	17.6	42.19	32.83	18.67	36.11	NA	27.39	27.39	0.5478	1.41	1.01	NA	1.21	2
Sal	2017	SLH141	SLH141	80	no	NA	NA	NA	62	88.70967742	52	NA	NA	NA	NA	NA	NA	15	27/09/17	20:27	17.1	42.4	32.79	19.4	49.59	NA	34.495	34.495	0.6899	0.88	1.38	3.65	1.97	3
Sal	2017	SLH141	SLH141	80	no	NA	NA	NA	62	88.70967742	52	NA	NA	NA	NA	NA	NA	16	27/09/17	20:27	17.7	42.72	32.99	19.46	40.07	NA	29.765	29.765	0.5953	1.53	2.79	3.79	2.703333333	3
Sal	2017	SLH141	SLH141	80	no	NA	NA	NA	62	88.70967742	52	NA	NA	NA	NA	NA	NA	17	27/09/17	20:27	17.1	43.17	31.68	23.5	42.56	NA	33.03	33.03	0.6606	51.16	11.88	10.34	24.46	3
Sal	2017	SLH141	SLH141	80	no	NA	NA	NA	62	88.70967742	52	NA	NA	NA	NA	NA	NA	18	27/09/17	20:27	18	41.87	37.31	24.71	43.38	NA	34.045	34.045	0.6809	0.96	1.94	1.24	1.38	3
Sal	2017	SLH141	SLH141	80	no	NA	NA	NA	62	88.70967742	52	NA	NA	NA	NA	NA	NA	19	27/09/17	20:27	18	43.59	32.86	19.97	31	NA	25.485	25.485	0.5097	NA	1.29	5.79	3.54	2
Sal	2017	SLH141	SLH141	80	no	NA	NA	NA	62	88.70967742	52	NA	NA	NA	NA	NA	NA	20	27/09/17	20:27	16.9	42.2	32.3	19.97	43.25	NA	31.61	31.61	0.6322	2.47	1.41	1.98	1.953333333	3
Sal	2017	SLH028	SLH028	78	yes	1 to 5	NA	NA	92	81.52173913	50	NA	NA	NA	NA	NA	NA	1	25/09/17	18:30	18.4	42.47	30.34	15.61	28.75	NA	22.18	22.18	0.4436	2.97	1.6	1.49	2.02	3
Sal	2017	SLH028	SLH028	78	yes	1 to 5	NA	NA	92	81.52173913	50	NA	NA	NA	NA	NA	NA	2	25/09/17	18:30	19.1	42.3	31.66	30.72	42.21	NA	36.465	36.465	0.7293	1.23	4.13	1.39	2.25	3
Sal	2017	SLH028	SLH028	78	yes	1 to 5	NA	NA	92	81.52173913	50	NA	NA	NA	NA	NA	NA	3	25/09/17	18:30	18	40.92	29.13	10.28	27.47	NA	18.875	18.875	0.3775	0.79	0.95	1.06	0.933333333	3
Sal	2017	SLH028	SLH028	78	yes	1 to 5	NA	NA	92	81.52173913	50	NA	NA	NA	NA	NA	NA	4	25/09/17	18:30	17.7	40.4	29.15	21.33	38.4	NA	29.865	29.865	0.5973	0.84	1.06	1.47	1.123333333	3
Sal	2017	SLH028	SLH028	78	yes	1 to 5	NA	NA	92	81.52173913	50	NA	NA	NA	NA	NA	NA	5	25/09/17	18:30	18.1	41.01	30.49	13.47	28.16	NA	20.815	20.815	0.4163	1.16	1.28	0.78	1.073333333	3
Sal	2017	SLH028	SLH028	78	yes	1 to 5	NA	NA	92	81.52173913	50	NA	NA	NA	NA	NA	NA	6	25/09/17	18:30	18.7	41.18	31.55	10.47	25.34	NA	17.905	17.905	0.3581	5.44	0.9	4.5	3.613333333	3
Sal	2017	SLH028	SLH028	78	yes	1 to 5	NA	NA	92	81.52173913	50	NA	NA	NA	NA	NA	NA	7	25/09/17	18:30	16.7	39.96	29.62	13.53	30.81	NA	22.17	22.17	0.4434	0.84	0.63	0.44	0.636666667	3
Sal	2017	SLH028	SLH028	78	yes	1 to 5	NA	NA	92	81.52173913	50	NA	NA	NA	NA	NA	NA	8	25/09/17	18:30	18.7	41.24	31.19	27.58	42.81	NA	35.195	35.195	0.7039	1.64	1.27	1.69	1.533333333	3
Sal	2017	SLH028	SLH028	78	yes	1 to 5	NA	NA	92	81.52173913	50	NA	NA	NA	NA	NA	NA	9	25/09/17	18:30	17.6	40.81	30.3	24.12	43.65	NA	33.885	33.885	0.6777	0.96	1.79	1.22	1.323333333	3
Sal	2017	SLH028	SLH028	78	yes	1 to 5	NA	NA	92	81.52173913	50	NA	NA	NA	NA	NA	NA	10	25/09/17	18:30	17.8	40.5	30.1	21.1	35	NA	28.05	28.05	0.561	1.17	1.27	1.31	1.25	3
Sal	2017	SLH028	SLH028	78	yes	1 to 5	NA	NA	92	81.52173913	50	NA	NA	NA	NA	NA	NA	11	25/09/17	18:30	17.3	40.44	29.59	24.15	46.6	NA	35.375	35.375	0.7075	1.85	1.47	1.06	1.46	3
Sal	2017	SLH028	SLH028	78	yes	1 to 5	NA	NA	92	81.52173913	50	NA	NA	NA	NA	NA	NA	12	25/09/17	18:30	17.5	40.59	30.48	15.58	30.05	NA	22.815	22.815	0.4563	22	17.91	47.91	29.27333333	3
Sal	2017	SLH028	SLH028	78	yes	1 to 5	NA	NA	92	81.52173913	50	NA	NA	NA	NA	NA	NA	13	25/09/17	18:30	18.2	41.2	32.51	14.37	28.9	NA	21.635	21.635	0.4327	6.22	2.04	2.6	3.62	3
Sal	2017	SLH028	SLH028	78	yes	1 to 5	NA	NA	92	81.52173913	50	NA	NA	NA	NA	NA	NA	14	25/09/17	18:30	18.3	42.02	32.52	17.41	34.16	NA	25.785	25.785	0.5157	1.13	1.8	1.35	1.426666667	3
Sal	2017	SLH028	SLH028	78	yes	1 to 5	NA	NA	92	81.52173913	50	NA	NA	NA	NA	NA	NA	15	25/09/17	18:30	17.9	41.95	30.62	16.26	28.18	NA	22.22	22.22	0.4444	1.78	0.97	1.2	1.316666667	3
Sal	2017	SLH028	SLH028	78	yes	1 to 5	NA	NA	92	81.52173913	50	NA	NA	NA	NA	NA	NA	16	25/09/17	18:30	17.6	41.41	30.61	15.06	33.87	NA	24.465	24.465	0.4893	0.87	1.28	0.87	1.006666667	3
Sal	2017	SLH028	SLH028	78	yes	1 to 5	NA	NA	92	81.52173913	50	NA	NA	NA	NA	NA	NA	17	25/09/17	18:30	19.1	41.89	31.24	12.87	32.47	NA	22.67	22.67	0.4534	0.78	0.94	2.22	1.313333333	3
Sal	2017	SLH028	SLH028	78	yes	1 to 5	NA	NA	92	81.52173913	50	NA	NA	NA	NA	NA	NA	18	25/09/17	18:30	17.5	42.52	30.23	26.68	52.44	NA	39.56	39.56	0.7912	1.15	1.16	0.6	0.97	3
Sal	2017	SLH028	SLH028	78	yes	1 to 5	NA	NA	92	81.52173913	50	NA	NA	NA	NA	NA	NA	19	25/09/17	18:30	17.6	40.81	29.75	13.63	36.32	NA	24.975	24.975	0.4995	1.63	1.52	1.83	1.66	3
Sal	2017	SLH028	SLH028	78	yes	1 to 5	NA	NA	92	81.52173913	50	NA	NA	NA	NA	NA	NA	20	25/09/17	18:30	18.2	41.81	30.4	13.41	41.57	NA	27.49	27.49	0.5498	4	6.04	3.4	4.48	3
Sal	2017	H1380	H1380	80	yes	NA	NA	NA	81	56.79012346	50	NA	NA	NA	NA	NA	NA	1	25/09/17	18:00	16	42.29	30.66	21.68	47.65	NA	34.665	34.665	0.6933	26.94	NA	NA	26.94	1
Sal	2017	H1380	H1380	80	yes	NA	NA	NA	81	56.79012346	50	NA	NA	NA	NA	NA	NA	2	25/09/17	18:00	16.9	42.21	30.42	14.59	34.03	NA	24.31	24.31	0.4862	53.66	30.77	3.51	29.31333333	3
Sal	2017	H1380	H1380	80	yes	NA	NA	NA	81	56.79012346	50	NA	NA	NA	NA	NA	NA	3	25/09/17	18:00	15.9	42.08	32.8	26.64	42.72	NA	34.68	34.68	0.6936	2.26	9.4	6.16	5.94	3
Sal	2017	H1380	H1380	80	yes	NA	NA	NA	81	56.79012346	50	NA	NA	NA	NA	NA	NA	4	25/09/17	18:00	15.5	41.11	31.63	21.58	35.38	NA	28.48	28.48	0.5696	1.02	37.19	36.07	24.76	3
Sal	2017	H1380	H1380	80	yes	NA	NA	NA	81	56.79012346	50	NA	NA	NA	NA	NA	NA	5	25/09/17	18:00	15.6	40.39	29.99	9.56	21.19	NA	15.375	15.375	0.3075	2.04	30.87	NA	16.455	2
Sal	2017	H1380	H1380	80	yes	NA	NA	NA	81	56.79012346	50	NA	NA	NA	NA	NA	NA	6	25/09/17	18:00	16.6	40.37	30.78	13.47	21.84	NA	17.655	17.655	0.3531	3.19	5.57	29	12.58666667	3
Sal	2017	H1380	H1380	80	yes	NA	NA	NA	81	56.79012346	50	NA	NA	NA	NA	NA	NA	7	25/09/17	18:00	15.2	40.5	29.7	32.35	59.23	NA	45.79	45.79	0.9158	9.95	37.09	NA	23.52	2
Sal	2017	H1380	H1380	80	yes	NA	NA	NA	81	56.79012346	50	NA	NA	NA	NA	NA	NA	8	25/09/17	18:00	15.5	41.19	30.18	14.35	30.82	NA	22.585	22.585	0.4517	1.45	NA	NA	1.45	1
Sal	2017	H1380	H1380	80	yes	NA	NA	NA	81	56.79012346	50	NA	NA	NA	NA	NA	NA	9	25/09/17	18:00	14.9	40.24	27.19	34.31	47.01	NA	40.66	40.66	0.8132	NA	NA	NA	NA	0
Sal	2017	H1380	H1380	80	yes	NA	NA	NA	81	56.79012346	50	NA	NA	NA	NA	NA	NA	10	25/09/17	18:00	16.8	41.79	30.24	29.62	52.58	NA	41.1	41.1	0.822	25.86	26.38	4.8	19.01333333	3
Sal	2017	H1380	H1380	80	yes	NA	NA	NA	81	56.79012346	50	NA	NA	NA	NA	NA	NA	11	25/09/17	18:00	14.5	39.32	28.57	37.25	100.85	NA	69.05	69.05	1.381	40.37	34.56	18.41	31.11333333	3
Sal	2017	H1380	H1380	80	yes	NA	NA	NA	81	56.79012346	50	NA	NA	NA	NA	NA	NA	12	25/09/17	18:00	17.1	41.26	31.81	37.04	69.22	NA	53.13	53.13	1.0626	38.9	29.23	44.97	37.7	3
Sal	2017	H1380	H1380	80	yes	NA	NA	NA	81	56.79012346	50	NA	NA	NA	NA	NA	NA	13	25/09/17	18:00	15.7	41.35	29.46	18.25	49.25	NA	33.75	33.75	0.675	2.53	4.35	3.08	3.32	3
Sal	2017	H1380	H1380	80	yes	NA	NA	NA	81	56.79012346	50	NA	NA	NA	NA	NA	NA	14	25/09/17	18:00	15.6	40.96	30.41	44.41	83.37	NA	63.89	63.89	1.2778	3.8	2	1.41	2.403333333	3
Sal	2017	H1380	H1380	80	yes	NA	NA	NA	81	56.79012346	50	NA	NA	NA	NA	NA	NA	15	25/09/17	18:00	16.8	42.02	31.33	20.47	41.28	NA	30.875	30.875	0.6175	1.5	34.91	42.66	26.35666667	3
Sal	2017	H1380	H1380	80	yes	NA	NA	NA	81	56.79012346	50	NA	NA	NA	NA	NA	NA	16	25/09/17	18:00	15	39.61	29.65	26.71	44.56	NA	35.635	35.635	0.7127	1.93	8.96	4.33	5.073333333	3
Sal	2017	H1380	H1380	80	yes	NA	NA	NA	81	56.79012346	50	NA	NA	NA	NA	NA	NA	17	25/09/17	18:00	15.3	41.78	30.36	21.13	41.6	NA	31.365	31.365	0.6273	1.53	NA	14	7.765	2
Sal	2017	H1380	H1380	80	yes	NA	NA	NA	81	56.79012346	50	NA	NA	NA	NA	NA	NA	18	25/09/17	18:00	16.4	41.24	31.12	21.93	79.38	NA	50.655	50.655	1.0131	1.16	1.1	3.66	1.973333333	3
Sal	2017	H1380	H1380	80	yes	NA	NA	NA	81	56.79012346	50	NA	NA	NA	NA	NA	NA	19	25/09/17	18:00	15.8	39.93	30.11	36	67.56	NA	51.78	51.78	1.0356	4.73	1.95	1.67	2.783333333	3
Sal	2017	H1380	H1380	80	yes	NA	NA	NA	81	56.79012346	50	NA	NA	NA	NA	NA	NA	20	25/09/17	18:00	14.1	39.6	26.86	44.88	77.56	NA	61.22	61.22	1.2244	NA	NA	NA	NA	0
Sal	2017	H1384	H1384	78	no	NA	NA	NA	105	80	50	NA	NA	NA	NA	NA	NA	1	26/09/17	19:45	16.1	42.84	33.3	7	19	NA	NA	NA	NA	NA	NA	NA	NA	3
Sal	2017	H1384	H1384	78	no	NA	NA	NA	105	80	50	NA	NA	NA	NA	NA	NA	2	26/09/17	19:45	16.2	44.74	33.25	12	29	NA	NA	NA	NA	NA	NA	NA	NA	2
Sal	2017	H1384	H1384	78	no	NA	NA	NA	105	80	50	NA	NA	NA	NA	NA	NA	3	26/09/17	19:45	15.8	43.82	32.24	14	23	NA	NA	NA	NA	NA	NA	NA	NA	3
Sal	2017	H1384	H1384	78	no	NA	NA	NA	105	80	50	NA	NA	NA	NA	NA	NA	4	26/09/17	19:45	20.8	43.43	32.4	9	54	NA	NA	NA	NA	NA	NA	NA	NA	2
Sal	2017	H1384	H1384	78	no	NA	NA	NA	105	80	50	NA	NA	NA	NA	NA	NA	5	26/09/17	19:45	15.2	41.22	32.4	11	Fail	NA	NA	NA	NA	NA	NA	NA	NA	3
Sal	2017	H1384	H1384	78	no	NA	NA	NA	105	80	50	NA	NA	NA	NA	NA	NA	6	26/09/17	19:45	15.8	42.26	33.53	16	35	NA	NA	NA	NA	NA	NA	NA	NA	3
Sal	2017	H1384	H1384	78	no	NA	NA	NA	105	80	50	NA	NA	NA	NA	NA	NA	7	26/09/17	19:45	15.7	43.09	33.86	12	Fail	NA	NA	NA	NA	NA	NA	NA	NA	3
Sal	2017	H1384	H1384	78	no	NA	NA	NA	105	80	50	NA	NA	NA	NA	NA	NA	8	26/09/17	19:45	14.9	40.31	30.92	-	Fail	NA	NA	NA	NA	NA	NA	NA	NA	3
Sal	2017	H1384	H1384	78	no	NA	NA	NA	105	80	50	NA	NA	NA	NA	NA	NA	9	26/09/17	19:45	14.9	41.07	29.23	11	42	NA	NA	NA	NA	NA	NA	NA	NA	3
Sal	2017	H1384	H1384	78	no	NA	NA	NA	105	80	50	NA	NA	NA	NA	NA	NA	10	26/09/17	19:45	15.3	42.06	32.71	17	38	NA	NA	NA	NA	NA	NA	NA	NA	3
Sal	2017	H1384	H1384	78	no	NA	NA	NA	105	80	50	NA	NA	NA	NA	NA	NA	11	26/09/17	19:45	15.9	41.79	33.18	19	37	NA	NA	NA	NA	NA	NA	NA	NA	3
Sal	2017	H1384	H1384	78	no	NA	NA	NA	105	80	50	NA	NA	NA	NA	NA	NA	12	26/09/17	19:45	15.7	41.42	30.74	30	51	NA	NA	NA	NA	NA	NA	NA	NA	3
Sal	2017	H1384	H1384	78	no	NA	NA	NA	105	80	50	NA	NA	NA	NA	NA	NA	13	26/09/17	19:45	17.2	43.91	34.16	22	56	NA	NA	NA	NA	NA	NA	NA	NA	1
Sal	2017	H1384	H1384	78	no	NA	NA	NA	105	80	50	NA	NA	NA	NA	NA	NA	14	26/09/17	19:45	16.5	44.35	32.62	25	43	NA	NA	NA	NA	NA	NA	NA	NA	3
Sal	2017	H1384	H1384	78	no	NA	NA	NA	105	80	50	NA	NA	NA	NA	NA	NA	15	26/09/17	19:45	15.2	41.77	32.82	16	35	NA	NA	NA	NA	NA	NA	NA	NA	3
Sal	2017	H1384	H1384	78	no	NA	NA	NA	105	80	50	NA	NA	NA	NA	NA	NA	16	26/09/17	19:45	15.7	41.75	32.16	16	42	NA	NA	NA	NA	NA	NA	NA	NA	2
Sal	2017	H1384	H1384	78	no	NA	NA	NA	105	80	50	NA	NA	NA	NA	NA	NA	17	26/09/17	19:45	14.6	41.37	31.74	25	59	NA	NA	NA	NA	NA	NA	NA	NA	3
Sal	2017	H1384	H1384	78	no	NA	NA	NA	105	80	50	NA	NA	NA	NA	NA	NA	18	26/09/17	19:45	14.7	40.27	29.26	123	Fail	NA	NA	NA	NA	NA	NA	NA	NA	2
Sal	2017	H1384	H1384	78	no	NA	NA	NA	105	80	50	NA	NA	NA	NA	NA	NA	19	26/09/17	19:45	15.6	42.76	33.84	12	39	NA	NA	NA	NA	NA	NA	NA	NA	3
Sal	2017	H1384	H1384	78	no	NA	NA	NA	105	80	50	NA	NA	NA	NA	NA	NA	20	26/09/17	19:45	16	42.68	33.9	15	60	NA	NA	NA	NA	NA	NA	NA	NA	1
Sal	2017	H1402	H1402	74	yes	NA	NA	NA	92	53.26086957	49	NA	NA	NA	NA	NA	NA	1	28/09/17	18:45	13.5	40.31	32.06	13.78	27.15	NA	20.465	20.465	0.4093	NA	NA	NA	NA	0
Sal	2017	H1402	H1402	74	yes	NA	NA	NA	92	53.26086957	49	NA	NA	NA	NA	NA	NA	2	28/09/17	18:45	14	40.01	29.35	12.17	24.71	NA	18.44	18.44	0.3688	31.35	1.19	23.63	18.72333333	3
Sal	2017	H1402	H1402	74	yes	NA	NA	NA	92	53.26086957	49	NA	NA	NA	NA	NA	NA	3	28/09/17	18:45	14.4	41.02	30.09	13.07	28.82	NA	20.945	20.945	0.4189	1.46	1.25	1.25	1.32	3
Sal	2017	H1402	H1402	74	yes	NA	NA	NA	92	53.26086957	49	NA	NA	NA	NA	NA	NA	4	28/09/17	18:45	13.5	41.2	30.44	12.63	24.04	NA	18.335	18.335	0.3667	NA	1.38	3.22	2.3	2
Sal	2017	H1402	H1402	74	yes	NA	NA	NA	92	53.26086957	49	NA	NA	NA	NA	NA	NA	5	28/09/17	18:45	14.1	41.05	30.92	10.78	41.87	NA	26.325	26.325	0.5265	4.59	NA	38.6	21.595	2
Sal	2017	H1402	H1402	74	yes	NA	NA	NA	92	53.26086957	49	NA	NA	NA	NA	NA	NA	6	28/09/17	18:45	14.8	42.31	31.66	9.12	16.37	NA	12.745	12.745	0.2549	1.1	NA	36.25	18.675	2
Sal	2017	H1402	H1402	74	yes	NA	NA	NA	92	53.26086957	49	NA	NA	NA	NA	NA	NA	7	28/09/17	18:45	13.8	40.52	30.47	25.78	40.85	NA	33.315	33.315	0.6663	0.94	27.96	2.13	10.34333333	3
Sal	2017	H1402	H1402	74	yes	NA	NA	NA	92	53.26086957	49	NA	NA	NA	NA	NA	NA	8	28/09/17	18:45	14	40.83	31.29	31.57	56.47	NA	44.02	44.02	0.8804	NA	9.06	NA	9.06	1
Sal	2017	H1402	H1402	74	yes	NA	NA	NA	92	53.26086957	49	NA	NA	NA	NA	NA	NA	9	28/09/17	18:45	14.5	40.88	29.94	-	Fail	NA	NA	NA	NA	10.14	NA	NA	10.14	1
Sal	2017	H1402	H1402	74	yes	NA	NA	NA	92	53.26086957	49	NA	NA	NA	NA	NA	NA	10	28/09/17	18:45	14.4	40.26	31.32	11.81	35.28	NA	23.545	23.545	0.4709	0.5	2.31	1.42	1.41	3
Sal	2017	H1413	H1413	75.5	yes	NA	NA	NA	76	97.36842105	51	NA	NA	NA	NA	NA	NA	1	30/09/17	23:05	17.8	45.36	32.51	20	27	NA	NA	NA	NA	NA	NA	NA	NA	3
Sal	2017	H1413	H1413	75.5	yes	NA	NA	NA	76	97.36842105	51	NA	NA	NA	NA	NA	NA	2	30/09/17	23:05	18.4	44.67	34.57	13	22	NA	NA	NA	NA	NA	NA	NA	NA	3
Sal	2017	H1413	H1413	75.5	yes	NA	NA	NA	76	97.36842105	51	NA	NA	NA	NA	NA	NA	3	30/09/17	23:05	18.5	43.57	34	25	42	NA	NA	NA	NA	NA	NA	NA	NA	3
Sal	2017	H1413	H1413	75.5	yes	NA	NA	NA	76	97.36842105	51	NA	NA	NA	NA	NA	NA	4	30/09/17	23:05	17.4	43	33.04	12	25	NA	NA	NA	NA	NA	NA	NA	NA	3
Sal	2017	H1413	H1413	75.5	yes	NA	NA	NA	76	97.36842105	51	NA	NA	NA	NA	NA	NA	5	30/09/17	23:05	18.4	44.14	34.66	17	27	NA	NA	NA	NA	NA	NA	NA	NA	3
Sal	2017	H1413	H1413	75.5	yes	NA	NA	NA	76	97.36842105	51	NA	NA	NA	NA	NA	NA	6	30/09/17	23:05	16.4	40.98	31.26	20	37	NA	NA	NA	NA	NA	NA	NA	NA	3
Sal	2017	H1413	H1413	75.5	yes	NA	NA	NA	76	97.36842105	51	NA	NA	NA	NA	NA	NA	7	30/09/17	23:05	17.6	42.55	33.71	17	34	NA	NA	NA	NA	NA	NA	NA	NA	3
Sal	2017	H1413	H1413	75.5	yes	NA	NA	NA	76	97.36842105	51	NA	NA	NA	NA	NA	NA	8	30/09/17	23:05	17.7	42.65	34.08	19	38	NA	NA	NA	NA	NA	NA	NA	NA	3
Sal	2017	H1413	H1413	75.5	yes	NA	NA	NA	76	97.36842105	51	NA	NA	NA	NA	NA	NA	9	30/09/17	23:05	16.8	42.53	30.03	15	31	NA	NA	NA	NA	NA	NA	NA	NA	1
Sal	2017	H1413	H1413	75.5	yes	NA	NA	NA	76	97.36842105	51	NA	NA	NA	NA	NA	NA	10	30/09/17	23:05	16.8	42.83	33.64	11	20	NA	NA	NA	NA	NA	NA	NA	NA	3
Sal	2017	H1413	H1413	75.5	yes	NA	NA	NA	76	97.36842105	51	NA	NA	NA	NA	NA	NA	11	30/09/17	23:05	17.2	42.14	32.79	36	56	NA	NA	NA	NA	NA	NA	NA	NA	2
Sal	2017	H1413	H1413	75.5	yes	NA	NA	NA	76	97.36842105	51	NA	NA	NA	NA	NA	NA	12	30/09/17	23:05	18.5	43.86	33.12	7	25	NA	NA	NA	NA	NA	NA	NA	NA	3
Sal	2017	H1413	H1413	75.5	yes	NA	NA	NA	76	97.36842105	51	NA	NA	NA	NA	NA	NA	13	30/09/17	23:05	18	44.02	31.55	22	44	NA	NA	NA	NA	NA	NA	NA	NA	3
Sal	2017	H1413	H1413	75.5	yes	NA	NA	NA	76	97.36842105	51	NA	NA	NA	NA	NA	NA	14	30/09/17	23:05	16.9	42.26	31.23	25	58	NA	NA	NA	NA	NA	NA	NA	NA	3
Sal	2017	H1413	H1413	75.5	yes	NA	NA	NA	76	97.36842105	51	NA	NA	NA	NA	NA	NA	15	30/09/17	23:05	17.3	42.63	32.5	7	17	NA	NA	NA	NA	NA	NA	NA	NA	3
Sal	2017	H1413	H1413	75.5	yes	NA	NA	NA	76	97.36842105	51	NA	NA	NA	NA	NA	NA	16	30/09/17	23:05	17.7	41.35	32.13	19	41	NA	NA	NA	NA	NA	NA	NA	NA	3
Sal	2017	H1413	H1413	75.5	yes	NA	NA	NA	76	97.36842105	51	NA	NA	NA	NA	NA	NA	17	30/09/17	23:05	17.2	43.84	29.86	15	30	NA	NA	NA	NA	NA	NA	NA	NA	3
Sal	2017	H1413	H1413	75.5	yes	NA	NA	NA	76	97.36842105	51	NA	NA	NA	NA	NA	NA	18	30/09/17	23:05	17.9	43.91	33.06	20	49	NA	NA	NA	NA	NA	NA	NA	NA	2
Sal	2017	H1413	H1413	75.5	yes	NA	NA	NA	76	97.36842105	51	NA	NA	NA	NA	NA	NA	19	30/09/17	23:05	17.9	43.35	33.74	8	25	NA	NA	NA	NA	NA	NA	NA	NA	3
Sal	2017	H1413	H1413	75.5	yes	NA	NA	NA	76	97.36842105	51	NA	NA	NA	NA	NA	NA	20	30/09/17	23:05	18	44.06	33.13	19	34	NA	NA	NA	NA	NA	NA	NA	NA	3
Sal	2017	H1414	H1414	79	yes	NA	NA	NA	76	75	52	NA	NA	NA	NA	NA	NA	1	01/10/17	01:25	17.9	41.75	34.54	32	66	NA	NA	NA	NA	NA	NA	NA	NA	3
Sal	2017	H1414	H1414	79	yes	NA	NA	NA	76	75	52	NA	NA	NA	NA	NA	NA	2	01/10/17	01:25	18.2	42.47	33.87	39	86	NA	NA	NA	NA	NA	NA	NA	NA	3
Sal	2017	H1414	H1414	79	yes	NA	NA	NA	76	75	52	NA	NA	NA	NA	NA	NA	3	01/10/17	01:25	17.4	43.22	33.4	11	26	NA	NA	NA	NA	NA	NA	NA	NA	3
Sal	2017	H1414	H1414	79	yes	NA	NA	NA	76	75	52	NA	NA	NA	NA	NA	NA	4	01/10/17	01:25	19	44.94	33.5	43	86	NA	NA	NA	NA	NA	NA	NA	NA	3
Sal	2017	H1414	H1414	79	yes	NA	NA	NA	76	75	52	NA	NA	NA	NA	NA	NA	5	01/10/17	01:25	19.2	44.94	34.65	12	70	NA	NA	NA	NA	NA	NA	NA	NA	3
Sal	2017	H1414	H1414	79	yes	NA	NA	NA	76	75	52	NA	NA	NA	NA	NA	NA	6	01/10/17	01:25	17.8	45.08	34.3	71	168	NA	NA	NA	NA	NA	NA	NA	NA	2
Sal	2017	H1414	H1414	79	yes	NA	NA	NA	76	75	52	NA	NA	NA	NA	NA	NA	7	01/10/17	01:25	18.8	44.81	35.02	-	Fail	NA	NA	NA	NA	NA	NA	NA	NA	3
Sal	2017	H1414	H1414	79	yes	NA	NA	NA	76	75	52	NA	NA	NA	NA	NA	NA	8	01/10/17	01:25	19.3	44.17	35.48	15	31	NA	NA	NA	NA	NA	NA	NA	NA	3
Sal	2017	H1414	H1414	79	yes	NA	NA	NA	76	75	52	NA	NA	NA	NA	NA	NA	9	01/10/17	01:25	19.5	44.49	35.19	21	Fail	NA	NA	NA	NA	NA	NA	NA	NA	3
Sal	2017	H1414	H1414	79	yes	NA	NA	NA	76	75	52	NA	NA	NA	NA	NA	NA	10	01/10/17	01:25	18.4	44.92	34.94	32	69	NA	NA	NA	NA	NA	NA	NA	NA	3
Sal	2017	H1414	H1414	79	yes	NA	NA	NA	76	75	52	NA	NA	NA	NA	NA	NA	11	01/10/17	01:25	18.3	44.95	34.9	19	56	NA	NA	NA	NA	NA	NA	NA	NA	3
Sal	2017	H1414	H1414	79	yes	NA	NA	NA	76	75	52	NA	NA	NA	NA	NA	NA	12	01/10/17	01:25	17	41.51	33.97	44	122	NA	NA	NA	NA	NA	NA	NA	NA	3
Sal	2017	H1414	H1414	79	yes	NA	NA	NA	76	75	52	NA	NA	NA	NA	NA	NA	13	01/10/17	01:25	17.8	43	33	24	73	NA	NA	NA	NA	NA	NA	NA	NA	3
Sal	2017	H1414	H1414	79	yes	NA	NA	NA	76	75	52	NA	NA	NA	NA	NA	NA	14	01/10/17	01:25	18	43.07	34.43	19	40	NA	NA	NA	NA	NA	NA	NA	NA	3
Sal	2017	H1414	H1414	79	yes	NA	NA	NA	76	75	52	NA	NA	NA	NA	NA	NA	15	01/10/17	01:25	18.7	43.97	35.95	26	59	NA	NA	NA	NA	NA	NA	NA	NA	3
Sal	2017	H1414	H1414	79	yes	NA	NA	NA	76	75	52	NA	NA	NA	NA	NA	NA	16	01/10/17	01:25	18.4	45.77	33.37	32	84	NA	NA	NA	NA	NA	NA	NA	NA	3
Sal	2017	H1414	H1414	79	yes	NA	NA	NA	76	75	52	NA	NA	NA	NA	NA	NA	17	01/10/17	01:25	17.8	43.83	35.27	32	72	NA	NA	NA	NA	NA	NA	NA	NA	3
Sal	2017	H1414	H1414	79	yes	NA	NA	NA	76	75	52	NA	NA	NA	NA	NA	NA	18	01/10/17	01:25	16.3	40.91	32.66	46	Fail	NA	NA	NA	NA	NA	NA	NA	NA	3
Sal	2017	H1414	H1414	79	yes	NA	NA	NA	76	75	52	NA	NA	NA	NA	NA	NA	19	01/10/17	01:25	17.7	43.52	32.95	30	56	NA	NA	NA	NA	NA	NA	NA	NA	3
Sal	2017	H1414	H1414	79	yes	NA	NA	NA	76	75	52	NA	NA	NA	NA	NA	NA	20	01/10/17	01:25	17.5	43.36	33.4	37	56	NA	NA	NA	NA	NA	NA	NA	NA	3
Sal	2017	H1422	H1422	79	yes	NA	NA	NA	86	86.04651163	51	NA	NA	NA	NA	NA	NA	1	30/09/17	00:08	14.2	37.8	30.38	12	24	NA	NA	NA	NA	NA	NA	NA	NA	3
Sal	2017	H1422	H1422	79	yes	NA	NA	NA	86	86.04651163	51	NA	NA	NA	NA	NA	NA	2	30/09/17	00:08	14.8	40.25	31.87	12	26	NA	NA	NA	NA	NA	NA	NA	NA	2
Sal	2017	H1422	H1422	79	yes	NA	NA	NA	86	86.04651163	51	NA	NA	NA	NA	NA	NA	3	30/09/17	00:08	15.7	41.36	32.83	10	20	NA	NA	NA	NA	NA	NA	NA	NA	3
Sal	2017	H1422	H1422	79	yes	NA	NA	NA	86	86.04651163	51	NA	NA	NA	NA	NA	NA	4	30/09/17	00:08	15.6	41.87	33.65	14	22	NA	NA	NA	NA	NA	NA	NA	NA	3
Sal	2017	H1422	H1422	79	yes	NA	NA	NA	86	86.04651163	51	NA	NA	NA	NA	NA	NA	5	30/09/17	00:08	14.7	41.71	31.91	12	19	NA	NA	NA	NA	NA	NA	NA	NA	3
Sal	2017	H1422	H1422	79	yes	NA	NA	NA	86	86.04651163	51	NA	NA	NA	NA	NA	NA	6	30/09/17	00:08	15.9	43.22	33.17	11	19	NA	NA	NA	NA	NA	NA	NA	NA	3
Sal	2017	H1422	H1422	79	yes	NA	NA	NA	86	86.04651163	51	NA	NA	NA	NA	NA	NA	7	30/09/17	00:08	15.1	44.09	33.25	7	15	NA	NA	NA	NA	NA	NA	NA	NA	3
Sal	2017	H1422	H1422	79	yes	NA	NA	NA	86	86.04651163	51	NA	NA	NA	NA	NA	NA	8	30/09/17	00:08	14.7	41.93	32.12	8	18	NA	NA	NA	NA	NA	NA	NA	NA	3
Sal	2017	H1422	H1422	79	yes	NA	NA	NA	86	86.04651163	51	NA	NA	NA	NA	NA	NA	9	30/09/17	00:08	15.5	41.26	34.17	12	23	NA	NA	NA	NA	NA	NA	NA	NA	3
Sal	2017	H1422	H1422	79	yes	NA	NA	NA	86	86.04651163	51	NA	NA	NA	NA	NA	NA	10	30/09/17	00:08	15.1	42.45	32.88	10	19	NA	NA	NA	NA	NA	NA	NA	NA	3
Sal	2017	H1422	H1422	79	yes	NA	NA	NA	86	86.04651163	51	NA	NA	NA	NA	NA	NA	11	30/09/17	00:08	15	41.73	32.25	9	17	NA	NA	NA	NA	NA	NA	NA	NA	3
Sal	2017	H1422	H1422	79	yes	NA	NA	NA	86	86.04651163	51	NA	NA	NA	NA	NA	NA	12	30/09/17	00:08	14.6	41.74	32.7	9	17	NA	NA	NA	NA	NA	NA	NA	NA	3
Sal	2017	H1422	H1422	79	yes	NA	NA	NA	86	86.04651163	51	NA	NA	NA	NA	NA	NA	13	30/09/17	00:08	15.5	42.81	33.69	9	16	NA	NA	NA	NA	NA	NA	NA	NA	3
Sal	2017	H1422	H1422	79	yes	NA	NA	NA	86	86.04651163	51	NA	NA	NA	NA	NA	NA	14	30/09/17	00:08	14.3	41.88	31.84	7	13	NA	NA	NA	NA	NA	NA	NA	NA	3
Sal	2017	H1422	H1422	79	yes	NA	NA	NA	86	86.04651163	51	NA	NA	NA	NA	NA	NA	15	30/09/17	00:08	15.3	39.49	31.45	8	17	NA	NA	NA	NA	NA	NA	NA	NA	3
Sal	2017	H1422	H1422	79	yes	NA	NA	NA	86	86.04651163	51	NA	NA	NA	NA	NA	NA	16	30/09/17	00:08	14.9	40.55	31.51	11	20	NA	NA	NA	NA	NA	NA	NA	NA	3
Sal	2017	H1422	H1422	79	yes	NA	NA	NA	86	86.04651163	51	NA	NA	NA	NA	NA	NA	17	30/09/17	00:08	15.2	41.25	31.83	16	28	NA	NA	NA	NA	NA	NA	NA	NA	3
Sal	2017	H1422	H1422	79	yes	NA	NA	NA	86	86.04651163	51	NA	NA	NA	NA	NA	NA	18	30/09/17	00:08	15.3	42.89	32.75	13	28	NA	NA	NA	NA	NA	NA	NA	NA	3
Sal	2017	H1422	H1422	79	yes	NA	NA	NA	86	86.04651163	51	NA	NA	NA	NA	NA	NA	19	30/09/17	00:08	15.5	42.73	32.83	11	21	NA	NA	NA	NA	NA	NA	NA	NA	3
Sal	2017	H1422	H1422	79	yes	NA	NA	NA	86	86.04651163	51	NA	NA	NA	NA	NA	NA	20	30/09/17	00:08	15	40.47	32.65	13	21	NA	NA	NA	NA	NA	NA	NA	NA	3
Sal	2017	H1439	H1439	87	yes	NA	NA	NA	88	86.36363636	50	NA	NA	NA	NA	NA	NA	1	01/10/17	02:57	18.2	44.51	33.14	63	112	NA	NA	NA	NA	NA	NA	NA	NA	2
Sal	2017	H1439	H1439	87	yes	NA	NA	NA	88	86.36363636	50	NA	NA	NA	NA	NA	NA	2	01/10/17	02:57	18.6	45.85	35.88	19	42	NA	NA	NA	NA	NA	NA	NA	NA	3
Sal	2017	H1439	H1439	87	yes	NA	NA	NA	88	86.36363636	50	NA	NA	NA	NA	NA	NA	3	01/10/17	02:57	18.6	45.53	33.88	32	60	NA	NA	NA	NA	NA	NA	NA	NA	3
Sal	2017	H1439	H1439	87	yes	NA	NA	NA	88	86.36363636	50	NA	NA	NA	NA	NA	NA	4	01/10/17	02:57	17.1	42.89	32.7	-	Fail	NA	NA	NA	NA	NA	NA	NA	NA	3
Sal	2017	H1439	H1439	87	yes	NA	NA	NA	88	86.36363636	50	NA	NA	NA	NA	NA	NA	5	01/10/17	02:57	18.3	43.91	33.81	27	88	NA	NA	NA	NA	NA	NA	NA	NA	3
Sal	2017	H1439	H1439	87	yes	NA	NA	NA	88	86.36363636	50	NA	NA	NA	NA	NA	NA	6	01/10/17	02:57	18.1	44	34.17	35	Fail	NA	NA	NA	NA	NA	NA	NA	NA	3
Sal	2017	H1439	H1439	87	yes	NA	NA	NA	88	86.36363636	50	NA	NA	NA	NA	NA	NA	7	01/10/17	02:57	17.8	42.93	34.34	40	69	NA	NA	NA	NA	NA	NA	NA	NA	3
Sal	2017	H1439	H1439	87	yes	NA	NA	NA	88	86.36363636	50	NA	NA	NA	NA	NA	NA	8	01/10/17	02:57	17.2	44.27	34.36	45	92	NA	NA	NA	NA	NA	NA	NA	NA	3
Sal	2017	H1439	H1439	87	yes	NA	NA	NA	88	86.36363636	50	NA	NA	NA	NA	NA	NA	9	01/10/17	02:57	17	44.5	33.87	40	79	NA	NA	NA	NA	NA	NA	NA	NA	3
Sal	2017	H1439	H1439	87	yes	NA	NA	NA	88	86.36363636	50	NA	NA	NA	NA	NA	NA	10	01/10/17	02:57	19	45.51	34.62	30	45	NA	NA	NA	NA	NA	NA	NA	NA	3
Sal	2017	H1439	H1439	87	yes	NA	NA	NA	88	86.36363636	50	NA	NA	NA	NA	NA	NA	11	01/10/17	02:57	17	45.12	33.93	40	82	NA	NA	NA	NA	NA	NA	NA	NA	3
Sal	2017	H1439	H1439	87	yes	NA	NA	NA	88	86.36363636	50	NA	NA	NA	NA	NA	NA	12	01/10/17	02:57	17.4	44	34.36	47	95	NA	NA	NA	NA	NA	NA	NA	NA	3
Sal	2017	H1439	H1439	87	yes	NA	NA	NA	88	86.36363636	50	NA	NA	NA	NA	NA	NA	13	01/10/17	02:57	17.9	43.17	33.12	-	Fail	NA	NA	NA	NA	NA	NA	NA	NA	3
Sal	2017	H1439	H1439	87	yes	NA	NA	NA	88	86.36363636	50	NA	NA	NA	NA	NA	NA	14	01/10/17	02:57	18.1	44.5	35.17	46	108	NA	NA	NA	NA	NA	NA	NA	NA	3
Sal	2017	H1439	H1439	87	yes	NA	NA	NA	88	86.36363636	50	NA	NA	NA	NA	NA	NA	15	01/10/17	02:57	18	43.78	35.06	72	122	NA	NA	NA	NA	NA	NA	NA	NA	3
Sal	2017	H1439	H1439	87	yes	NA	NA	NA	88	86.36363636	50	NA	NA	NA	NA	NA	NA	16	01/10/17	02:57	18.6	43.85	34.97	-	Fail	NA	NA	NA	NA	NA	NA	NA	NA	2
Sal	2017	H1439	H1439	87	yes	NA	NA	NA	88	86.36363636	50	NA	NA	NA	NA	NA	NA	17	01/10/17	02:57	18.4	44.65	33.05	28	54	NA	NA	NA	NA	NA	NA	NA	NA	2
Sal	2017	H1439	H1439	87	yes	NA	NA	NA	88	86.36363636	50	NA	NA	NA	NA	NA	NA	18	01/10/17	02:57	18.1	45.21	32.66	74	116	NA	NA	NA	NA	NA	NA	NA	NA	0
Sal	2017	H1439	H1439	87	yes	NA	NA	NA	88	86.36363636	50	NA	NA	NA	NA	NA	NA	19	01/10/17	02:57	18	44.63	34.05	20	55	NA	NA	NA	NA	NA	NA	NA	NA	3
Sal	2017	H1439	H1439	87	yes	NA	NA	NA	88	86.36363636	50	NA	NA	NA	NA	NA	NA	20	01/10/17	02:57	18.3	44.16	34.15	30	65	NA	NA	NA	NA	NA	NA	NA	NA	3
Sal	2017	H1447	H1447	NA	no	NA	NA	NA	90	70	49	NA	NA	NA	NA	NA	NA	1	30/09/17	04:00	16.2	41.74	30.63	27	51	NA	NA	NA	NA	NA	NA	NA	NA	2
Sal	2017	H1447	H1447	NA	no	NA	NA	NA	90	70	49	NA	NA	NA	NA	NA	NA	2	30/09/17	04:00	16.1	42.31	30.33	35	59	NA	NA	NA	NA	NA	NA	NA	NA	3
Sal	2017	H1447	H1447	NA	no	NA	NA	NA	90	70	49	NA	NA	NA	NA	NA	NA	3	30/09/17	04:00	15.9	40.56	31.72	60	89	NA	NA	NA	NA	NA	NA	NA	NA	0
Sal	2017	H1447	H1447	NA	no	NA	NA	NA	90	70	49	NA	NA	NA	NA	NA	NA	4	30/09/17	04:00	16.8	41.23	31.19	33	53	NA	NA	NA	NA	NA	NA	NA	NA	1
Sal	2017	H1447	H1447	NA	no	NA	NA	NA	90	70	49	NA	NA	NA	NA	NA	NA	5	30/09/17	04:00	16.5	42.75	31.15	75	93	NA	NA	NA	NA	NA	NA	NA	NA	0
Sal	2017	H1447	H1447	NA	no	NA	NA	NA	90	70	49	NA	NA	NA	NA	NA	NA	6	30/09/17	04:00	17.2	42.92	32.36	40	70	NA	NA	NA	NA	NA	NA	NA	NA	0
Sal	2017	H1447	H1447	NA	no	NA	NA	NA	90	70	49	NA	NA	NA	NA	NA	NA	7	30/09/17	04:00	16.9	41.48	32.61	30	60	NA	NA	NA	NA	NA	NA	NA	NA	2
Sal	2017	H1447	H1447	NA	no	NA	NA	NA	90	70	49	NA	NA	NA	NA	NA	NA	8	30/09/17	04:00	17.7	42.99	32.79	41	60	NA	NA	NA	NA	NA	NA	NA	NA	0
Sal	2017	H1447	H1447	NA	no	NA	NA	NA	90	70	49	NA	NA	NA	NA	NA	NA	9	30/09/17	04:00	16.6	42.67	32.59	34	52	NA	NA	NA	NA	NA	NA	NA	NA	0
Sal	2017	H1447	H1447	NA	no	NA	NA	NA	90	70	49	NA	NA	NA	NA	NA	NA	10	30/09/17	04:00	16.4	42.58	32.85	90	147	NA	NA	NA	NA	NA	NA	NA	NA	1
Sal	2017	H1447	H1447	NA	no	NA	NA	NA	90	70	49	NA	NA	NA	NA	NA	NA	11	30/09/17	04:00	17.1	44.89	31.69	20	47	NA	NA	NA	NA	NA	NA	NA	NA	1
Sal	2017	H1447	H1447	NA	no	NA	NA	NA	90	70	49	NA	NA	NA	NA	NA	NA	12	30/09/17	04:00	16	41.48	31.12	39	57	NA	NA	NA	NA	NA	NA	NA	NA	1
Sal	2017	H1447	H1447	NA	no	NA	NA	NA	90	70	49	NA	NA	NA	NA	NA	NA	13	30/09/17	04:00	17.4	44.92	32.27	60	85	NA	NA	NA	NA	NA	NA	NA	NA	2
Sal	2017	H1447	H1447	NA	no	NA	NA	NA	90	70	49	NA	NA	NA	NA	NA	NA	14	30/09/17	04:00	16.5	42.08	31.78	23	42	NA	NA	NA	NA	NA	NA	NA	NA	1
Sal	2017	H1447	H1447	NA	no	NA	NA	NA	90	70	49	NA	NA	NA	NA	NA	NA	15	30/09/17	04:00	17.7	43.28	32.62	28	45	NA	NA	NA	NA	NA	NA	NA	NA	1
Sal	2017	H1447	H1447	NA	no	NA	NA	NA	90	70	49	NA	NA	NA	NA	NA	NA	16	30/09/17	04:00	17.6	42.41	32.5	23	45	NA	NA	NA	NA	NA	NA	NA	NA	1
Sal	2017	H1447	H1447	NA	no	NA	NA	NA	90	70	49	NA	NA	NA	NA	NA	NA	17	30/09/17	04:00	16.4	42.03	30.66	40	55	NA	NA	NA	NA	NA	NA	NA	NA	0
Sal	2017	H1447	H1447	NA	no	NA	NA	NA	90	70	49	NA	NA	NA	NA	NA	NA	18	30/09/17	04:00	16.3	41.65	31.31	47	72	NA	NA	NA	NA	NA	NA	NA	NA	0
Sal	2017	H1447	H1447	NA	no	NA	NA	NA	90	70	49	NA	NA	NA	NA	NA	NA	19	30/09/17	04:00	16.9	42.12	32.37	16	35	NA	NA	NA	NA	NA	NA	NA	NA	2
Sal	2017	H1447	H1447	NA	no	NA	NA	NA	90	70	49	NA	NA	NA	NA	NA	NA	20	30/09/17	04:00	17.6	42.34	31.74	23	37	NA	NA	NA	NA	NA	NA	NA	NA	1
Sal	2017	H1449	H1449	NA	no	NA	NA	NA	69	63.76811594	50	NA	NA	NA	NA	NA	NA	1	01/10/17	21:06	16.1	44.27	31.37	12	26	NA	NA	NA	NA	NA	NA	NA	NA	3
Sal	2017	H1449	H1449	NA	no	NA	NA	NA	69	63.76811594	50	NA	NA	NA	NA	NA	NA	2	01/10/17	21:06	16.5	43.64	32.64	9	22	NA	NA	NA	NA	NA	NA	NA	NA	3
Sal	2017	H1449	H1449	NA	no	NA	NA	NA	69	63.76811594	50	NA	NA	NA	NA	NA	NA	3	01/10/17	21:06	15.9	43.2	32.5	13	28	NA	NA	NA	NA	NA	NA	NA	NA	3
Sal	2017	H1449	H1449	NA	no	NA	NA	NA	69	63.76811594	50	NA	NA	NA	NA	NA	NA	4	01/10/17	21:06	15.9	43.2	30.83	12	24	NA	NA	NA	NA	NA	NA	NA	NA	3
Sal	2017	H1449	H1449	NA	no	NA	NA	NA	69	63.76811594	50	NA	NA	NA	NA	NA	NA	5	01/10/17	21:06	15.5	41.01	31.37	11	54	NA	NA	NA	NA	NA	NA	NA	NA	2
Sal	2017	H1449	H1449	NA	no	NA	NA	NA	69	63.76811594	50	NA	NA	NA	NA	NA	NA	6	01/10/17	21:06	15.3	42.4	31.47	31	Fail	NA	NA	NA	NA	NA	NA	NA	NA	3
Sal	2017	H1449	H1449	NA	no	NA	NA	NA	69	63.76811594	50	NA	NA	NA	NA	NA	NA	7	01/10/17	21:06	15.7	43.03	31.87	11	25	NA	NA	NA	NA	NA	NA	NA	NA	3
Sal	2017	H1449	H1449	NA	no	NA	NA	NA	69	63.76811594	50	NA	NA	NA	NA	NA	NA	8	01/10/17	21:06	15.8	41.57	32.78	37	54	NA	NA	NA	NA	NA	NA	NA	NA	1
Sal	2017	H1449	H1449	NA	no	NA	NA	NA	69	63.76811594	50	NA	NA	NA	NA	NA	NA	9	01/10/17	21:06	16.6	44.46	32.22	10	33	NA	NA	NA	NA	NA	NA	NA	NA	3
Sal	2017	H1449	H1449	NA	no	NA	NA	NA	69	63.76811594	50	NA	NA	NA	NA	NA	NA	10	01/10/17	21:06	15.9	42.6	31.3	22	Fail	NA	NA	NA	NA	NA	NA	NA	NA	3
Sal	2017	H1449	H1449	NA	no	NA	NA	NA	69	63.76811594	50	NA	NA	NA	NA	NA	NA	11	01/10/17	21:06	16.1	44.55	31.68	8	32	NA	NA	NA	NA	NA	NA	NA	NA	3
Sal	2017	H1449	H1449	NA	no	NA	NA	NA	69	63.76811594	50	NA	NA	NA	NA	NA	NA	12	01/10/17	21:06	16.5	43.82	33.34	12	30	NA	NA	NA	NA	NA	NA	NA	NA	3
Sal	2017	H1449	H1449	NA	no	NA	NA	NA	69	63.76811594	50	NA	NA	NA	NA	NA	NA	13	01/10/17	21:06	15.7	43.61	31.94	29	Fail	NA	NA	NA	NA	NA	NA	NA	NA	3
Sal	2017	H1449	H1449	NA	no	NA	NA	NA	69	63.76811594	50	NA	NA	NA	NA	NA	NA	14	01/10/17	21:06	15.8	43.41	32.67	-	Fail	NA	NA	NA	NA	NA	NA	NA	NA	3
Sal	2017	H1449	H1449	NA	no	NA	NA	NA	69	63.76811594	50	NA	NA	NA	NA	NA	NA	15	01/10/17	21:06	15.4	42.78	31.71	12	28	NA	NA	NA	NA	NA	NA	NA	NA	3
Sal	2017	H1449	H1449	NA	no	NA	NA	NA	69	63.76811594	50	NA	NA	NA	NA	NA	NA	16	01/10/17	21:06	16	42.84	31.7	45	72	NA	NA	NA	NA	NA	NA	NA	NA	3
Sal	2017	H1449	H1449	NA	no	NA	NA	NA	69	63.76811594	50	NA	NA	NA	NA	NA	NA	17	01/10/17	21:06	15.6	41.84	31.76	28	49	NA	NA	NA	NA	NA	NA	NA	NA	3
Sal	2017	H1449	H1449	NA	no	NA	NA	NA	69	63.76811594	50	NA	NA	NA	NA	NA	NA	18	01/10/17	21:06	15.5	43.07	32.82	32	49	NA	NA	NA	NA	NA	NA	NA	NA	3
Sal	2017	H1449	H1449	NA	no	NA	NA	NA	69	63.76811594	50	NA	NA	NA	NA	NA	NA	19	01/10/17	21:06	16.3	42.7	32.39	10	36	NA	NA	NA	NA	NA	NA	NA	NA	3
Sal	2017	H1449	H1449	NA	no	NA	NA	NA	69	63.76811594	50	NA	NA	NA	NA	NA	NA	20	01/10/17	21:06	15.7	43.31	31.33	-	Fail	NA	NA	NA	NA	NA	NA	NA	NA	3
Sal	2017	H1481	H1481	78	yes	NA	NA	NA	84	67.85714286	48	NA	NA	NA	NA	NA	NA	1	03/10/17	23:32	15.9	43.43	32.15	12	22	NA	NA	NA	NA	NA	NA	NA	NA	3
Sal	2017	H1481	H1481	78	yes	NA	NA	NA	84	67.85714286	48	NA	NA	NA	NA	NA	NA	2	03/10/17	23:32	17.5	43.95	33.11	15	26	NA	NA	NA	NA	NA	NA	NA	NA	3
Sal	2017	H1481	H1481	78	yes	NA	NA	NA	84	67.85714286	48	NA	NA	NA	NA	NA	NA	3	03/10/17	23:32	16.8	43.59	30.83	8	16	NA	NA	NA	NA	NA	NA	NA	NA	2
Sal	2017	H1481	H1481	78	yes	NA	NA	NA	84	67.85714286	48	NA	NA	NA	NA	NA	NA	4	03/10/17	23:32	16.2	42.47	31.97	19	28	NA	NA	NA	NA	NA	NA	NA	NA	3
Sal	2017	H1481	H1481	78	yes	NA	NA	NA	84	67.85714286	48	NA	NA	NA	NA	NA	NA	5	03/10/17	23:32	17.1	43.54	31.81	9	18	NA	NA	NA	NA	NA	NA	NA	NA	3
Sal	2017	H1481	H1481	78	yes	NA	NA	NA	84	67.85714286	48	NA	NA	NA	NA	NA	NA	6	03/10/17	23:32	16.7	42.98	32.44	19	31	NA	NA	NA	NA	NA	NA	NA	NA	3
Sal	2017	H1481	H1481	78	yes	NA	NA	NA	84	67.85714286	48	NA	NA	NA	NA	NA	NA	7	03/10/17	23:32	17.2	45.11	32.44	14	27	NA	NA	NA	NA	NA	NA	NA	NA	3
Sal	2017	H1481	H1481	78	yes	NA	NA	NA	84	67.85714286	48	NA	NA	NA	NA	NA	NA	8	03/10/17	23:32	17.2	43.32	32.46	30	41	NA	NA	NA	NA	NA	NA	NA	NA	3
Sal	2017	H1481	H1481	78	yes	NA	NA	NA	84	67.85714286	48	NA	NA	NA	NA	NA	NA	9	03/10/17	23:32	17.1	41.48	31.94	14	63	NA	NA	NA	NA	NA	NA	NA	NA	3
Sal	2017	H1481	H1481	78	yes	NA	NA	NA	84	67.85714286	48	NA	NA	NA	NA	NA	NA	10	03/10/17	23:32	16.3	41.92	31.38	39	62	NA	NA	NA	NA	NA	NA	NA	NA	3
Sal	2017	H1481	H1481	78	yes	NA	NA	NA	84	67.85714286	48	NA	NA	NA	NA	NA	NA	11	03/10/17	23:32	17.1	43.07	30.62	29	47	NA	NA	NA	NA	NA	NA	NA	NA	3
Sal	2017	H1481	H1481	78	yes	NA	NA	NA	84	67.85714286	48	NA	NA	NA	NA	NA	NA	12	03/10/17	23:32	16.2	43.1	31.71	21	54	NA	NA	NA	NA	NA	NA	NA	NA	2
Sal	2017	H1481	H1481	78	yes	NA	NA	NA	84	67.85714286	48	NA	NA	NA	NA	NA	NA	13	03/10/17	23:32	17.3	43.27	33.11	34	76	NA	NA	NA	NA	NA	NA	NA	NA	3
Sal	2017	H1481	H1481	78	yes	NA	NA	NA	84	67.85714286	48	NA	NA	NA	NA	NA	NA	14	03/10/17	23:32	15.6	41.24	28.85	29	43	NA	NA	NA	NA	NA	NA	NA	NA	3
Sal	2017	H1481	H1481	78	yes	NA	NA	NA	84	67.85714286	48	NA	NA	NA	NA	NA	NA	15	03/10/17	23:32	17.7	44.12	31.33	24	85	NA	NA	NA	NA	NA	NA	NA	NA	2
Sal	2017	H1481	H1481	78	yes	NA	NA	NA	84	67.85714286	48	NA	NA	NA	NA	NA	NA	16	03/10/17	23:32	16.6	43.82	32.3	49	116	NA	NA	NA	NA	NA	NA	NA	NA	3
Sal	2017	H1481	H1481	78	yes	NA	NA	NA	84	67.85714286	48	NA	NA	NA	NA	NA	NA	17	03/10/17	23:32	16.2	42.34	32.37	22	35	NA	NA	NA	NA	NA	NA	NA	NA	3
Sal	2017	H1481	H1481	78	yes	NA	NA	NA	84	67.85714286	48	NA	NA	NA	NA	NA	NA	18	03/10/17	23:32	16.7	41.71	30.92	17	36	NA	NA	NA	NA	NA	NA	NA	NA	3
Sal	2017	H1481	H1481	78	yes	NA	NA	NA	84	67.85714286	48	NA	NA	NA	NA	NA	NA	19	03/10/17	23:32	16.1	42.48	32.64	78	100	NA	NA	NA	NA	NA	NA	NA	NA	3
Sal	2017	H1481	H1481	78	yes	NA	NA	NA	84	67.85714286	48	NA	NA	NA	NA	NA	NA	19	03/10/17	23:32	16.7	41.45	32.34	35	106	NA	NA	NA	NA	NA	NA	NA	NA	3
Sal	2017	H1526	H1526	80	no	NA	NA	NA	80	61.25	50	NA	NA	NA	NA	NA	NA	1	08/10/17	23:30	15.19	42.54	32.71	22	45	NA	NA	NA	NA	NA	NA	NA	NA	2
Sal	2017	H1526	H1526	80	no	NA	NA	NA	80	61.25	50	NA	NA	NA	NA	NA	NA	2	08/10/17	23:30	15.5	42.36	31.5	-	Fail	NA	NA	NA	NA	NA	NA	NA	NA	0
Sal	2017	H1526	H1526	80	no	NA	NA	NA	80	61.25	50	NA	NA	NA	NA	NA	NA	3	08/10/17	23:30	14.6	39.8	30.89	13	37	NA	NA	NA	NA	NA	NA	NA	NA	0
Sal	2017	H1526	H1526	80	no	NA	NA	NA	80	61.25	50	NA	NA	NA	NA	NA	NA	4	08/10/17	23:30	15.1	40.95	30.28	19	44	NA	NA	NA	NA	NA	NA	NA	NA	3
Sal	2017	H1526	H1526	80	no	NA	NA	NA	80	61.25	50	NA	NA	NA	NA	NA	NA	5	08/10/17	23:30	15.3	40.86	30	19	40	NA	NA	NA	NA	NA	NA	NA	NA	3
Sal	2017	H1526	H1526	80	no	NA	NA	NA	80	61.25	50	NA	NA	NA	NA	NA	NA	6	08/10/17	23:30	16.2	42.99	32.54	19	36	NA	NA	NA	NA	NA	NA	NA	NA	1
Sal	2017	H1526	H1526	80	no	NA	NA	NA	80	61.25	50	NA	NA	NA	NA	NA	NA	7	08/10/17	23:30	15	42.17	30.76	23	78	NA	NA	NA	NA	NA	NA	NA	NA	0
Sal	2017	H1526	H1526	80	no	NA	NA	NA	80	61.25	50	NA	NA	NA	NA	NA	NA	8	08/10/17	23:30	15	40.71	30.22	55	148	NA	NA	NA	NA	NA	NA	NA	NA	1
Sal	2017	H1526	H1526	80	no	NA	NA	NA	80	61.25	50	NA	NA	NA	NA	NA	NA	9	08/10/17	23:30	15.7	42.63	30.25	16	40	NA	NA	NA	NA	NA	NA	NA	NA	3
Sal	2017	H1526	H1526	80	no	NA	NA	NA	80	61.25	50	NA	NA	NA	NA	NA	NA	10	08/10/17	23:30	15.2	41.15	31.03	23	43	NA	NA	NA	NA	NA	NA	NA	NA	3
Sal	2017	H1526	H1526	80	no	NA	NA	NA	80	61.25	50	NA	NA	NA	NA	NA	NA	11	08/10/17	23:30	15.7	41.62	31.96	32	91	NA	NA	NA	NA	NA	NA	NA	NA	2
Sal	2017	H1526	H1526	80	no	NA	NA	NA	80	61.25	50	NA	NA	NA	NA	NA	NA	12	08/10/17	23:30	14.7	41.37	30.9	18	46	NA	NA	NA	NA	NA	NA	NA	NA	3
Sal	2017	H1526	H1526	80	no	NA	NA	NA	80	61.25	50	NA	NA	NA	NA	NA	NA	13	08/10/17	23:30	15.6	39.96	31.84	14	34	NA	NA	NA	NA	NA	NA	NA	NA	3
Sal	2017	H1526	H1526	80	no	NA	NA	NA	80	61.25	50	NA	NA	NA	NA	NA	NA	14	08/10/17	23:30	15.2	41.86	30.52	44	70	NA	NA	NA	NA	NA	NA	NA	NA	3
Sal	2017	H1526	H1526	80	no	NA	NA	NA	80	61.25	50	NA	NA	NA	NA	NA	NA	15	08/10/17	23:30	15.8	40.85	31.84	15	34	NA	NA	NA	NA	NA	NA	NA	NA	2
Sal	2017	H1526	H1526	80	no	NA	NA	NA	80	61.25	50	NA	NA	NA	NA	NA	NA	16	08/10/17	23:30	15.8	42.67	31.96	20	44	NA	NA	NA	NA	NA	NA	NA	NA	1
Sal	2017	H1526	H1526	80	no	NA	NA	NA	80	61.25	50	NA	NA	NA	NA	NA	NA	17	08/10/17	23:30	15.1	42.21	31.28	28	60	NA	NA	NA	NA	NA	NA	NA	NA	3
Sal	2017	H1526	H1526	80	no	NA	NA	NA	80	61.25	50	NA	NA	NA	NA	NA	NA	18	08/10/17	23:30	15.7	42.14	32.35	19	45	NA	NA	NA	NA	NA	NA	NA	NA	2
Sal	2017	H1526	H1526	80	no	NA	NA	NA	80	61.25	50	NA	NA	NA	NA	NA	NA	19	08/10/17	23:30	14.7	40.12	29.84	21	43	NA	NA	NA	NA	NA	NA	NA	NA	3
Sal	2017	H1526	H1526	80	no	NA	NA	NA	80	61.25	50	NA	NA	NA	NA	NA	NA	20	08/10/17	23:30	15.4	42.37	31.36	34	63	NA	NA	NA	NA	NA	NA	NA	NA	3
Sal	2017	H1545	H1545	79.5	no	NA	NA	NA	85	76.47058824	50	NA	NA	NA	NA	NA	NA	1	10/10/17	23:59	17.1	43.27	31.81	-	Fail	NA	NA	NA	NA	11.25	1.78	1.62	4.883333333	3
Sal	2017	H1545	H1545	79.5	no	NA	NA	NA	85	76.47058824	50	NA	NA	NA	NA	NA	NA	2	10/10/17	23:59	17.2	44.63	33.07	33.55	50.09	NA	41.82	41.82	0.8364	10.63	17.81	0.71	9.716666667	3
Sal	2017	H1545	H1545	79.5	no	NA	NA	NA	85	76.47058824	50	NA	NA	NA	NA	NA	NA	3	10/10/17	23:59	17.3	42.61	31.89	20.53	40.25	NA	30.39	30.39	0.6078	3.44	2.6	0.93	2.323333333	3
Sal	2017	H1545	H1545	79.5	no	NA	NA	NA	85	76.47058824	50	NA	NA	NA	NA	NA	NA	4	10/10/17	23:59	18.1	44.8	32.54	19.82	36.43	NA	28.125	28.125	0.5625	2.63	1.32	0.79	1.58	3
Sal	2017	H1545	H1545	79.5	no	NA	NA	NA	85	76.47058824	50	NA	NA	NA	NA	NA	NA	5	10/10/17	23:59	16.2	42.93	29.6	49.8	66.04	NA	57.92	57.92	1.1584	3.19	4.63	3.19	3.67	3
Sal	2017	H1545	H1545	79.5	no	NA	NA	NA	85	76.47058824	50	NA	NA	NA	NA	NA	NA	6	10/10/17	23:59	17.1	42.49	32.71	28.73	40.9	NA	34.815	34.815	0.6963	0.91	5.97	3.06	3.313333333	3
Sal	2017	H1545	H1545	79.5	no	NA	NA	NA	85	76.47058824	50	NA	NA	NA	NA	NA	NA	7	10/10/17	23:59	16.1	42.98	31.04	47.5	117.28	NA	82.39	82.39	1.6478	1.66	2.16	4.03	2.616666667	3
Sal	2017	H1545	H1545	79.5	no	NA	NA	NA	85	76.47058824	50	NA	NA	NA	NA	NA	NA	8	10/10/17	23:59	16.7	43.3	32.73	18.32	46.94	NA	32.63	32.63	0.6526	2.31	2.72	5.62	3.55	3
Sal	2017	H1545	H1545	79.5	no	NA	NA	NA	85	76.47058824	50	NA	NA	NA	NA	NA	NA	9	10/10/17	23:59	16	41.48	31.5	21.13	85.71	NA	53.42	53.42	1.0684	9.53	27.78	17.12	18.14333333	3
Sal	2017	H1545	H1545	79.5	no	NA	NA	NA	85	76.47058824	50	NA	NA	NA	NA	NA	NA	10	10/10/17	23:59	17.7	44.39	33.7	56.32	92.84	NA	74.58	74.58	1.4916	37.91	5.82	24.62	22.78333333	3
Sal	2017	H1545	H1545	79.5	no	NA	NA	NA	85	76.47058824	50	NA	NA	NA	NA	NA	NA	11	10/10/17	23:59	17.4	43.29	31.78	18.6	34.47	NA	26.535	26.535	0.5307	1.5	4.25	2.44	2.73	3
Sal	2017	H1545	H1545	79.5	no	NA	NA	NA	85	76.47058824	50	NA	NA	NA	NA	NA	NA	12	10/10/17	23:59	16.2	41.78	30.39	27.4	114.5	NA	70.95	70.95	1.419	51.35	5	3.18	19.84333333	3
Sal	2017	H1545	H1545	79.5	no	NA	NA	NA	85	76.47058824	50	NA	NA	NA	NA	NA	NA	13	10/10/17	23:59	17.7	42.96	32.8	81.03	158.1	NA	119.565	119.565	2.3913	4.37	9.91	1.13	5.136666667	3
Sal	2017	H1545	H1545	79.5	no	NA	NA	NA	85	76.47058824	50	NA	NA	NA	NA	NA	NA	14	10/10/17	23:59	16.6	42.29	32.29	22.56	49	NA	35.78	35.78	0.7156	7.6	1.56	1.6	3.586666667	3
Sal	2017	H1545	H1545	79.5	no	NA	NA	NA	85	76.47058824	50	NA	NA	NA	NA	NA	NA	15	10/10/17	23:59	16.5	42.9	33.02	67.21	89	NA	78.105	78.105	1.5621	10.84	1.66	1.28	4.593333333	3
Sal	2017	H1545	H1545	79.5	no	NA	NA	NA	85	76.47058824	50	NA	NA	NA	NA	NA	NA	16	10/10/17	23:59	16.8	43.87	32.1	56.2	98	NA	77.1	77.1	1.542	45.66	1.34	4.22	17.07333333	3
Sal	2017	H1545	H1545	79.5	no	NA	NA	NA	85	76.47058824	50	NA	NA	NA	NA	NA	NA	17	10/10/17	23:59	17.1	42.59	32.8	36.43	76.35	NA	56.39	56.39	1.1278	1.97	0.75	4.18	2.3	3
Sal	2017	H1545	H1545	79.5	no	NA	NA	NA	85	76.47058824	50	NA	NA	NA	NA	NA	NA	18	10/10/17	23:59	16.5	43.14	32.56	67.21	122.28	NA	94.745	94.745	1.8949	2	2.38	2.44	2.273333333	3
Sal	2017	H1545	H1545	79.5	no	NA	NA	NA	85	76.47058824	50	NA	NA	NA	NA	NA	NA	19	10/10/17	23:59	16.3	41.71	33	114.79	184.5	NA	149.645	149.645	2.9929	4.65	2.41	0.81	2.623333333	3
Sal	2017	H1545	H1545	79.5	no	NA	NA	NA	85	76.47058824	50	NA	NA	NA	NA	NA	NA	20	10/10/17	23:59	17.3	44.27	32.68	24.63	98.44	NA	61.535	61.535	1.2307	2	2.75	2.69	2.48	3
Sal	2017	H1547	H1547	81	no	NA	NA	NA	76	57.89473684	53	NA	NA	NA	NA	NA	NA	1	13/10/17	01:59	15.6	42.09	32.74	34	59	NA	NA	NA	NA	NA	NA	NA	NA	3
Sal	2017	H1547	H1547	81	no	NA	NA	NA	76	57.89473684	53	NA	NA	NA	NA	NA	NA	2	13/10/17	01:59	17.2	42.88	33.51	17	52	NA	NA	NA	NA	NA	NA	NA	NA	3
Sal	2017	H1547	H1547	81	no	NA	NA	NA	76	57.89473684	53	NA	NA	NA	NA	NA	NA	3	13/10/17	01:59	17.4	42.33	34.4	39	100	NA	NA	NA	NA	NA	NA	NA	NA	3
Sal	2017	H1547	H1547	81	no	NA	NA	NA	76	57.89473684	53	NA	NA	NA	NA	NA	NA	4	13/10/17	01:59	16.2	42.38	33.86	18	82	NA	NA	NA	NA	NA	NA	NA	NA	3
Sal	2017	H1547	H1547	81	no	NA	NA	NA	76	57.89473684	53	NA	NA	NA	NA	NA	NA	5	13/10/17	01:59	16.2	42.32	34.01	60	107	NA	NA	NA	NA	NA	NA	NA	NA	3
Sal	2017	H1547	H1547	81	no	NA	NA	NA	76	57.89473684	53	NA	NA	NA	NA	NA	NA	6	13/10/17	01:59	16.4	41.61	33.82	31	56	NA	NA	NA	NA	NA	NA	NA	NA	2
Sal	2017	H1547	H1547	81	no	NA	NA	NA	76	57.89473684	53	NA	NA	NA	NA	NA	NA	7	13/10/17	01:59	17.2	43.94	34.7	136	196	NA	NA	NA	NA	NA	NA	NA	NA	3
Sal	2017	H1547	H1547	81	no	NA	NA	NA	76	57.89473684	53	NA	NA	NA	NA	NA	NA	8	13/10/17	01:59	16.1	41.44	33.64	36	71	NA	NA	NA	NA	NA	NA	NA	NA	3
Sal	2017	H1547	H1547	81	no	NA	NA	NA	76	57.89473684	53	NA	NA	NA	NA	NA	NA	9	13/10/17	01:59	16.8	42.86	34.6	18	57	NA	NA	NA	NA	NA	NA	NA	NA	3
Sal	2017	H1547	H1547	81	no	NA	NA	NA	76	57.89473684	53	NA	NA	NA	NA	NA	NA	10	13/10/17	01:59	16.2	42.76	32.77	56	144	NA	NA	NA	NA	NA	NA	NA	NA	3
Sal	2017	H1547	H1547	81	no	NA	NA	NA	76	57.89473684	53	NA	NA	NA	NA	NA	NA	11	13/10/17	01:59	17.7	42.44	33.71	88	131	NA	NA	NA	NA	NA	NA	NA	NA	3
Sal	2017	H1547	H1547	81	no	NA	NA	NA	76	57.89473684	53	NA	NA	NA	NA	NA	NA	12	13/10/17	01:59	17.1	42.39	34.17	90	126	NA	NA	NA	NA	NA	NA	NA	NA	3
Sal	2017	H1547	H1547	81	no	NA	NA	NA	76	57.89473684	53	NA	NA	NA	NA	NA	NA	13	13/10/17	01:59	17.7	42.62	34.69	95	200	NA	NA	NA	NA	NA	NA	NA	NA	3
Sal	2017	H1547	H1547	81	no	NA	NA	NA	76	57.89473684	53	NA	NA	NA	NA	NA	NA	14	13/10/17	01:59	17.4	42.2	33.94	15	43	NA	NA	NA	NA	NA	NA	NA	NA	3
Sal	2017	H1547	H1547	81	no	NA	NA	NA	76	57.89473684	53	NA	NA	NA	NA	NA	NA	15	13/10/17	01:59	16.4	42.45	32.57	33		NA	NA	NA	NA	NA	NA	NA	NA	3
Sal	2017	H1547	H1547	81	no	NA	NA	NA	76	57.89473684	53	NA	NA	NA	NA	NA	NA	16	13/10/17	01:59	16.8	42.16	32.8			NA	NA	NA	NA	NA	NA	NA	NA	3
Sal	2017	H1547	H1547	81	no	NA	NA	NA	76	57.89473684	53	NA	NA	NA	NA	NA	NA	17	13/10/17	01:59	16.1	42.32	33.54	18	41	NA	NA	NA	NA	NA	NA	NA	NA	3
Sal	2017	H1547	H1547	81	no	NA	NA	NA	76	57.89473684	53	NA	NA	NA	NA	NA	NA	18	13/10/17	01:59	16.7	43.44	33	48	93	NA	NA	NA	NA	NA	NA	NA	NA	3
Sal	2017	H1547	H1547	81	no	NA	NA	NA	76	57.89473684	53	NA	NA	NA	NA	NA	NA	19	13/10/17	01:59	17.3	43.28	34.52	38	183	NA	NA	NA	NA	NA	NA	NA	NA	3
Sal	2017	H1547	H1547	81	no	NA	NA	NA	76	57.89473684	53	NA	NA	NA	NA	NA	NA	20	13/10/17	01:59	16.3	42	33.17	49	68	NA	NA	NA	NA	NA	NA	NA	NA	3
Sal	2017	H1557	H1557	86	yes	NA	NA	NA	95	95.78947368	53	NA	NA	NA	NA	NA	NA	1	13/10/17	20:00	15.6	42.22	32.5	12	21	NA	NA	NA	NA	NA	NA	NA	NA	3
Sal	2017	H1557	H1557	86	yes	NA	NA	NA	95	95.78947368	53	NA	NA	NA	NA	NA	NA	2	13/10/17	20:00	12.6	40.36	31.6	19	36	NA	NA	NA	NA	NA	NA	NA	NA	3
Sal	2017	H1557	H1557	86	yes	NA	NA	NA	95	95.78947368	53	NA	NA	NA	NA	NA	NA	3	13/10/17	20:00	12.9	41.83	31.83	12	24	NA	NA	NA	NA	NA	NA	NA	NA	3
Sal	2017	H1557	H1557	86	yes	NA	NA	NA	95	95.78947368	53	NA	NA	NA	NA	NA	NA	4	13/10/17	20:00	16.6	42.32	31.81	13	27	NA	NA	NA	NA	NA	NA	NA	NA	3
Sal	2017	H1557	H1557	86	yes	NA	NA	NA	95	95.78947368	53	NA	NA	NA	NA	NA	NA	5	13/10/17	20:00	13.1	42.5	33.2	22	38	NA	NA	NA	NA	NA	NA	NA	NA	3
Sal	2017	H1557	H1557	86	yes	NA	NA	NA	95	95.78947368	53	NA	NA	NA	NA	NA	NA	6	13/10/17	20:00	13.5	42.03	32.06			NA	NA	NA	NA	NA	NA	NA	NA	3
Sal	2017	H1557	H1557	86	yes	NA	NA	NA	95	95.78947368	53	NA	NA	NA	NA	NA	NA	7	13/10/17	20:00	15.1	41.99	32.4	12	23	NA	NA	NA	NA	NA	NA	NA	NA	3
Sal	2017	H1557	H1557	86	yes	NA	NA	NA	95	95.78947368	53	NA	NA	NA	NA	NA	NA	8	13/10/17	20:00	15.6	42.58	33.06	48	63	NA	NA	NA	NA	NA	NA	NA	NA	3
Sal	2017	H1557	H1557	86	yes	NA	NA	NA	95	95.78947368	53	NA	NA	NA	NA	NA	NA	9	13/10/17	20:00	15.7	41.92	32.87	16	29	NA	NA	NA	NA	NA	NA	NA	NA	3
Sal	2017	H1557	H1557	86	yes	NA	NA	NA	95	95.78947368	53	NA	NA	NA	NA	NA	NA	10	13/10/17	20:00	16.4	42.45	32.86	53	68	NA	NA	NA	NA	NA	NA	NA	NA	3
Sal	2017	H1557	H1557	86	yes	NA	NA	NA	95	95.78947368	53	NA	NA	NA	NA	NA	NA	11	13/10/17	20:00	14.5	41.19	31.61	17	31	NA	NA	NA	NA	NA	NA	NA	NA	3
Sal	2017	H1557	H1557	86	yes	NA	NA	NA	95	95.78947368	53	NA	NA	NA	NA	NA	NA	12	13/10/17	20:00	14.1	38.42	30.43	8	21	NA	NA	NA	NA	NA	NA	NA	NA	3
Sal	2017	H1557	H1557	86	yes	NA	NA	NA	95	95.78947368	53	NA	NA	NA	NA	NA	NA	13	13/10/17	20:00	16.6	42.63	33.66	12	34	NA	NA	NA	NA	NA	NA	NA	NA	3
Sal	2017	H1557	H1557	86	yes	NA	NA	NA	95	95.78947368	53	NA	NA	NA	NA	NA	NA	14	13/10/17	20:00	15	41.3	32.36	10	52	NA	NA	NA	NA	NA	NA	NA	NA	3
Sal	2017	H1557	H1557	86	yes	NA	NA	NA	95	95.78947368	53	NA	NA	NA	NA	NA	NA	15	13/10/17	20:00	14.5	40.04	31.03	10	28	NA	NA	NA	NA	NA	NA	NA	NA	3
Sal	2017	H1557	H1557	86	yes	NA	NA	NA	95	95.78947368	53	NA	NA	NA	NA	NA	NA	16	13/10/17	20:00	15.2	42.4	32.06	15	29	NA	NA	NA	NA	NA	NA	NA	NA	3
Sal	2017	H1557	H1557	86	yes	NA	NA	NA	95	95.78947368	53	NA	NA	NA	NA	NA	NA	17	13/10/17	20:00	13.8	39.96	29.46	22	37	NA	NA	NA	NA	NA	NA	NA	NA	3
Sal	2017	H1557	H1557	86	yes	NA	NA	NA	95	95.78947368	53	NA	NA	NA	NA	NA	NA	18	13/10/17	20:00	15.1	41.03	31.16			NA	NA	NA	NA	NA	NA	NA	NA	3
Sal	2017	H1557	H1557	86	yes	NA	NA	NA	95	95.78947368	53	NA	NA	NA	NA	NA	NA	19	13/10/17	20:00	13.3	38.11	30.1	9	22	NA	NA	NA	NA	NA	NA	NA	NA	3
Sal	2017	H1557	H1557	86	yes	NA	NA	NA	95	95.78947368	53	NA	NA	NA	NA	NA	NA	20	13/10/17	20:00	14.5	41.05	31.34	12	26	NA	NA	NA	NA	NA	NA	NA	NA	3
Sal	2017	H1597	H1597	NA	no	NA	NA	NA	69	62.31884058	52	NA	NA	NA	NA	NA	NA	1	15/10/17	23:04	16.6	44.77	31.48	25	52	NA	NA	NA	NA	NA	NA	NA	NA	3
Sal	2017	H1597	H1597	NA	no	NA	NA	NA	69	62.31884058	52	NA	NA	NA	NA	NA	NA	2	15/10/17	23:04	14.9	42.47	31.17	13	30	NA	NA	NA	NA	NA	NA	NA	NA	3
Sal	2017	H1597	H1597	NA	no	NA	NA	NA	69	62.31884058	52	NA	NA	NA	NA	NA	NA	3	15/10/17	23:04	15.4	42.18	31.76	14	28	NA	NA	NA	NA	NA	NA	NA	NA	3
Sal	2017	H1597	H1597	NA	no	NA	NA	NA	69	62.31884058	52	NA	NA	NA	NA	NA	NA	4	15/10/17	23:04	14.2	40.85	31.29	21	69	NA	NA	NA	NA	NA	NA	NA	NA	3
Sal	2017	H1597	H1597	NA	no	NA	NA	NA	69	62.31884058	52	NA	NA	NA	NA	NA	NA	5	15/10/17	23:04	17.2	45.06	34.74	20	54	NA	NA	NA	NA	NA	NA	NA	NA	3
Sal	2017	H1597	H1597	NA	no	NA	NA	NA	69	62.31884058	52	NA	NA	NA	NA	NA	NA	6	15/10/17	23:04	15.9	43.08	32	34	131	NA	NA	NA	NA	NA	NA	NA	NA	3
Sal	2017	H1597	H1597	NA	no	NA	NA	NA	69	62.31884058	52	NA	NA	NA	NA	NA	NA	7	15/10/17	23:04	16	44.34	32.76	44	97	NA	NA	NA	NA	NA	NA	NA	NA	3
Sal	2017	H1597	H1597	NA	no	NA	NA	NA	69	62.31884058	52	NA	NA	NA	NA	NA	NA	8	15/10/17	23:04	14.8	43.83	30.95	23	96	NA	NA	NA	NA	NA	NA	NA	NA	3
Sal	2017	H1597	H1597	NA	no	NA	NA	NA	69	62.31884058	52	NA	NA	NA	NA	NA	NA	9	15/10/17	23:04	15.6	45.08	32.6	21	47	NA	NA	NA	NA	NA	NA	NA	NA	3
Sal	2017	H1597	H1597	NA	no	NA	NA	NA	69	62.31884058	52	NA	NA	NA	NA	NA	NA	10	15/10/17	23:04	16	43.47	33.04	40	71	NA	NA	NA	NA	NA	NA	NA	NA	3
Sal	2017	H1597	H1597	NA	no	NA	NA	NA	69	62.31884058	52	NA	NA	NA	NA	NA	NA	11	15/10/17	23:04	14.4	42.52	31.2	35	53	NA	NA	NA	NA	NA	NA	NA	NA	3
Sal	2017	H1597	H1597	NA	no	NA	NA	NA	69	62.31884058	52	NA	NA	NA	NA	NA	NA	12	15/10/17	23:04	16.1	43.33	31.75	57	117	NA	NA	NA	NA	NA	NA	NA	NA	3
Sal	2017	H1597	H1597	NA	no	NA	NA	NA	69	62.31884058	52	NA	NA	NA	NA	NA	NA	13	15/10/17	23:04	14.6	42.07	31.37	48	75	NA	NA	NA	NA	NA	NA	NA	NA	3
Sal	2017	H1597	H1597	NA	no	NA	NA	NA	69	62.31884058	52	NA	NA	NA	NA	NA	NA	14	15/10/17	23:04	15.8	44.28	32.14	20	64	NA	NA	NA	NA	NA	NA	NA	NA	3
Sal	2017	H1597	H1597	NA	no	NA	NA	NA	69	62.31884058	52	NA	NA	NA	NA	NA	NA	15	15/10/17	23:04	15.7	42.62	31.93	25	53	NA	NA	NA	NA	NA	NA	NA	NA	3
Sal	2017	H1597	H1597	NA	no	NA	NA	NA	69	62.31884058	52	NA	NA	NA	NA	NA	NA	16	15/10/17	23:04	15.2	43.63	31.62	32	63	NA	NA	NA	NA	NA	NA	NA	NA	3
Sal	2017	H1597	H1597	NA	no	NA	NA	NA	69	62.31884058	52	NA	NA	NA	NA	NA	NA	17	15/10/17	23:04	14.5	41.88	31.11	38	61	NA	NA	NA	NA	NA	NA	NA	NA	3
Sal	2017	H1597	H1597	NA	no	NA	NA	NA	69	62.31884058	52	NA	NA	NA	NA	NA	NA	18	15/10/17	23:04	15.7	43.7	32.07	22	94	NA	NA	NA	NA	NA	NA	NA	NA	3
Sal	2017	H1597	H1597	NA	no	NA	NA	NA	69	62.31884058	52	NA	NA	NA	NA	NA	NA	19	15/10/17	23:04	14.9	41.75	31.44	66	174	NA	NA	NA	NA	NA	NA	NA	NA	2
Sal	2017	H1597	H1597	NA	no	NA	NA	NA	69	62.31884058	52	NA	NA	NA	NA	NA	NA	20	15/10/17	23:04	14.3	43.01	30.16	20	47	NA	NA	NA	NA	NA	NA	NA	NA	3
Sal	2017	H1600	H1600	74	no	NA	NA	NA	60	76.66666667	52	NA	NA	NA	NA	NA	NA	1	17/10/17	00:37	17.8	44.86	34.02	8	17	NA	NA	NA	NA	NA	NA	NA	NA	3
Sal	2017	H1600	H1600	74	no	NA	NA	NA	60	76.66666667	52	NA	NA	NA	NA	NA	NA	2	17/10/17	00:37	17.3	44.4	31.99	12	38	NA	NA	NA	NA	NA	NA	NA	NA	3
Sal	2017	H1600	H1600	74	no	NA	NA	NA	60	76.66666667	52	NA	NA	NA	NA	NA	NA	3	17/10/17	00:37	17.8	42.31	32.1	11	20	NA	NA	NA	NA	NA	NA	NA	NA	3
Sal	2017	H1600	H1600	74	no	NA	NA	NA	60	76.66666667	52	NA	NA	NA	NA	NA	NA	4	17/10/17	00:37	18.2	44.42	33.33	15	25	NA	NA	NA	NA	NA	NA	NA	NA	3
Sal	2017	H1600	H1600	74	no	NA	NA	NA	60	76.66666667	52	NA	NA	NA	NA	NA	NA	5	17/10/17	00:37	16	40.95	31.69	18	25	NA	NA	NA	NA	NA	NA	NA	NA	3
Sal	2017	H1600	H1600	74	no	NA	NA	NA	60	76.66666667	52	NA	NA	NA	NA	NA	NA	6	17/10/17	00:37	17.5	44.63	33.63	10	17	NA	NA	NA	NA	NA	NA	NA	NA	3
Sal	2017	H1600	H1600	74	no	NA	NA	NA	60	76.66666667	52	NA	NA	NA	NA	NA	NA	7	17/10/17	00:37	16.8	42.55	33.34	8	17	NA	NA	NA	NA	NA	NA	NA	NA	3
Sal	2017	H1600	H1600	74	no	NA	NA	NA	60	76.66666667	52	NA	NA	NA	NA	NA	NA	8	17/10/17	00:37	17.2	42.43	33.44	18	26	NA	NA	NA	NA	NA	NA	NA	NA	3
Sal	2017	H1600	H1600	74	no	NA	NA	NA	60	76.66666667	52	NA	NA	NA	NA	NA	NA	9	17/10/17	00:37	15.7	39.4	30.5	17	30	NA	NA	NA	NA	NA	NA	NA	NA	3
Sal	2017	H1600	H1600	74	no	NA	NA	NA	60	76.66666667	52	NA	NA	NA	NA	NA	NA	10	17/10/17	00:37	17.8	45.34	33.63	9	17	NA	NA	NA	NA	NA	NA	NA	NA	3
Sal	2017	H1600	H1600	74	no	NA	NA	NA	60	76.66666667	52	NA	NA	NA	NA	NA	NA	11	17/10/17	00:37	18.1	43.5	32.61	14	23	NA	NA	NA	NA	NA	NA	NA	NA	3
Sal	2017	H1600	H1600	74	no	NA	NA	NA	60	76.66666667	52	NA	NA	NA	NA	NA	NA	12	17/10/17	00:37	18.8	45.09	33.85	21	41	NA	NA	NA	NA	NA	NA	NA	NA	3
Sal	2017	H1600	H1600	74	no	NA	NA	NA	60	76.66666667	52	NA	NA	NA	NA	NA	NA	13	17/10/17	00:37	17	41.17	30.35	34	59	NA	NA	NA	NA	NA	NA	NA	NA	3
Sal	2017	H1600	H1600	74	no	NA	NA	NA	60	76.66666667	52	NA	NA	NA	NA	NA	NA	14	17/10/17	00:37	18.6	45.6	31.8	13	24	NA	NA	NA	NA	NA	NA	NA	NA	3
Sal	2017	H1600	H1600	74	no	NA	NA	NA	60	76.66666667	52	NA	NA	NA	NA	NA	NA	15	17/10/17	00:37	18.2	43.12	32.44	23	34	NA	NA	NA	NA	NA	NA	NA	NA	3
Sal	2017	H1600	H1600	74	no	NA	NA	NA	60	76.66666667	52	NA	NA	NA	NA	NA	NA	16	17/10/17	00:37	17.2	44.26	32.21	39	74	NA	NA	NA	NA	NA	NA	NA	NA	3
Sal	2017	H1600	H1600	74	no	NA	NA	NA	60	76.66666667	52	NA	NA	NA	NA	NA	NA	17	17/10/17	00:37	16.1	43.2	31.05	25	46	NA	NA	NA	NA	NA	NA	NA	NA	3
Sal	2017	H1600	H1600	74	no	NA	NA	NA	60	76.66666667	52	NA	NA	NA	NA	NA	NA	18	17/10/17	00:37	16.7	42.96	31.27	22	45	NA	NA	NA	NA	NA	NA	NA	NA	3
Sal	2017	H1600	H1600	74	no	NA	NA	NA	60	76.66666667	52	NA	NA	NA	NA	NA	NA	19	17/10/17	00:37	17.2	42.34	33.33	8	20	NA	NA	NA	NA	NA	NA	NA	NA	3
Sal	2017	H1600	H1600	74	no	NA	NA	NA	60	76.66666667	52	NA	NA	NA	NA	NA	NA	20	17/10/17	00:37	16	41.47	30.4	10	21	NA	NA	NA	NA	NA	NA	NA	NA	3
Sal	2017	H1604	H1604	78	no	NA	NA	NA	72	54.16666667	50	NA	NA	NA	NA	NA	NA	1	17/10/17	20:39	16.1	43.99	32.16	10	44	NA	NA	NA	NA	NA	NA	NA	NA	3
Sal	2017	H1604	H1604	78	no	NA	NA	NA	72	54.16666667	50	NA	NA	NA	NA	NA	NA	2	17/10/17	20:39	18.7	42.6	33.38	10	22	NA	NA	NA	NA	NA	NA	NA	NA	3
Sal	2017	H1604	H1604	78	no	NA	NA	NA	72	54.16666667	50	NA	NA	NA	NA	NA	NA	3	17/10/17	20:39	16.8	42.66	31.8	14	25	NA	NA	NA	NA	NA	NA	NA	NA	3
Sal	2017	H1604	H1604	78	no	NA	NA	NA	72	54.16666667	50	NA	NA	NA	NA	NA	NA	4	17/10/17	20:39	15.9	38.92	31.33	12	25	NA	NA	NA	NA	NA	NA	NA	NA	3
Sal	2017	H1604	H1604	78	no	NA	NA	NA	72	54.16666667	50	NA	NA	NA	NA	NA	NA	5	17/10/17	20:39	17	43.77	31.38	7	24	NA	NA	NA	NA	NA	NA	NA	NA	3
Sal	2017	H1604	H1604	78	no	NA	NA	NA	72	54.16666667	50	NA	NA	NA	NA	NA	NA	6	17/10/17	20:39	16.2	42.54	31.57	12	38	NA	NA	NA	NA	NA	NA	NA	NA	3
Sal	2017	H1604	H1604	78	no	NA	NA	NA	72	54.16666667	50	NA	NA	NA	NA	NA	NA	7	17/10/17	20:39	16.1	43.22	31.95	10	22	NA	NA	NA	NA	NA	NA	NA	NA	3
Sal	2017	H1604	H1604	78	no	NA	NA	NA	72	54.16666667	50	NA	NA	NA	NA	NA	NA	8	17/10/17	20:39	17.8	44.31	33.08	10	27	NA	NA	NA	NA	NA	NA	NA	NA	3
Sal	2017	H1604	H1604	78	no	NA	NA	NA	72	54.16666667	50	NA	NA	NA	NA	NA	NA	9	17/10/17	20:39	18.2	45.5	34.68	8	16	NA	NA	NA	NA	NA	NA	NA	NA	3
Sal	2017	H1604	H1604	78	no	NA	NA	NA	72	54.16666667	50	NA	NA	NA	NA	NA	NA	10	17/10/17	20:39	16.9	NA	32.66	10	22	NA	NA	NA	NA	NA	NA	NA	NA	3
Sal	2017	H1604	H1604	78	no	NA	NA	NA	72	54.16666667	50	NA	NA	NA	NA	NA	NA	11	17/10/17	20:39	16.2	42.47	31.77	20	29	NA	NA	NA	NA	NA	NA	NA	NA	3
Sal	2017	H1604	H1604	78	no	NA	NA	NA	72	54.16666667	50	NA	NA	NA	NA	NA	NA	12	17/10/17	20:39	17.2	42.46	32.83	12	26	NA	NA	NA	NA	NA	NA	NA	NA	3
Sal	2017	H1604	H1604	78	no	NA	NA	NA	72	54.16666667	50	NA	NA	NA	NA	NA	NA	13	17/10/17	20:39	15.9	41.78	31.44	30	46	NA	NA	NA	NA	NA	NA	NA	NA	3
Sal	2017	H1604	H1604	78	no	NA	NA	NA	72	54.16666667	50	NA	NA	NA	NA	NA	NA	14	17/10/17	20:39	15.7	41.58	32	11	28	NA	NA	NA	NA	NA	NA	NA	NA	3
Sal	2017	H1604	H1604	78	no	NA	NA	NA	72	54.16666667	50	NA	NA	NA	NA	NA	NA	15	17/10/17	20:39	16.9	43.49	32.15	12	38	NA	NA	NA	NA	NA	NA	NA	NA	3
Sal	2017	H1604	H1604	78	no	NA	NA	NA	72	54.16666667	50	NA	NA	NA	NA	NA	NA	16	17/10/17	20:39	17.5	43.15	32.87			NA	NA	NA	NA	NA	NA	NA	NA	3
Sal	2017	H1604	H1604	78	no	NA	NA	NA	72	54.16666667	50	NA	NA	NA	NA	NA	NA	17	17/10/17	20:39	16	42.47	31.61	15	28	NA	NA	NA	NA	NA	NA	NA	NA	3
Sal	2017	H1604	H1604	78	no	NA	NA	NA	72	54.16666667	50	NA	NA	NA	NA	NA	NA	18	17/10/17	20:39	16.5	42.58	32	14	60	NA	NA	NA	NA	NA	NA	NA	NA	3
Sal	2017	H1604	H1604	78	no	NA	NA	NA	72	54.16666667	50	NA	NA	NA	NA	NA	NA	19	17/10/17	20:39	16.1	42.65	32.05	16	42	NA	NA	NA	NA	NA	NA	NA	NA	3
Sal	2017	H1604	H1604	78	no	NA	NA	NA	72	54.16666667	50	NA	NA	NA	NA	NA	NA	20	17/10/17	20:39	17.5	45.4	33.75	12	24	NA	NA	NA	NA	NA	NA	NA	NA	3
Sal	2017	H1638	H1638	NA	yes	NA	NA	NA	65	75.38461538	54	NA	NA	NA	NA	NA	NA	1	22/10/17	00:31	17.8	43.82	32.95	12	36	NA	NA	NA	NA	NA	NA	NA	NA	3
Sal	2017	H1638	H1638	NA	yes	NA	NA	NA	65	75.38461538	54	NA	NA	NA	NA	NA	NA	2	22/10/17	00:31	17.5	43.03	33.02	8	19	NA	NA	NA	NA	NA	NA	NA	NA	3
Sal	2017	H1638	H1638	NA	yes	NA	NA	NA	65	75.38461538	54	NA	NA	NA	NA	NA	NA	3	22/10/17	00:31	16.8	42.27	32.71	12	48	NA	NA	NA	NA	NA	NA	NA	NA	3
Sal	2017	H1638	H1638	NA	yes	NA	NA	NA	65	75.38461538	54	NA	NA	NA	NA	NA	NA	4	22/10/17	00:31	17.7	42.75	34.76	13	26	NA	NA	NA	NA	NA	NA	NA	NA	3
Sal	2017	H1638	H1638	NA	yes	NA	NA	NA	65	75.38461538	54	NA	NA	NA	NA	NA	NA	5	22/10/17	00:31	18	41.84	35.55	9	20	NA	NA	NA	NA	NA	NA	NA	NA	3
Sal	2017	H1638	H1638	NA	yes	NA	NA	NA	65	75.38461538	54	NA	NA	NA	NA	NA	NA	6	22/10/17	00:31	19.3	42.36	30.19	12	25	NA	NA	NA	NA	NA	NA	NA	NA	3
Sal	2017	H1638	H1638	NA	yes	NA	NA	NA	65	75.38461538	54	NA	NA	NA	NA	NA	NA	7	22/10/17	00:31	17.4	41.97	32.82	13	31	NA	NA	NA	NA	NA	NA	NA	NA	3
Sal	2017	H1638	H1638	NA	yes	NA	NA	NA	65	75.38461538	54	NA	NA	NA	NA	NA	NA	8	22/10/17	00:31	17.3	42.24	33.34	11	23	NA	NA	NA	NA	NA	NA	NA	NA	3
Sal	2017	H1638	H1638	NA	yes	NA	NA	NA	65	75.38461538	54	NA	NA	NA	NA	NA	NA	9	22/10/17	00:31	17.1	41.81	32.68	37	50	NA	NA	NA	NA	NA	NA	NA	NA	3
Sal	2017	H1638	H1638	NA	yes	NA	NA	NA	65	75.38461538	54	NA	NA	NA	NA	NA	NA	10	22/10/17	00:31	17.2	42.28	34.08	10	39	NA	NA	NA	NA	NA	NA	NA	NA	3
Sal	2017	H1638	H1638	NA	yes	NA	NA	NA	65	75.38461538	54	NA	NA	NA	NA	NA	NA	11	22/10/17	00:31	18.1	41.99	32.95	15	35	NA	NA	NA	NA	NA	NA	NA	NA	3
Sal	2017	H1638	H1638	NA	yes	NA	NA	NA	65	75.38461538	54	NA	NA	NA	NA	NA	NA	12	22/10/17	00:31	16.9	42.73	33.28	11	32	NA	NA	NA	NA	NA	NA	NA	NA	3
Sal	2017	H1638	H1638	NA	yes	NA	NA	NA	65	75.38461538	54	NA	NA	NA	NA	NA	NA	13	22/10/17	00:31	17.7	41.77	32.91	12	37	NA	NA	NA	NA	NA	NA	NA	NA	3
Sal	2017	H1638	H1638	NA	yes	NA	NA	NA	65	75.38461538	54	NA	NA	NA	NA	NA	NA	14	22/10/17	00:31	17.1	40.79	30.87	20	49	NA	NA	NA	NA	NA	NA	NA	NA	3
Sal	2017	H1638	H1638	NA	yes	NA	NA	NA	65	75.38461538	54	NA	NA	NA	NA	NA	NA	15	22/10/17	00:31	17	43.06	33.56	13	31	NA	NA	NA	NA	NA	NA	NA	NA	3
Sal	2017	H1638	H1638	NA	yes	NA	NA	NA	65	75.38461538	54	NA	NA	NA	NA	NA	NA	16	22/10/17	00:31	18.2	42.88	34.13	18	53	NA	NA	NA	NA	NA	NA	NA	NA	3
Sal	2017	H1638	H1638	NA	yes	NA	NA	NA	65	75.38461538	54	NA	NA	NA	NA	NA	NA	17	22/10/17	00:31	16.9	41.32	33.27	22	43	NA	NA	NA	NA	NA	NA	NA	NA	3
Sal	2017	H1638	H1638	NA	yes	NA	NA	NA	65	75.38461538	54	NA	NA	NA	NA	NA	NA	18	22/10/17	00:31	17.2	41.81	33.11	23	57	NA	NA	NA	NA	NA	NA	NA	NA	3
Sal	2017	H1638	H1638	NA	yes	NA	NA	NA	65	75.38461538	54	NA	NA	NA	NA	NA	NA	19	22/10/17	00:31	17.5	42.98	32.52	12	25	NA	NA	NA	NA	NA	NA	NA	NA	3
Sal	2017	H1638	H1638	NA	yes	NA	NA	NA	65	75.38461538	54	NA	NA	NA	NA	NA	NA	20	22/10/17	00:31	15.6	45.33	34.84	17	30	NA	NA	NA	NA	NA	NA	NA	NA	3
Sal	2017	H1644	H1644	84	yes	NA	NA	NA	75	76	52	NA	NA	NA	NA	NA	NA	1	20/10/17	01:30	17.1	42.56	32.61	13	49	NA	NA	NA	NA	NA	NA	NA	NA	3
Sal	2017	H1644	H1644	84	yes	NA	NA	NA	75	76	52	NA	NA	NA	NA	NA	NA	2	20/10/17	01:30	18.6	43.3	33.43	35	62	NA	NA	NA	NA	NA	NA	NA	NA	3
Sal	2017	H1644	H1644	84	yes	NA	NA	NA	75	76	52	NA	NA	NA	NA	NA	NA	3	20/10/17	01:30	17	44.25	32.89	26	62	NA	NA	NA	NA	NA	NA	NA	NA	3
Sal	2017	H1644	H1644	84	yes	NA	NA	NA	75	76	52	NA	NA	NA	NA	NA	NA	4	20/10/17	01:30	17.5	43.54	31.93	59	78	NA	NA	NA	NA	NA	NA	NA	NA	3
Sal	2017	H1644	H1644	84	yes	NA	NA	NA	75	76	52	NA	NA	NA	NA	NA	NA	5	20/10/17	01:30	16.2	42.35	30.12	39	78	NA	NA	NA	NA	NA	NA	NA	NA	3
Sal	2017	H1644	H1644	84	yes	NA	NA	NA	75	76	52	NA	NA	NA	NA	NA	NA	6	20/10/17	01:30	16.9	42.75	31.93	29	51	NA	NA	NA	NA	NA	NA	NA	NA	2
Sal	2017	H1644	H1644	84	yes	NA	NA	NA	75	76	52	NA	NA	NA	NA	NA	NA	7	20/10/17	01:30	16.5	42.91	31.5	20	45	NA	NA	NA	NA	NA	NA	NA	NA	2
Sal	2017	H1644	H1644	84	yes	NA	NA	NA	75	76	52	NA	NA	NA	NA	NA	NA	8	20/10/17	01:30	15	42.04	32.5	67	112	NA	NA	NA	NA	NA	NA	NA	NA	0
Sal	2017	H1644	H1644	84	yes	NA	NA	NA	75	76	52	NA	NA	NA	NA	NA	NA	9	20/10/17	01:30	17.5	45.23	32.62	23	48	NA	NA	NA	NA	NA	NA	NA	NA	3
Sal	2017	H1644	H1644	84	yes	NA	NA	NA	75	76	52	NA	NA	NA	NA	NA	NA	10	20/10/17	01:30	17.1	44.12	33.07	29	60	NA	NA	NA	NA	NA	NA	NA	NA	3
Sal	2017	H1644	H1644	84	yes	NA	NA	NA	75	76	52	NA	NA	NA	NA	NA	NA	11	20/10/17	01:30	17.2	43.94	33.81	39	98	NA	NA	NA	NA	NA	NA	NA	NA	2
Sal	2017	H1644	H1644	84	yes	NA	NA	NA	75	76	52	NA	NA	NA	NA	NA	NA	12	20/10/17	01:30	17.6	44.54	33.6	36	74	NA	NA	NA	NA	NA	NA	NA	NA	3
Sal	2017	H1644	H1644	84	yes	NA	NA	NA	75	76	52	NA	NA	NA	NA	NA	NA	13	20/10/17	01:30	16	42.22	31.18	38	77	NA	NA	NA	NA	NA	NA	NA	NA	3
Sal	2017	H1644	H1644	84	yes	NA	NA	NA	75	76	52	NA	NA	NA	NA	NA	NA	14	20/10/17	01:30	15.4	42.6	30.84	63	80	NA	NA	NA	NA	NA	NA	NA	NA	1
Sal	2017	H1644	H1644	84	yes	NA	NA	NA	75	76	52	NA	NA	NA	NA	NA	NA	15	20/10/17	01:30	15.5	41.64	31.65	16	35	NA	NA	NA	NA	NA	NA	NA	NA	3
Sal	2017	H1644	H1644	84	yes	NA	NA	NA	75	76	52	NA	NA	NA	NA	NA	NA	16	20/10/17	01:30	17.5	43.67	32.22	31	65	NA	NA	NA	NA	NA	NA	NA	NA	3
Sal	2017	H1644	H1644	84	yes	NA	NA	NA	75	76	52	NA	NA	NA	NA	NA	NA	17	20/10/17	01:30	17	43.14	32.31	19	36	NA	NA	NA	NA	NA	NA	NA	NA	3
Sal	2017	H1644	H1644	84	yes	NA	NA	NA	75	76	52	NA	NA	NA	NA	NA	NA	18	20/10/17	01:30	16.3	44.58	32.1	22	40	NA	NA	NA	NA	NA	NA	NA	NA	1
Sal	2017	H1644	H1644	84	yes	NA	NA	NA	75	76	52	NA	NA	NA	NA	NA	NA	19	20/10/17	01:30	16.8	45.63	33.48	38	65	NA	NA	NA	NA	NA	NA	NA	NA	3
Sal	2017	H1644	H1644	84	yes	NA	NA	NA	75	76	52	NA	NA	NA	NA	NA	NA	20	20/10/17	01:30	17.5	45.4	34	37	62	NA	NA	NA	NA	NA	NA	NA	NA	3
Sal	2017	H1649	H1649	NA	no	NA	NA	NA	83	49.39759036	51	NA	NA	NA	NA	NA	NA	1	21/10/17	02:50	18.8	43.28	32.51	34	68	NA	NA	NA	NA	NA	NA	NA	NA	3
Sal	2017	H1649	H1649	NA	no	NA	NA	NA	83	49.39759036	51	NA	NA	NA	NA	NA	NA	2	21/10/17	02:50	18.5	44.25	31.96	48	75	NA	NA	NA	NA	NA	NA	NA	NA	3
Sal	2017	H1649	H1649	NA	no	NA	NA	NA	83	49.39759036	51	NA	NA	NA	NA	NA	NA	3	21/10/17	02:50	18.3	45.1	33.66	19	37	NA	NA	NA	NA	NA	NA	NA	NA	3
Sal	2017	H1649	H1649	NA	no	NA	NA	NA	83	49.39759036	51	NA	NA	NA	NA	NA	NA	4	21/10/17	02:50	18.7	45.33	33.26	21	35	NA	NA	NA	NA	NA	NA	NA	NA	3
Sal	2017	H1649	H1649	NA	no	NA	NA	NA	83	49.39759036	51	NA	NA	NA	NA	NA	NA	5	21/10/17	02:50	18.9	45.35	33.16	31	55	NA	NA	NA	NA	NA	NA	NA	NA	2
Sal	2017	H1649	H1649	NA	no	NA	NA	NA	83	49.39759036	51	NA	NA	NA	NA	NA	NA	6	21/10/17	02:50	18.7	45.68	32.26	33	58	NA	NA	NA	NA	NA	NA	NA	NA	3
Sal	2017	H1649	H1649	NA	no	NA	NA	NA	83	49.39759036	51	NA	NA	NA	NA	NA	NA	7	21/10/17	02:50	18.2	44.43	31.38	40	60	NA	NA	NA	NA	NA	NA	NA	NA	2
Sal	2017	H1649	H1649	NA	no	NA	NA	NA	83	49.39759036	51	NA	NA	NA	NA	NA	NA	8	21/10/17	02:50	18.6	45.45	33.69	23	70	NA	NA	NA	NA	NA	NA	NA	NA	3
Sal	2017	H1649	H1649	NA	no	NA	NA	NA	83	49.39759036	51	NA	NA	NA	NA	NA	NA	9	21/10/17	02:50	18.7	45.44	33.64	29	45	NA	NA	NA	NA	NA	NA	NA	NA	3
Sal	2017	H1649	H1649	NA	no	NA	NA	NA	83	49.39759036	51	NA	NA	NA	NA	NA	NA	10	21/10/17	02:50	18.2	45.24	30.59	45	64	NA	NA	NA	NA	NA	NA	NA	NA	3
Sal	2017	H1649	H1649	NA	no	NA	NA	NA	83	49.39759036	51	NA	NA	NA	NA	NA	NA	11	21/10/17	02:50	18.1	42.09	31.69	23	37	NA	NA	NA	NA	NA	NA	NA	NA	3
Sal	2017	H1649	H1649	NA	no	NA	NA	NA	83	49.39759036	51	NA	NA	NA	NA	NA	NA	12	21/10/17	02:50	17.9	44.27	32.91	21	39	NA	NA	NA	NA	NA	NA	NA	NA	3
Sal	2017	H1649	H1649	NA	no	NA	NA	NA	83	49.39759036	51	NA	NA	NA	NA	NA	NA	13	21/10/17	02:50	18.8	47.42	33.63	26	44	NA	NA	NA	NA	NA	NA	NA	NA	3
Sal	2017	H1649	H1649	NA	no	NA	NA	NA	83	49.39759036	51	NA	NA	NA	NA	NA	NA	14	21/10/17	02:50	18.4	45.29	31.66	43	64	NA	NA	NA	NA	NA	NA	NA	NA	3
Sal	2017	H1649	H1649	NA	no	NA	NA	NA	83	49.39759036	51	NA	NA	NA	NA	NA	NA	15	21/10/17	02:50	20.6	47.21	34.83	60	81	NA	NA	NA	NA	NA	NA	NA	NA	3
Sal	2017	H1649	H1649	NA	no	NA	NA	NA	83	49.39759036	51	NA	NA	NA	NA	NA	NA	16	21/10/17	02:50	18.9	45.2	33.18	19	30	NA	NA	NA	NA	NA	NA	NA	NA	3
Sal	2017	H1649	H1649	NA	no	NA	NA	NA	83	49.39759036	51	NA	NA	NA	NA	NA	NA	17	21/10/17	02:50	18.1	43.6	31.48	22	35	NA	NA	NA	NA	NA	NA	NA	NA	3
Sal	2017	H1649	H1649	NA	no	NA	NA	NA	83	49.39759036	51	NA	NA	NA	NA	NA	NA	18	21/10/17	02:50	18.9	45.35	34.19	36	61	NA	NA	NA	NA	NA	NA	NA	NA	3
Sal	2017	H1649	H1649	NA	no	NA	NA	NA	83	49.39759036	51	NA	NA	NA	NA	NA	NA	19	21/10/17	02:50	18.6	45.39	32.35	32	47	NA	NA	NA	NA	NA	NA	NA	NA	3
Sal	2017	H1649	H1649	NA	no	NA	NA	NA	83	49.39759036	51	NA	NA	NA	NA	NA	NA	20	21/10/17	02:50	18	43	35.25	19	29	NA	NA	NA	NA	NA	NA	NA	NA	3
Sal	2017	H1665	H1665	65	no	NA	NA	NA	60	93.33333333	51	NA	NA	NA	NA	NA	NA	1	21/10/17	23:38	18	44.2	32.7	16	27	NA	NA	NA	NA	NA	NA	NA	NA	3
Sal	2017	H1665	H1665	65	no	NA	NA	NA	60	93.33333333	51	NA	NA	NA	NA	NA	NA	2	21/10/17	23:38	17.8	44.12	33.57	14	24	NA	NA	NA	NA	NA	NA	NA	NA	3
Sal	2017	H1665	H1665	65	no	NA	NA	NA	60	93.33333333	51	NA	NA	NA	NA	NA	NA	3	21/10/17	23:38	18.2	43.52	34.1	43	74	NA	NA	NA	NA	NA	NA	NA	NA	3
Sal	2017	H1665	H1665	65	no	NA	NA	NA	60	93.33333333	51	NA	NA	NA	NA	NA	NA	4	21/10/17	23:38	17.3	43.4	31.67	10	21	NA	NA	NA	NA	NA	NA	NA	NA	3
Sal	2017	H1665	H1665	65	no	NA	NA	NA	60	93.33333333	51	NA	NA	NA	NA	NA	NA	5	21/10/17	23:38	17.1	43.03	33.33	40	61	NA	NA	NA	NA	NA	NA	NA	NA	3
Sal	2017	H1665	H1665	65	no	NA	NA	NA	60	93.33333333	51	NA	NA	NA	NA	NA	NA	6	21/10/17	23:38	17.6	43.4	33.92	22	47	NA	NA	NA	NA	NA	NA	NA	NA	3
Sal	2017	H1665	H1665	65	no	NA	NA	NA	60	93.33333333	51	NA	NA	NA	NA	NA	NA	7	21/10/17	23:38	17.7	42.88	33.89	15	30	NA	NA	NA	NA	NA	NA	NA	NA	3
Sal	2017	H1665	H1665	65	no	NA	NA	NA	60	93.33333333	51	NA	NA	NA	NA	NA	NA	8	21/10/17	23:38	18.1	44.23	34.66	27	42	NA	NA	NA	NA	NA	NA	NA	NA	3
Sal	2017	H1665	H1665	65	no	NA	NA	NA	60	93.33333333	51	NA	NA	NA	NA	NA	NA	9	21/10/17	23:38	18.6	43.6	33.83	23	39	NA	NA	NA	NA	NA	NA	NA	NA	3
Sal	2017	H1665	H1665	65	no	NA	NA	NA	60	93.33333333	51	NA	NA	NA	NA	NA	NA	10	21/10/17	23:38	18.3	44.06	33.75	20	37	NA	NA	NA	NA	NA	NA	NA	NA	3
Sal	2017	H1665	H1665	65	no	NA	NA	NA	60	93.33333333	51	NA	NA	NA	NA	NA	NA	11	21/10/17	23:38	18.1	42.1	32.9	16	29	NA	NA	NA	NA	NA	NA	NA	NA	3
Sal	2017	H1665	H1665	65	no	NA	NA	NA	60	93.33333333	51	NA	NA	NA	NA	NA	NA	12	21/10/17	23:38	16.4	40.12	32.88	14	25	NA	NA	NA	NA	NA	NA	NA	NA	3
Sal	2017	H1665	H1665	65	no	NA	NA	NA	60	93.33333333	51	NA	NA	NA	NA	NA	NA	13	21/10/17	23:38	18.7	40.9	29.05	63	102	NA	NA	NA	NA	NA	NA	NA	NA	3
Sal	2017	H1665	H1665	65	no	NA	NA	NA	60	93.33333333	51	NA	NA	NA	NA	NA	NA	14	21/10/17	23:38	18.6	40.26	31.12	10	21	NA	NA	NA	NA	NA	NA	NA	NA	3
Sal	2017	H1665	H1665	65	no	NA	NA	NA	60	93.33333333	51	NA	NA	NA	NA	NA	NA	15	21/10/17	23:38	17.7	40.4	32.05	28	43	NA	NA	NA	NA	NA	NA	NA	NA	3
Sal	2017	H1665	H1665	65	no	NA	NA	NA	60	93.33333333	51	NA	NA	NA	NA	NA	NA	16	21/10/17	23:38	17.8	44.48	29.86	9	22	NA	NA	NA	NA	NA	NA	NA	NA	3
Sal	2017	H1665	H1665	65	no	NA	NA	NA	60	93.33333333	51	NA	NA	NA	NA	NA	NA	17	21/10/17	23:38	18.9	41.83	33.13	28	46	NA	NA	NA	NA	NA	NA	NA	NA	0
Sal	2017	H1665	H1665	65	no	NA	NA	NA	60	93.33333333	51	NA	NA	NA	NA	NA	NA	18	21/10/17	23:38	17.6	40.7	32.11	33	59	NA	NA	NA	NA	NA	NA	NA	NA	3
Sal	2017	H1665	H1665	65	no	NA	NA	NA	60	93.33333333	51	NA	NA	NA	NA	NA	NA	19	21/10/17	23:38	19.2	43.05	31.41	13	25	NA	NA	NA	NA	NA	NA	NA	NA	3
Sal	2017	H1665	H1665	65	no	NA	NA	NA	60	93.33333333	51	NA	NA	NA	NA	NA	NA	20	21/10/17	23:38	18.1	39.51	30.35	17	35	NA	NA	NA	NA	NA	NA	NA	NA	3
Sal	2017	H1669	H1669	NA	no	NA	NA	NA	76	60.52631579	53	NA	NA	NA	NA	NA	NA	1	23/10/17	20:41	17.1	42.79	31.63	11	32	NA	NA	NA	NA	NA	NA	NA	NA	3
Sal	2017	H1669	H1669	NA	no	NA	NA	NA	76	60.52631579	53	NA	NA	NA	NA	NA	NA	2	23/10/17	20:41	18	43.66	34.13	14	48	NA	NA	NA	NA	NA	NA	NA	NA	3
Sal	2017	H1669	H1669	NA	no	NA	NA	NA	76	60.52631579	53	NA	NA	NA	NA	NA	NA	3	23/10/17	20:41	17.8	43.18	33.66	50	91	NA	NA	NA	NA	NA	NA	NA	NA	3
Sal	2017	H1669	H1669	NA	no	NA	NA	NA	76	60.52631579	53	NA	NA	NA	NA	NA	NA	4	23/10/17	20:41	16.7	41.56	33.38	20	43	NA	NA	NA	NA	NA	NA	NA	NA	3
Sal	2017	H1669	H1669	NA	no	NA	NA	NA	76	60.52631579	53	NA	NA	NA	NA	NA	NA	5	23/10/17	20:41	16.9	42.6	33.2	28	43	NA	NA	NA	NA	NA	NA	NA	NA	3
Sal	2017	H1669	H1669	NA	no	NA	NA	NA	76	60.52631579	53	NA	NA	NA	NA	NA	NA	6	23/10/17	20:41	17.3	43.5	33.51	18	38	NA	NA	NA	NA	NA	NA	NA	NA	3
Sal	2017	H1669	H1669	NA	no	NA	NA	NA	76	60.52631579	53	NA	NA	NA	NA	NA	NA	7	23/10/17	20:41	18.1	43.67	33.76	23	47	NA	NA	NA	NA	NA	NA	NA	NA	3
Sal	2017	H1669	H1669	NA	no	NA	NA	NA	76	60.52631579	53	NA	NA	NA	NA	NA	NA	8	23/10/17	20:41	17.2	42.35	34.47	9	26	NA	NA	NA	NA	NA	NA	NA	NA	3
Sal	2017	H1669	H1669	NA	no	NA	NA	NA	76	60.52631579	53	NA	NA	NA	NA	NA	NA	9	23/10/17	20:41	17.3	43.38	33.57	16	32	NA	NA	NA	NA	NA	NA	NA	NA	3
Sal	2017	H1669	H1669	NA	no	NA	NA	NA	76	60.52631579	53	NA	NA	NA	NA	NA	NA	10	23/10/17	20:41	16.8	42.67	32.66	19	36	NA	NA	NA	NA	NA	NA	NA	NA	3
Sal	2017	H1669	H1669	NA	no	NA	NA	NA	76	60.52631579	53	NA	NA	NA	NA	NA	NA	11	23/10/17	20:41	18.2	43.52	34.8	13	29	NA	NA	NA	NA	NA	NA	NA	NA	3
Sal	2017	H1669	H1669	NA	no	NA	NA	NA	76	60.52631579	53	NA	NA	NA	NA	NA	NA	12	23/10/17	20:41	18.5	45.61	33.24	10	22	NA	NA	NA	NA	NA	NA	NA	NA	3
Sal	2017	H1669	H1669	NA	no	NA	NA	NA	76	60.52631579	53	NA	NA	NA	NA	NA	NA	13	23/10/17	20:41	17.2	45.62	31.62	11	34	NA	NA	NA	NA	NA	NA	NA	NA	3
Sal	2017	H1669	H1669	NA	no	NA	NA	NA	76	60.52631579	53	NA	NA	NA	NA	NA	NA	14	23/10/17	20:41	18.1	46.95	33.72	15	31	NA	NA	NA	NA	NA	NA	NA	NA	3
Sal	2017	H1669	H1669	NA	no	NA	NA	NA	76	60.52631579	53	NA	NA	NA	NA	NA	NA	15	23/10/17	20:41	17.2	45.35	33.63	21	39	NA	NA	NA	NA	NA	NA	NA	NA	3
Sal	2017	H1669	H1669	NA	no	NA	NA	NA	76	60.52631579	53	NA	NA	NA	NA	NA	NA	16	23/10/17	20:41	16.9	45.75	32.34	10	25	NA	NA	NA	NA	NA	NA	NA	NA	3
Sal	2017	H1669	H1669	NA	no	NA	NA	NA	76	60.52631579	53	NA	NA	NA	NA	NA	NA	17	23/10/17	20:41	17.9	44.99	31.91	12	30	NA	NA	NA	NA	NA	NA	NA	NA	3
Sal	2017	H1669	H1669	NA	no	NA	NA	NA	76	60.52631579	53	NA	NA	NA	NA	NA	NA	18	23/10/17	20:41	17.6	44.31	33.64	12	33	NA	NA	NA	NA	NA	NA	NA	NA	3
Sal	2017	H1669	H1669	NA	no	NA	NA	NA	76	60.52631579	53	NA	NA	NA	NA	NA	NA	19	23/10/17	20:41	16.9	45.05	32.08	13	28	NA	NA	NA	NA	NA	NA	NA	NA	3
Sal	2017	H1669	H1669	NA	no	NA	NA	NA	76	60.52631579	53	NA	NA	NA	NA	NA	NA	20	23/10/17	20:41	17.2	43.63	33.68	7	21	NA	NA	NA	NA	NA	NA	NA	NA	3
[truncated: 3,049 more rows]
