# Supplementary material for: Long-term survey of sea turtles (Caretta caretta) reveals correlations between parasite infection, feeding ecology, reproductive success and population dynamics
Source: Sci Rep. 2020 Oct 29;10:18569. doi: 10.1038/s41598-020-75498-4 (PMC7596700; doi:10.1038/s41598-020-75498-4)
Supplement: Supplementary file 2 — Supplementary Information 2. [file 41598_2020_75498_MOESM2_ESM.txt]

>OM_D1_18S
ATGTCTAAGCACAAACTTTAATAAAGTGAAGCTGCGA--ATGGCTCATTAGGCCACCCAT
GATTTCTTAGATCGTACAATCCTACTTGGATAACTGTGGTAATTCTAGAGCTAATACATG
CAATAAAGCTCAAACCTTTGCGGGTATGAGCGCAGTTATTAGATCAAAACCAACCAAGTT
TCTTTCGAGAAATTTGTAAATGTTTTGATGATTCTGGATAACCTTGAGCAGATCGCAGGG
CCTTGAGCCGGCGACAGATCTTTCAAGTGTGTGCCCTATCAACTTTCGATGGTACGTGAC
CTGCCTACCATGGTTGTAACGGGTAACGGGGAATCAGGGTTCGATTCCGGAGAGGGAGCA
TGAGAAACGGCTACCACATCCAAGGAAGGCAGCAGGCGCGCAAATTACCCACTCCTAACT
CAGGGAGGTAGTGACGAAAAATAACAATACGGGACTCTAATGAGGCCCCGTAATTGGAAT
GAGTACAGTTTAAATCCTTTAACGAGGATCAATTGGAGGGCAAGTCTGGTGCCAGCAGCC
GCGGTAATTCCAGCTCCAATAGCGTATATGAAAGTTGTTGC
>OM_E1_18S
ATGTCTAAGCACAAACTTTAATAAAGTGAAGCTGCGA--ATGGCTCATTAGGCCACCCAT
GATTTCTTAGATCGTACAATCCTACTTGGATAACTGTGGTAATTCTAGAGCTAATACATG
CAATAAAGCTCAAACCTTTGCGGGTATGAGCGCAGTTATTAGATCAAAACCAACCAAGTT
TCTTTCGAGAAATTTGTAAATGTTTTGATGATTCTGGATAACCTTGAGCAGATCGCATGG
CCTTGAGCCGGCGACAGATCTTTCAAGTGTGTGCCCTATCAACTTTCGATGGTACGTGAC
CTGCCTACCATGGTTGTAACGGGTAACGGGGAATCAGGGTTCGATTCCGGAGAGGGAGCA
TGAGAAACGGCTACCACATCCAAGGAAGGCAGCAGGCGCGCAAATTACCCACTCCTAACT
CAGGGAGGTAGTGACGAAAAATAACAATACGGGACTCTAATGAGGCCCCGTAATTGGAAT
GAGTACAGTTTAAATCCTTTAACGAGGATCAATTGGAGGGCAAGTCTGGTGCCAGCAGCC
GCGGTAATTCCAGCTCCAATAGCGTATATTAAAGTTGTTGC
>OM_F1_18S
ATGTCTAAGCACAAACTTTAATAAAGTGAAGCTGCGA--ATGGCTCATTAGGCCACCCAT
GATTTCTTAGATCGTACAATCCTACTTGGATAACTGTGGTAATTCTAGAGCTAATACATG
CAATAAAGCTCAAACCTTTGCGGGTATGAGCGCAGTTATTAGATCAAAACCAACCAAGTT
TCTTTCGAGAAGTTTGTAAATGTTTTGATGATTCTGGATAACCTTGAGCAGATCGCATGG
CCTTGAGCCGGCGACAGATCTTTCAAGTGTGTGCCCTATCAACTTTCGATGGTACGTGAC
CTGCCTACCATGGTTGTAACGGGTAACGGGGAATCAGGGTTCGATTCCGGAGAGGGAGCA
TGAGAAACGGCTACCACATCCAAGGAAGGCAGCAGGCGCGCAAATTACCCACTCCTAACT
CAGGGAGGTAGTGACGAAAAATAACAATACGGGACTCTAATGAGGCCCCGTAATTGGAAT
GAGTACAGTTTAAATCCTTTAACGAGGATCAATTGGAGGGCAAGTCTGGTGCCAGCAGCC
GCGGTAATTCCAGCTCCAATAGCGTATATTAAAGTTGTTGC
>OM_G1_18S
ATGTCTAAGCACAAACTTTAATAAAGTGAAGCTGCGA--ATGGCTCATTAGGCCACCCAT
GATTTCTTAGATCGTACAATCCTACTTGGATAACTGTGGTAATTCTAGAGCTAATACATG
CAATAAAGCTCAAACCTTTGCGGGTATGAGCGCAGTTATTAGATCAAAACCAACCAAGTT
TCTTTCGAGAAATTTGTAAATGTTTTGATGATTCTGGATAACCTTGAGCAGATCGCATGG
CCTTGAGCCGGCGACAGATCTTTCAAGTGTGTGCCCTATCAACTTTCGATGGTACGTGAC
CTGCCTACCATGGTTGTAACGGGTAACGGGGAATCAGGGTTCGATTCCGGAGAGGGAGCA
TGAGAAACGGCTACCACATCCAAGGAAGGCAGCAGGCGCGCAAATTACCCACTCCTAACT
CAGGGAGGTAGTGACGAAAAATAACAATACGGGACTCTAATGAGGCCCCGTAATTGGAAT
GAGTACAGTTTAAATCCTTTAACGAGGATCAATTGGAGGGCAAGTCTGGTGCCAGCAGCC
GCGGTAATTCCAGCTCCAATAGCGTATATTAAAGTTGTTGC
>OM_H1_18S
ATGTCTAAGCACAAACTTTAATAAAGTGAAGCTGCGA--ATGGCTCATTAGGCCACCCAT
GATTTCTTAGATCGTACAATCCTACTTGGATAACTGTGGTAATTCTAGAGCTAATACATG
CAATAAAGCTCAAACCTTTGCGGGTATGAGCGCAGTTATTAGATCAAAACCAACCAAGTT
TCTTTCGAGAAATTTGTAAATGTTTTGATGATTCTGGATAACCTTGAGCAGATCGCATGG
CCTTGAGCCGGCGACAGATCTTTCAAGTGTGTGCCCTATCAACTTTCGATGGTACGTGAC
CTGCCTACCATGGTTGTAACGGGTAACGGGGAATCAGGGTTCGATTCCGGAGAGGGAGCA
TGAGAAACGGCTACCACATCCAAGGAAGGCAGCAGGCGCGCAAATTACCCACTCCTAACT
CAGGGAGGTAGTGACGAAAAATAACAATACGGGACTCTAATGAGGCCCCGTAATTGGAAT
GAGTACAGTTTAAATCCTTTAACGAGGATCAATTGGAGGGCAAGTCTGGTGCCAGCAGCC
GCGGTAATTCCAGCTCCAATAGCGTATATTAAAGTTGTTGC
>OM_B2_18S
ATGTCTAAGCACAAACTTTAATAAAGTGAAGCTGCGA--ATGGCTCATTAGGCCACCCAT
GATTTCTTAGATCGTACAATCCTACTTGGATAACTGTGGTAATTCTAGAGCTAATACATG
CAATAAAGCTCAAACCTTTGCGGGTATGAGCGCAGTTATTAGATCAAAACCAACCAAGTT
TCTTTCGAGAAATTTGTAAATGTTTTGATGATTCTGGATAACCTTGAGCAGATCGCATGG
CCTTGAGCCGGCGACAGATCTTTCAAGTGTGTGCCCTATCAACTTTCGATGGTACGTGAC
CTGCCTACCATGGTTGTAACGGGTAACGGGGAATCAGGGTTCGATTCCGGAGAGGGAGCA
TGAGAAACGGCTACCACATCCAAGGAAGGCAGCAGGCGCGCAAATTACCCACTCCTAACT
CAGGGAGGTAGTGACGAAAAATAACAATACGGGACTCTAATGAGGCCCCGTAATTGGAAT
GAGTACAGTTTAAATCCTTTAACGAGGATCAATTGGAGGGCAAGTCTGGTGCCAGCAGCC
GCGGTAATTCCAGCTCCAATAGCGTATATTAAAGTTGTTGC
>OM_C2_18S
ATGTCTAAGCACAAACTTTAATAAAGTGAAGCTGCGA--ATGGCTCATTAGGCCACCCAT
GATTTCTTAGATCGTACAATCCTACTTGGATAACTGTGGTAATTCTAGAGCTAATACATG
CAATAAAGCTCAAACCTTTGCGGGTATGAGCGCAGTTATTAGATCAAAACCAACCAAGTT
TCTTTCGAGAAATTTGTAAATGTTTTGATGATTCTGGATAACCTTGAGCAGATCGCATGG
CCTTGAGCCGGCGACAGATCTTTCAAGTGTGTGCCCTATCAACTTTCGATGGTACGTGAC
CTGCCTACCATGGTTGTAACGGGTAACGGGGAATCAGGGTTCGATTCCGGAGAGGGAGCA
TGAGAAACGGCTACCACATCCAAGGAAGGCAGCAGGCGCGCAAATTACCCACTCCTAACT
CAGGGAGGTAGTGACGAAAAATAACAATACGGGACTCTAATGAGGCCCCGTAATTGGAAT
GAGTACAGTTTAAATCCTTTAACGAGGATCAATTGGAGGGCAAGTCTGGTGCCAGCAGCC
GCGGTAATTCCAGCTCCAATAGCGTATATTAAAGTTGTTGC
>OM_D2_18S
ATGTCTAAGCACAAACTTTAATAAAGTGAAGCTGCGA--ATGGCTCATTAGGCCACCCAT
GATTTCTTAGATCGTACAATCCTACTTGGATAACTGTGGTAATTCTAGAGCTAATACATG
CAATAAAGCTCAAACCTTTGCGGGTATGAGCGCAGTTATTAGATCAAAACCAACCAAGTT
TCTTTCGAGAAGTTTGTAAATGTTTTGATGATTCTGGATAACCTTGAGCAGATCGCATGG
CCTTGAGCCGGCGACAGATCTTTCAAGTGTGTGCCCTATCAACTTTCGATGGTACGTGAC
CTGCCTACCATGGTTGTAACGGGTAACGGGGAATCAGGGTTCGATTCCGGAGAGGGAGCA
TGAGAAACGGCTACCACATCCAAGGAAGGCAGCAGGCGCGCAAATTACCCACTCCTAACT
CAGGGAGGTAGTGACGAAAAATAACAATACGGGACTCTAATGAGGCCCCGTAATTGGAAT
GAGTACAGTTTAAATCCTTTAACGAGGATCAATTGGAGGGCAAGTCTGGTGCCAGCAGCC
GCGGTAATTCCAGCTCCAATAGCGTATATTAAAGTTGTTGC
>OM_E2_18S
ATGTCTAAGCACAAACTTTAATAAAGTGAAGCTGCGA--ATGGCTCATTAGGCCACCCAT
GATTTCTTAGATCGTACAATCCTACTTGGATAACTGTGGTAATTCTAGAGCTAATACATG
CAATAAAGCTCAAACCTTTGCGGGTATGAGCGCAGTTATTAGATCAAAACCAACCAAGTT
TCTTTCGAGAAATTTGTAAATGTTTTGATGATTCTGGATAACCTTGAGCAGATCGCATGG
CCTTGAGCCGGCGACAGATCTTTCAAGTGTGTGCCCTATCAACTTTCGATGGTACGTGAC
CTGCCTACCATGGTTGTAACGGGTAACGGGGAATCAGGGTTCGATTCCGGAGAGGGAGCA
TGAGAAACGGCTACCACATCCAAGGAAGGCAGCAGGCGCGCAAATTACCCACTCCTAACT
CAGGGAGGTAGTGACGAAAAATAACAATACGGGACTCTAATGAGGCCCCGTAATTGGAAT
GAGTACAGTTTAAATCCTTTAACGAGGATCAATTGGAGGGCAAGTCTGGTGCCAGCAGCC
GCGGTAATTCCAGCTCCAATAGCGTATATTAAAGTTGTTGC
>OM_F2_18S
ATGTCTAAGCACAAACTTTAATAAAGTGAAGCTGCGA--ATGGCTCATTAGGCCACCCAT
GATTTCTTAGATCGTACAATCCTACTTGGATAACTGTGGTAATTCTAGAGCTAATACATG
CAATAAAGCTCAAACCTTTGCGGGTATGAGCGCAGTTATTAGATCAAAACCAACCAAGTT
TCTTTCGAGAAATTTGTAAATGTTTTGATGATTCTGGATAACCTTGAGCAGATCGCATGG
CCTTGAGCCGGCGACAGATCTTTCAAGTGTGTGCCCTATCAACTTTCGATGGTACGTGAC
CTGCCTACCATGGTTGTAACGGGTAACGGGGAATCAGGGTTCGATTCCGGAGAGGGAGCA
TGAGAAACGGCTACCACATCCAAGGAAGGCAGCAGGCGCGCAAATTACCCACTCCTAACT
CAGGGAGGTAGTGACGAAAAATAACAATACGGGACTCTAATGAGGCCCCGTAATTGGAAT
GAGTACAGTTTAAATCCTTTAACGAGGATCAATTGGAGGGCAAGTCTGGTGCCAGCAGCC
GCGGTAATTCCAGCTCCAATAGCGTATATTAAAGTTGTTGC
>OM_G2_18S
ATGTCTAAGCACAAACTTTAATAAAGTGAAGCTGCGA--ATGGCTCATTAGGCCACCCAT
GATTTCTTAGATCGTACAATCCTACTTGGATAACTGTGGTAATTCTAGAGCTAATACATG
CAATAAAGCTCAAACCTTTGCGGGTATGAGCGCAGTTATTAGATCAAAACCAACCAAGTT
TCTTTCGAGAAGTTTGTAAATGTTTTGATGATTCTGGATAACCTTGAGCAGATCGCATGG
CCTTGAGCCGGCGACAGATCTTTCAAGTGTGTGCCCTATCAACTTTCGATGGTACGTGAC
CTGCCTACCATGGTTGTAACGGGTAACGGGGAATCAGGGTTCGATTCCGGAGAGGGAGCA
TGAGAAACGGCTACCACATCCAAGGAAGGCAGCAGGCGCGCAAATTACCCACTCCTAACT
CAGGGAGGTAGTGACGAAAAATAACAATACGGGACTCTAATGAGGCCCCGTAATTGGAAT
GAGTACAGTTTAAATCCTTTAACGAGGATCAATTGGAGGGCAAGTCTGGTGCCAGCAGCC
GCGGTAATTCCAGCTCCAATAGCGTATATTAAAGTTGTTGC
>OM_H2_18S
ATGTCTAAGCACAAACTTTAATAAAGTGAAGCTGCGA--ATGGCTCATTAGGCCACCCAT
GATTTCTTAGATCGTACAATCCTACTTGGATAACTGTGGTAATTCTAGAGCTAATACATG
CAATAAAGCTCAAACCTTTGCGGGTATGAGCGCAGTTATTAGATCAAAACCAACCAAGTT
TCTTTCGAGAAATTTGTAAATGTTTTGATGATTCTGGATAACCTTGAGCAGATCGCATGG
CCTTGAGCCGGCGACAGATCTTTCAAGTGTGTGCCCTATCAACTTTCGATGGTACGTGAC
CTGCCTACCATGGTTGTAACGGGTAACGGGGAATCAGGGTTCGATTCCGGAGAGGGAGCA
TGAGAAACGGCTACCACATCCAAGGAAGGCAGCAGGCGCGCAAATTACCCACTCCTAACT
CAGGGAGGTAGTGACGAAAAATAACAATACGGGACTCTAATGAGGCCCCGTAATTGGAAT
GAGTACAGTTTAAATCCTTTAACGAGGATCAATTGGAGGGCAAGTCTGGTGCCAGCAGCC
GCGGTAATTCCAGCTCCAATAGCGTATATTAAAGTTGTTGC
>OM_A3_18S
ATGTCTAAGCACAAACTTTAATAAAGTGAAGCTGCGA--ATGGCTCATTAGGCCACCCAT
GATTTCTTAGATCGTACAATCCTACTTGGATAACTGTGGTAATTCTAGAGCTAATACATG
CAATAAAGCTCAAACCTTTGCGGGTATGAGCGCAGTTATTAGATCAAAACCAACCAAGTT
TCTTTCGAGAAATTTGTAAATGTTTTGATGATTCTGGATAACCTTGAGCAGATCGCATGG
CCTTGAGCCGGCGACAGATCTTTCAAGTGTGTGCCCTATCAACTTTCGATGGTACGTGAC
CTGCCTACCATGGTTGTAACGGGTAACGGGGAATCAGGGTTCGATTCCGGAGAGGGAGCA
TGAGAAACGGCTACCACATCCAAGGAAGGCAGCAGGCGCGCAAATTACCCACTCCTAACT
CAGGGAGGTAGTGACGAAAAATAACAATACGGGACTCTAATGAGGCCCCGTAATTGGAAT
GAGTACAGTTTAAATCCTTTAACGAGGATCAATTGGAGGGCAAGTCTGGTGCCAGCAGCC
GCGGTAATTCCAGCTCCAATAGCGTATATTAAAGTTGTTGC
>OM_B3_18S
ATGTCTAAGCACAAACTTTAATAAAGTGAAGCTGCGA--ATGGCTCATTAGGCCACCCAT
GATTTCTTAGATCGTACAATCCTACTTGGATAACTGTGGTAATTCTAGAGCTAATACATG
CAATAAAGCTCAAACCTTTGCGGGTATGAGCGCAGTTATTAGATCAAAACCAACCAAGTT
TCTTTCGAGAAATTTGTAAATGTTTTGATGATTCTGGATAACCTTGAGCAGATCGCAGGG
CCTTGAGCCGGCGACAGATCTTTCAAGTGTGTGCCCTATCAACTTTCGATGGTACGTGAC
CTGCCTACCATGGTTGTAACGGGTAACGGGGAATCAGGGTTCGATTCCGGAGAGGGAGCA
TGAGAAACGGCTACCACATCCAAGGAAGGCAGCAGGCGCGCAAATTACCCACTCCTAACT
CAGGGAGGTAGTGACGAAAAATAACAATACGGGACTCTAATGAGGCCCCGTAATTGGAAT
GAGTACAGTTTAAATCCTTTAACGAGGATCAATTGGAGGGCAAGTCTGGTGCCAGCAGCC
GCGGTAATTCCAGCTCCAATAGCGTATATGAAAGTTGTTGC
>OM_C3_18S
ATGTCTAAGCACAAACTTTAATAAAGTGAAGCTGCGA--ATGGCTCATTAGGCCACCCAT
GATTTCTTAGATCGTACAATCCTACTTGGATAACTGTGGTAATTCTAGAGCTAATACATG
CAATAAAGCTCAAACCTTTGCGGGTATGAGCGCAGTTATTAGATCAAAACCAACCAAGTT
TCTTTCGAGAAGTTTGTAAATGTTTTGATGATTCTGGATAACCTTGAGCAGATCGCATGG
CCTTGAGCCGGCGACAGATCTTTCAAGTGTGTGCCCTATCAACTTTCGATGGTACGTGAC
CTGCCTACCATGGTTGTAACGGGTAACGGGGAATCAGGGTTCGATTCCGGAGAGGGAGCA
TGAGAAACGGCTACCACATCCAAGGAAGGCAGCAGGCGCGCAAATTACCCACTCCTAACT
CAGGGAGGTAGTGACGAAAAATAACAATACGGGACTCTAATGAGGCCCCGTAATTGGAAT
GAGTACAGTTTAAATCCTTTAACGAGGATCAATTGGAGGGCAAGTCTGGTGCCAGCAGCC
GCGGTAATTCCAGCTCCAATAGCGTATATTAAAGTTGTTGC
>OM_D3_18S
ATGTCTAAGCACAAACTTTAATAAAGTGAAGCTGCGA--ATGGCTCATTAGGCCACCCAT
GATTTCTTAGATCGTACAATCCTACTTGGATAACTGTGGTAATTCTAGAGCTAATACATG
CAATAAAGCTCAAACCTTTGCGGGTATGAGCGCAGTTATTAGATCAAAACCAACCAAGTT
TCTTTCGAGAAATTTGTAAATGTTTTGATGATTCTGGATAACCTTGAGCAGATCGCATGG
CCTTGAGCCGGCGACAGATCTTTCAAGTGTGTGCCCTATCAACTTTCGATGGTACGTGAC
CTGCCTACCATGGTTGTAACGGGTAACGGGGAATCAGGGTTCGATTCCGGAGAGGGAGCA
TGAGAAACGGCTACCACATCCAAGGAAGGCAGCAGGCGCGCAAATTACCCACTCCTAACT
CAGGGAGGTAGTGACGAAAAATAACAATACGGGACTCTAATGAGGCCCCGTAATTGGAAT
GAGTACAGTTTAAATCCTTTAACGAGGATCAATTGGAGGGCAAGTCTGGTGCCAGCAGCC
GCGGTAATTCCAGCTCCAATAGCGTATATTAAAGTTGTTGC
>OM_F3_18S
ATGTCTAAGCACAAACTTTAATAAAGTGAAGCTGCGA--ATGGCTCATTAGGCCACCCAT
GATTTCTTAGATCGTACAATCCTACTTGGATAACTGTGGTAATTCTAGAGCTAATACATG
CAATAAAGCTCAAACCTTTGCGGGTATGAGCGCAGTTATTAGATCAAAACCAACCAAGTT
TCTTTCGAGAAATTTGTAAATGTTTTGATGATTCTGGATAACCTTGAGCAGATCGCATGG
CCTTGAGCCGGCGACAGATCTTTCAAGTGTGTGCCCTATCAACTTTCGATGGTACGTGAC
CTGCCTACCATGGTTGTAACGGGTAACGGGGAATCAGGGTTCGATTCCGGAGAGGGAGCA
TGAGAAACGGCTACCACATCCAAGGAAGGCAGCAGGCGCGCAAATTACCCACTCCTAACT
CAGGGAGGTAGTGACGAAAAATAACAATACGGGACTCTAATGAGGCCCCGTAATTGGAAT
GAGTACAGTTTAAATCCTTTAACGAGGATCAATTGGAGGGCAAGTCTGGTGCCAGCAGCC
GCGGTAATTCCAGCTCCAATAGCGTATATTAAAGTTGTTGC
>OM_G3_18S
ATGTCTAAGCACAAACTTTAATAAAGTGAAGCTGCGA--ATGGCTCATTAGGCCACCCAT
GATTTCTTAGATCGTACAATCCTACTTGGATAACTGTGGTAATTCTAGAGCTAATACATG
CAATAAAGCTCAAACCTTTGCGGGTATGAGCGCAGTTATTAGATCAAAACCAACCAAGTT
TCTTTCGAGAAATTTGTAAATGTTTTGATGATTCTGGATAACCTTGAGCAGATCGCATGG
CCTTGAGCCGGCGACAGATCTTTCAAGTGTGTGCCCTATCAACTTTCGATGGTACGTGAC
CTGCCTACCATGGTTGTAACGGGTAACGGGGAATCAGGGTTCGATTCCGGAGAGGGAGCA
TGAGAAACGGCTACCACATCCAAGGAAGGCAGCAGGCGCGCAAATTACCCACTCCTAACT
CAGGGAGGTAGTGACGAAAAATAACAATACGGGACTCTAATGAGGCCCCGTAATTGGAAT
GAGTACAGTTTAAATCCTTTAACGAGGATCAATTGGAGGGCAAGTCTGGTGCCAGCAGCC
GCGGTAATTCCAGCTCCAATAGCGTATATTAAAGTTGTTGC
>OM_H3_18S
ATGTCTAAGCACAAACTTTAATAAAGTGAAGCTGCGAATAGGCATCATTAGGCCACCCAT
GATTTCTTAGATCGTACAATCCTACTTGGATAACTGTGGTAATTCTAGAGCTAATACATG
CAATAAAGCTCAAACCTTTGCGGGTATGAGCGCAGTTATTAGATCAAAACCAACCAAGTT
TCTTTCGAGAAATTTGTAAATGTTTTGATGATTCTGGATAACCTTGAGCAGATCGCATGG
CCTTGAGCCGGCGACAGATCTTTCAAGTGTGTGCCCTATCAACTTTCGATGGTACGTGAC
CTGCCTACCATGGTTGTAACGGGTAACGGGGAATCAGGGTTCGATTCCGGAGAGGGAGCA
TGAGAAACGGCTACCACATCCAAGGAAGGCAGCAGGCGCGCAAATTACCCACTCCTAACT
CAGGGAGGTAGTGACGAAAAATAACAATACGGGACTCTAATGAGGCCCCGTAATTGGAAT
GAGTACAGTTTAAATCCTTTAACGAGGATCAATTGGAGGGCAAGTCTGGTGCCAGCAGCC
GCGGTAATTCCAGCTCCAATAGCGTATATTAAAGTTGTTGC
>OM_A4_18S
ATGTCTAAGCACAAACTTTAATAAAGTGAAGCTGCGA--ATGGCTCATTAGGCCACCCAT
GATTTCTTAGATCGTACAATCCTACTTGGATAACTGTGGTAATTCTAGAGCTAATACATG
CAATAAAGCTCAAACCTTTGCGGGTATGAGCGCAGTTATTAGATCAAAACCAACCAAGTT
TCTTTCGAGAAATTTGTAAATGTTTTGATGATTCTGGATAACCTTGAGCAGATCGCATGG
CCTTGAGCCGGCGACAGATCTTTCAAGTGTGTGCCCTATCAACTTTCGATGGTACGTGAC
CTGCCTACCATGGTTGTAACGGGTAACGGGGAATCAGGGTTCGATTCCGGAGAGGGAGCA
TGAGAAACGGCTACCACATCCAAGGAAGGCAGCAGGCGCGCAAATTACCCACTCCTAACT
CAGGGAGGTAGTGACGAAAAATAACAATACGGGACTCTAATGAGGCCCCGTAATTGGAAT
GAGTACAGTTTAAATCCTTTAACGAGGATCAATTGGAGGGCAAGTCTGGTGCCAGCAGCC
GCGGTAATTCCAGCTCCAATAGCGTATATTAAAGTTGTTGC
>OM_B4_18S
ATGTCTAAGCACAAACTTTAATAAAGTGAAGCTGCGA--ATGGCTCATTAGGCCACCCAT
GATTTCTTAGATCGTACAATCCTACTTGGATAACTGTGGTAATTCTAGAGCTAATACATG
CAATAAAGCTCAAACCTTTGCGGGTATGAGCGCAGTTATTAGATCAAAACCAACCAAGTT
TCTTTCGAGAAATTTGTAAATGTTTTGATGATTCTGGATAACCTTGAGCAGATCGCATGG
CCTTGAGCCGGCGACAGATCTTTCAAGTGTGTGCCCTATCAACTTTCGATGGTACGTGAC
CTGCCTACCATGGTTGTAACGGGTAACGGGGAATCAGGGTTCGATTCCGGAGAGGGAGCA
TGAGAAACGGCTACCACATCCAAGGAAGGCAGCAGGCGCGCAAATTACCCACTCCTAACT
CAGGGAGGTAGTGACGAAAAATAACAATACGGGACTCTAATGAGGCCCCGTAATTGGAAT
GAGTACAGTTTAAATCCTTTAACGAGGATCAATTGGAGGGCAAGTCTGGTGCCAGCAGCC
GCGGTAATTCCAGCTCCAATAGCGTATATTAAAGTTGTTGC
>OM_D4_18S
ATGTCTAAGCACAAACTTTAATAAAGTGAAGCTGCGAATAGGCATCATTAGGCCACCCAT
GATTTCTTAGATCGTACAATCCTACTTGGATAACTGTGGTAATTCTAGAGCTAATACATG
CAATAAAGCTCAAACCTTTGCGGGTATGAGCGCAGTTATTAGATCAAAACCAACCAAGTT
TCTTTCGAGAAATTTGTAAATGTTTTGATGATTCTGGATAACCTTGAGCAGATCGCATGG
CCTTGAGCCGGCGACAGATCTTTCAAGTGTGTGCCCTATCAACTTTCGATGGTACGTGAC
CTGCCTACCATGGTTGTAACGGGTAACGGGGAATCAGGGTTCGATTCCGGAGAGGGAGCA
TGAGAAACGGCTACCACATCCAAGGAAGGCAGCAGGCGCGCAAATTACCCACTCCTAACT
CAGGGAGGTAGTGACGAAAAATAACAATACGGGACTCTAATGAGGCCCCGTAATTGGAAT
GAGTACAGTTTAAATCCTTTAACGAGGATCAATTGGAGGGCAAGTCTGGTGCCAGCAGCC
GCGGTAATTCCAGCTCCAATAGCGTATATTAAAGTTGTTGC
>OM_G4_18S
ATGTCTAAGCACAAACTTTAATAAAGTGAAGCTGCGA--ATGGCTCATTAGGCCACCCAT
GATTTCTTAGATCGTACAATCCTACTTGGATAACTGTGGTAATTCTAGAGCTAATACATG
CAATAAAGCTCAAACCTTTGCGGGTATGAGCGCAGTTATTAGATCAAAACCAACCAAGTT
TCTTTCGAGAAGTTTGTAAATGTTTTGATGATTCTGGATAACCTTGAGCAGATCGCATGG
CCTTGAGCCGGCGACAGATCTTTCAAGTGTGTGCCCTATCAACTTTCGATGGTACGTGAC
CTGCCTACCATGGTTGTAACGGGTAACGGGGAATCAGGGTTCGATTCCGGAGAGGGAGCA
TGAGAAACGGCTACCACATCCAAGGAAGGCAGCAGGCGCGCAAATTACCCACTCCTAACT
CAGGGAGGTAGTGACGAAAAATAACAATACGGGACTCTAATGAGGCCCCGTAATTGGAAT
GAGTACAGTTTAAATCCTTTAACGAGGATCAATTGGAGGGCAAGTCTGGTGCCAGCAGCC
GCGGTAATTCCAGCTCCAATAGCGTATATTAAAGTTGTTGC
>OM_C5_18S
ATGTCTAAGCACAAACTTTAATAAAGTGAAGCTGCGA--ATGGCTCATTAGGCCACCCAT
GATTTCTTAGATCGTACAATCCTACTTGGATAACTGTGGTAATTCTAGAGCTAATACATG
CAATAAAGCTCAAACCTTTGCGGGTATGAGCGCAGTTATTAGATCAAAACCAACCAAGTT
TCTTTCGAGAAATTTGTAAATGTTTTGATGATTCTGGATAACCTTGAGCAGATCGCATGG
CCTTGAGCCGGCGACAGATCTTTCAAGTGTGTGCCCTATCAACTTTCGATGGTACGTGAC
CTGCCTACCATGGTTGTAACGGGTAACGGGGAATCAGGGTTCGATTCCGGAGAGGGAGCA
TGAGAAACGGCTACCACATCCAAGGAAGGCAGCAGGCGCGCAAATTACCCACTCCTAACT
CAGGGAGGTAGTGACGAAAAATAACAATACGGGACTCTAATGAGGCCCCGTAATTGGAAT
GAGTACAGTTTAAATCCTTTAACGAGGATCAATTGGAGGGCAAGTCTGGTGCCAGCAGCC
GCGGTAATTCCAGCTCCAATAGCGTATATTAAAGTTGTTGC
>OM_F5_18S
ATGTCTAAGCACAAACTTTAATAAAGTGAAGCTGCGA--ATGGCTCATTAGGCCACCCAT
GATTTCTTAGATCGTACAATCCTACTTGGATAACTGTGGTAATTCTAGAGCTAATACATG
CAATAAAGCTCAAACCTTTGCGGGTATGAGCGCAGTTATTAGATCAAAACCAACCAAGTT
TCTTTCGAGAAGTTTGTAAATGTTTTGATGATTCTGGATAACCTTGAGCAGATCGCATGG
CCTTGAGCCGGCGACAGATCTTTCAAGTGTGTGCCCTATCAACTTTCGATGGTACGTGAC
CTGCCTACCATGGTTGTAACGGGTAACGGGGAATCAGGGTTCGATTCCGGAGAGGGAGCA
TGAGAAACGGCTACCACATCCAAGGAAGGCAGCAGGCGCGCAAATTACCCACTCCTAACT
CAGGGAGGTAGTGACGAAAAATAACAATACGGGACTCTAATGAGGCCCCGTAATTGGAAT
GAGTACAGTTTAAATCCTTTAACGAGGATCAATTGGAGGGCAAGTCTGGTGCCAGCAGCC
GCGGTAATTCCAGCTCCAATAGCGTATATTAAAGTTGTTGC
>OM_G5_18S
ATGTCTAAGCACAAACTTTAATAAAGTGAAGCTGCGA--ATGGCTCATTAGGCCACCCAT
GATTTCTTAGATCGTACAATCCTACTTGGATAACTGTGGTAATTCTAGAGCTAATACATG
CAATAAAGCTCAAACCTTTGCGGGTATGAGCGCAGTTATTAGATCAAAACCAACCAAGTT
TCTTTCGAGAAGTTTGTAAATGTTTTGATGATTCTGGATAACCTTGAGCAGATCGCATGG
CCTTGAGCCGGCGACAGATCTTTCAAGTGTGTGCCCTATCAACTTTCGATGGTACGTGAC
CTGCCTACCATGGTTGTAACGGGTAACGGGGAATCAGGGTTCGATTCCGGAGAGGGAGCA
TGAGAAACGGCTACCACATCCAAGGAAGGCAGCAGGCGCGCAAATTACCCACTCCTAACT
CAGGGAGGTAGTGACGAAAAATAACAATACGGGACTCTAATGAGGCCCCGTAATTGGAAT
GAGTACAGTTTAAATCCTTTAACGAGGATCAATTGGAGGGCAAGTCTGGTGCCAGCAGCC
GCGGTAATTCCAGCTCCAATAGCGTATATTAAAGTTGTTGC
>OM_A6_18S
ATGTCTAAGCACAAACTTTAATAAAGTGAAGCTGCGA--ATGGCTCATTAGGCCACCCAT
GATTTCTTAGATCGTACAATCCTACTTGGATAACTGTGGTAATTCTAGAGCTAATACATG
CAATAAAGCTCAAACCTTTGCGGGTATGAGCGCAGTTATTAGATCAAAACCAACCAAGTT
TCTTTCGAGAAATTTGTAAATGTTTTGATGATTCTGGATAACCTTGAGCAGATCGCATGG
CCTTGAGCCGGCGACAGATCTTTCAAGTGTGTGCCCTATCAACTTTCGATGGTACGTGAC
CTGCCTACCATGGTTGTAACGGGTAACGGGGAATCAGGGTTCGATTCCGGAGAGGGAGCA
TGAGAAACGGCTACCACATCCAAGGAAGGCAGCAGGCGCGCAAATTACCCACTCCTAACT
CAGGGAGGTAGTGACGAAAAATAACAATACGGGACTCTAATGAGGCCCCGTAATTGGAAT
GAGTACAGTTTAAATCCTTTAACGAGGATCAATTGGAGGGCAAGTCTGGTGCCAGCAGCC
GCGGTAATTCCAGCTCCAATAGCGTATATTAAAGTTGTTGC
>OM_C6_18S
ATGTCTAAGCACAAACTTTAATAAAGTGAAGCTGCGA--ATGGCTCATTAGGCCACCCAT
GATTTCTTAGATCGTACAATCCTACTTGGATAACTGTGGTAATTCTAGAGCTAATACATG
CAATAAAGCTCAAACCTTTGCGGGTATGAGCGCAGTTATTAGATCAAAACCAACCAAGTT
TCTTTCGAGAAGTTTGTAAATGTTTTGATGATTCTGGATAACCTTGAGCAGATCGCATGG
CCTTGAGCCGGCGACAGATCTTTCAAGTGTGTGCCCTATCAACTTTCGATGGTACGTGAC
CTGCCTACCATGGTTGTAACGGGTAACGGGGAATCAGGGTTCGATTCCGGAGAGGGAGCA
TGAGAAACGGCTACCACATCCAAGGAAGGCAGCAGGCGCGCAAATTACCCACTCCTAACT
CAGGGAGGTAGTGACGAAAAATAACAATACGGGACTCTAATGAGGCCCCGTAATTGGAAT
GAGTACAGTTTAAATCCTTTAACGAGGATCAATTGGAGGGCAAGTCTGGTGCCAGCAGCC
GCGGTAATTCCAGCTCCAATAGCGTATATTAAAGTTGTTGC
>OM_H6_18S
ATGTCTAAGCACAAACTTTAATAAAGTGAAGCTGCGA--ATGGCTCATTAGGCCACCCAT
GATTTCTTAGATCGTACAATCCTACTTGGATAACTGTGGTAATTCTAGAGCTAATACATG
CAATAAAGCTCAAACCTTTGCGGGTATGAGCGCAGTTATTAGATCAAAACCAACCAAGTT
TCTTTCGAGAAGTTTGTAAATGTTTTGATGATTCTGGATAACCTTGAGCAGATCGCATGG
CCTTGAGCCGGCGACAGATCTTTCAAGTGTGTGCCCTATCAACTTTCGATGGTACGTGAC
CTGCCTACCATGGTTGTAACGGGTAACGGGGAATCAGGGTTCGATTCCGGAGAGGGAGCA
TGAGAAACGGCTACCACATCCAAGGAAGGCAGCAGGCGCGCAAATTACCCACTCCTAACT
CAGGGAGGTAGTGACGAAAAATAACAATACGGGACTCTAATGAGGCCCCGTAATTGGAAT
GAGTACAGTTTAAATCCTTTAACGAGGATCAATTGGAGGGCAAGTCTGGTGCCAGCAGCC
GCGGTAATTCCAGCTCCAATAGCGTATATTAAAGTTGTTGC
>OM_B7_18S
ATGTCTAAGCACAAACTTTAATAAAGTGAAGCTGCGA--ATGGCTCATTAGGCCACCCAT
GATTTCTTAGATCGTACAATCCTACTTGGATAACTGTGGTAATTCTAGAGCTAATACATG
CAATAAAGCTCAAACCTTTGCGGGTATGAGCGCAGTTATTAGATCAAAACCAACCAAGTT
TCTTTCGAGAAATTTGTAAATGTTTTGATGATTCTGGATAACCTTGAGCAGATCGCATGG
CCTTGAGCCGGCGACAGATCTTTCAAGTGTGTGCCCTATCAACTTTCGATGGTACGTGAC
CTGCCTACCATGGTTGTAACGGGTAACGGGGAATCAGGGTTCGATTCCGGAGAGGGAGCA
TGAGAAACGGCTACCACATCCAAGGAAGGCAGCAGGCGCGCAAATTACCCACTCCTAACT
CAGGGAGGTAGTGACGAAAAATAACAATACGGGACTCTAATGAGGCCCCGTAATTGGAAT
GAGTACAGTTTAAATCCTTTAACGAGGATCAATTGGAGGGCAAGTCTGGTGCCAGCAGCC
GCGGTAATTCCAGCTCCAATAGCGTATATTAAAGTTGTTGC
>OM_C7_18S
ATGTCTAAGCACAAACTTTAATAAAGTGAAGCTGCGA--ATGGCTCATTAGGCCACCCAT
GATTTCTTAGATCGTACAATCCTACTTGGATAACTGTGGTAATTCTAGAGCTAATACATG
CAATAAAGCTCAAACCTTTGCGGGTATGAGCGCAGTTATTAGATCAAAACCAACCAAGTT
TCTTTCGAGAAGTTTGTAAATGTTTTGATGATTCTGGATAACCTTGAGCAGATCGCATGG
CCTTGAGCCGGCGACAGATCTTTCAAGTGTGTGCCCTATCAACTTTCGATGGTACGTGAC
CTGCCTACCATGGTTGTAACGGGTAACGGGGAATCAGGGTTCGATTCCGGAGAGGGAGCA
TGAGAAACGGCTACCACATCCAAGGAAGGCAGCAGGCGCGCAAATTACCCACTCCTAACT
CAGGGAGGTAGTGACGAAAAATAACAATACGGGACTCTAATGAGGCCCCGTAATTGGAAT
GAGTACAGTTTAAATCCTTTAACGAGGATCAATTGGAGGGCAAGTCTGGTGCCAGCAGCC
GCGGTAATTCCAGCTCCAATAGCGTATATTAAAGTTGTTGC
>OM_D7_18S
AGGTCTAAGCACAAACTTTAATAAAGTGAAGCTGCGA--ATGGCTCATTAGGCCACCCAT
GATTTCTTAGATCGTACAATCCTACTTGGATAACTGTGGTAATTCTAGAGCTAATACATG
CAATAAAGCTCAAACCTTTGCGGGTATGAGCGCAGTTATTAGATCAAAACCAACCAAGTT
TCTTTCGAGAAATTTGTAAATGTTTTGATGATTCTGGATAACCTTGAGCAGATCGCAGGG
CCTTGAGCCGGCGACAGATCTTTCAAGTGTGTGCCCTATCAACTTTCGATGGTACGTGAC
CTGCCTACCATGGTTGTAACGGGTAACGGGGAATCAGGGTTCGATTCCGGAGAGGGAGCA
TGAGAAACGGCTACCACATCCAAGGAAGGCAGCAGGCGCGCAAATTACCCACTCCTAACT
CAGGGAGGTAGTGACGAAAAATAACAATACGGGACTCTAATGAGGCCCCGTAATTGGAAT
GAGTACAGTTTAAATCCTTTAACGAGGATCAATTGGAGGGCAAGTCTGGTGCCAGCAGCC
GCGGTAATTCCAGCTCCAATAGCGTATATGAAAGTTGTTGC
>OM_F7_18S
ATGTCTAAGCACAAACTTTAATAAAGTGAAGCTGCGA--ATGGCTCATTAGGCCACCCAT
GATTTCTTAGATCGTACAATCCTACTTGGATAACTGTGGTAATTCTAGAGCTAATACATG
CAATAAAGCTCAAACCTTTGCGGGTATGAGCGCAGTTATTAGATCAAAACCAACCAAGTT
TCTTTCGAGAAATTTGTAAATGTTTTGATGATTCTGGATAACCTTGAGCAGATCGCATGG
CCTTGAGCCGGCGACAGATCTTTCAAGTGTGTGCCCTATCAACTTTCGATGGTACGTGAC
CTGCCTACCATGGTTGTAACGGGTAACGGGGAATCAGGGTTCGATTCCGGAGAGGGAGCA
TGAGAAACGGCTACCACATCCAAGGAAGGCAGCAGGCGCGCAAATTACCCACTCCTAACT
CAGGGAGGTAGTGACGAAAAATAACAATACGGGACTCTAATGAGGCCCCGTAATTGGAAT
GAGTACAGTTTAAATCCTTTAACGAGGATCAATTGGAGGGCAAGTCTGGTGCCAGCAGCC
GCGGTAATTCCAGCTCCAATAGCGTATATTAAAGTTGTTGC
>OM_G7_18S
ATGTCTAAGCACAAACTTTAATAAAGTGAAGCTGCGA--ATGGCTCATTAGGCCACCCAT
GATTTCTTAGATCGTACAATCCTACTTGGATAACTGTGGTAATTCTAGAGCTAATACATG
CAATAAAGCTCAAACCTTTGCGGGTATGAGCGCAGTTATTAGATCAAAACCAACCAAGTT
TCTTTCGAGAAATTTGTAAATGTTTTGATGATTCTGGATAACCTTGAGCAGATCGCATGG
CCTTGAGCCGGCGACAGATCTTTCAAGTGTGTGCCCTATCAACTTTCGATGGTACGTGAC
CTGCCTACCATGGTTGTAACGGGTAACGGGGAATCAGGGTTCGATTCCGGAGAGGGAGCA
TGAGAAACGGCTACCACATCCAAGGAAGGCAGCAGGCGCGCAAATTACCCACTCCTAACT
CAGGGAGGTAGTGACGAAAAATAACAATACGGGACTCTAATGAGGCCCCGTAATTGGAAT
GAGTACAGTTTAAATCCTTTAACGAGGATCAATTGGAGGGCAAGTCTGGTGCCAGCAGCC
GCGGTAATTCCAGCTCCAATAGCGTATATTAAAGTTGTTGC
>OM_H7_18S
ATGTCTAAGCACAAACTTTAATAAAGTGAAGCTGCGA--ATGGCTCATTAGGCCACCCAT
GATTTCTTAGATCGTACAATCCTACTTGGATAACTGTGGTAATTCTAGAGCTAATACATG
CAATAAAGCTCAAACCTTTGCGGGTATGAGCGCAGTTATTAGATCAAAACCAACCAAGTT
TCTTTCGAGAAGTTTGTAAATGTTTTGATGATTCTGGATAACCTTGAGCAGATCGCATGG
CCTTGAGCCGGCGACAGATCTTTCAAGTGTGTGCCCTATCAACTTTCGATGGTACGTGAC
CTGCCTACCATGGTTGTAACGGGTAACGGGGAATCAGGGTTCGATTCCGGAGAGGGAGCA
TGAGAAACGGCTACCACATCCAAGGAAGGCAGCAGGCGCGCAAATTACCCACTCCTAACT
CAGGGAGGTAGTGACGAAAAATAACAATACGGGACTCTAATGAGGCCCCGTAATTGGAAT
GAGTACAGTTTAAATCCTTTAACGAGGATCAATTGGAGGGCAAGTCTGGTGCCAGCAGCC
GCGGTAATTCCAGCTCCAATAGCGTATATTAAAGTTGTTGC
>OM_A8_18S
ATGTCTAAGCACAAACTTTAATAAAGTGAAGCTGCGA--ATGGCTCATTAGGCCACCCAT
GATTTCTTAGATCGTACAATCCTACTTGGATAACTGTGGTAATTCTAGAGCTAATACATG
CAATAAAGCTCAAACCTTTGCGGGTATGAGCGCAGTTATTAGATCAAAACCAACCAAGTT
TCTTTCGAGAAATTTGTAAATGTTTTGATGATTCTGGATAACCTTGAGCAGATCGCATGG
CCTTGAGCCGGCGACAGATCTTTCAAGTGTGTGCCCTATCAACTTTCGATGGTACGTGAC
CTGCCTACCATGGTTGTAACGGGTAACGGGGAATCAGGGTTCGATTCCGGAGAGGGAGCA
TGAGAAACGGCTACCACATCCAAGGAAGGCAGCAGGCGCGCAAATTACCCACTCCTAACT
CAGGGAGGTAGTGACGAAAAATAACAATACGGGACTCTAATGAGGCCCCGTAATTGGAAT
GAGTACAGTTTAAATCCTTTAACGAGGATCAATTGGAGGGCAAGTCTGGTGCCAGCAGCC
GCGGTAATTCCAGCTCCAATAGCGTATATTAAAGTTGTTGC
>OM_D8_18S
ATGTCTAAGCACAAACTTTAATAAAGTGAAGCTGCGA--ATGGCTCATTAGGCCACCCAT
GATTTCTTAGATCGTACAATCCTACTTGGATAACTGTGGTAATTCTAGAGCTAATACATG
CAATAAAGCTCAAACCTTTGCGGGTATGAGCGCAGTTATTAGATCAAAACCAACCAAGTT
TCTTTCGAGAAGTTTGTAAATGTTTTGATGATTCTGGATAACCTTGAGCAGATCGCAGGG
CCTTGAGCCGGCGACAGATCTTTCAAGTGTGTGCCCTATCAACTTTCGATGGTACGTGAC
CTGCCTACCATGGTTGTAACGGGTAACGGGGAATCAGGGTTCGATTCCGGAGAGGGAGCA
TGAGAAACGGCTACCACATCCAAGGAAGGCAGCAGGCGCGCAAATTACCCACTCCTAACT
CAGGGAGGTAGTGACGAAAAATAACAATACGGGACTCTAATGAGGCCCCGTAATTGGAAT
GAGTACAGTTTAAATCCTTTAACGAGGATCAATTGGAGGGCAAGTCTGGTGCCAGCAGCC
GCGGTAATTCCAGCTCCAATAGCGTATATGAAAGTTGTTGC
>OM_E8_18S
ATGTCTAAGCACAAACTTTAATAAGGTGAACCTGCGG--AAGGATCATTAGGCCACCCAT
GATTTCTTAGATCGTACAATCCTACTTGGATAACTGTGGTAATTCTAGAGCTAATACATG
CAATAAAGCTCAAACCTTTGCGGGTATGAGCGCAGTTATTAGATCAAAACCAACCAAGTT
TCTTTCGAGAAATTTGTAAATGTTTTGATGATTCTGGATAACCTTGAGCAGATCGCATGG
CCTTGAGCCGGCGACAGATCTTTCAAGTGTGTGCCCTATCAACTTTCGATGGTACGTGAC
CTGCCTACCATGGTTGTAACGGGTAACGGGGAATCAGGGTTCGATTCCGGAGAGGGAGCA
TGAGAAACGGCTACCACATCCAAGGAAGGCAGCAGGCGCGCAAATTACCCACTCCTAACT
CAGGGAGGTAGTGACGAAAAATAACAATACGGGACTCTAATGAGGCCCCGTAATTGGAAT
GAGTACAGTTTAAATCCTTTAACGAGGATCAATTGGAGGGCAAGTCTGGTGCCAGCAGCC
GCGGTAATTCCAGCTCCAATAGCGTATATTAAAGTTGTTGC
>OM_F8_18S
ATGTCTAAGCACAAACTTTAATAAAGTGAAGCTGCGA--ATGGCTCATTAGGCCACCCAT
GATTTCTTAGATCGTACAATCCTACTTGGATAACTGTGGTAATTCTAGAGCTAATACATG
CAATAAAGCTCAAACCTTTGCGGGTATGAGCGCAGTTATTAGATCAAAACCAACCAAGTT
TCTTTCGAGAAATTTGTAAATGTTTTGATGATTCTGGATAACCTTGAGCAGATCGCATGG
CCTTGAGCCGGCGACAGATCTTTCAAGTGTGTGCCCTATCAACTTTCGATGGTACGTGAC
CTGCCTACCATGGTTGTAACGGGTAACGGGGAATCAGGGTTCGATTCCGGAGAGGGAGCA
TGAGAAACGGCTACCACATCCAAGGAAGGCAGCAGGCGCGCAAATTACCCACTCCTAACT
CAGGGAGGTAGTGACGAAAAATAACAATACGGGACTCTAATGAGGCCCCGTAATTGGAAT
GAGTACAGTTTAAATCCTTTAACGAGGATCAATTGGAGGGCAAGTCTGGTGCCAGCAGCC
GCGGTAATTCCAGCTCCAATAGCGTATATTAAAGTTGTTGC
>OM_H8_18S
ATGTCTAAGCACAAACTTTAATAAAGTGAAGCTGCGA--ATGGCTCATTAGGCCACCCAT
GATTTCTTAGATCGTACAATCCTACTTGGATAACTGTGGTAATTCTAGAGCTAATACATG
CAATAAAGCTCAAACCTTTGCGGGTATGAGCGCAGTTATTAGATCAAAACCAACCAAGTT
TCTTTCGAGAAGTTTGTAAATGTTTTGATGATTCTGGATAACCTTGAGCAGATCGCATGG
CCTTGAGCCGGCGACAGATCTTTCAAGTGTGTGCCCTATCAACTTTCGATGGTACGTGAC
CTGCCTACCATGGTTGTAACGGGTAACGGGGAATCAGGGTTCGATTCCGGAGAGGGAGCA
TGAGAAACGGCTACCACATCCAAGGAAGGCAGCAGGCGCGCAAATTACCCACTCCTAACT
CAGGGAGGTAGTGACGAAAAATAACAATACGGGACTCTAATGAGGCCCCGTAATTGGAAT
GAGTACAGTTTAAATCCTTTAACGAGGATCAATTGGAGGGCAAGTCTGGTGCCAGCAGCC
GCGGTAATTCCAGCTCCAATAGCGTATATTAAAGTTGTTGC
>OM_A9_18S
ATGTCTAAGCACAAACTTTAATAAAGTGAAGCTGCGA--ATGGCTCATTAGGCCACCCAT
GATTTCTTAGATCGTACAATCCTACTTGGATAACTGTGGTAATTCTAGAGCTAATACATG
CAATAAAGCTCAAACCTTTGCGGGTATGAGCGCAGTTATTAGATCAAAACCAACCAAGTT
TCTTTCGAGAAATTTGTAAATGTTTTGATGATTCTGGATAACCTTGAGCAGATCGCAGGG
CCTTGAGCCGGCGACAGATCTTTCAAGTGTGTGCCCTATCAACTTTCGATGGTACGTGAC
CTGCCTACCATGGTTGTAACGGGTAACGGGGAATCAGGGTTCGATTCCGGAGAGGGAGCA
TGAGAAACGGCTACCACATCCAAGGAAGGCAGCAGGCGCGCAAATTACCCACTCCTAACT
CAGGGAGGTAGTGACGAAAAATAACAATACGGGACTCTAATGAGGCCCCGTAATTGGAAT
GAGTACAGTTTAAATCCTTTAACGAGGATCAATTGGAGGGCAAGTCTGGTGCCAGCAGCC
GCGGTAATTCCAGCTCCAATAGCGTATATGAAAGTTGTTGC
>OM_B9_18S
ATGTCTAAGCACAAACTTTAATAAAGTGAAGCTGCGA--ATGGCTCATTAGGCCACCCAT
GATTTCTTAGATCGTACAATCCTACTTGGATAACTGTGGTAATTCTAGAGCTAATACATG
CAATAAAGCTCAAACCTTTGCGGGTATGAGCGCAGTTATTAGATCAAAACCAACCAAGTT
TCTTTCGAGAAGTTTGTAAATGTTTTGATGATTCTGGATAACCTTGAGCAGATCGCATGG
CCTTGAGCCGGCGACAGATCTTTCAAGTGTGTGCCCTATCAACTTTCGATGGTACGTGAC
CTGCCTACCATGGTTGTAACGGGTAACGGGGAATCAGGGTTCGATTCCGGAGAGGGAGCA
TGAGAAACGGCTACCACATCCAAGGAAGGCAGCAGGCGCGCAAATTACCCACTCCTAACT
CAGGGAGGTAGTGACGAAAAATAACAATACGGGACTCTAATGAGGCCCCGTAATTGGAAT
GAGTACAGTTTAAATCCTTTAACGAGGATCAATTGGAGGGCAAGTCTGGTGCCAGCAGCC
GCGGTAATTCCAGCTCCAATAGCGTATATTAAAGTTGTTGC
>OM_D9_18S
ATGTCTAAGCACAAACTTTAATAAAGTGAAGCTGCGA--ATGGCTCATTAGGCCACCCAT
GATTTCTTAGATCGTACAATCCTACTTGGATAACTGTGGTAATTCTAGAGCTAATACATG
CAATAAAGCTCAAACCTTTGCGGGTATGAGCGCAGTTATTAGATCAAAACCAACCAAGTT
TCTTTCGAGAAATTTGTAAATGTTTTGATGATTCTGGATAACCTTGAGCAGATCGCATGG
CCTTGAGCCGGCGACAGATCTTTCAAGTGTGTGCCCTATCAACTTTCGATGGTACGTGAC
CTGCCTACCATGGTTGTAACGGGTAACGGGGAATCAGGGTTCGATTCCGGAGAGGGAGCA
TGAGAAACGGCTACCACATCCAAGGAAGGCAGCAGGCGCGCAAATTACCCACTCCTAACT
CAGGGAGGTAGTGACGAAAAATAACAATACGGGACTCTAATGAGGCCCCGTAATTGGAAT
GAGTACAGTTTAAATCCTTTAACGAGGATCAATTGGAGGGCAAGTCTGGTGCCAGCAGCC
GCGGTAATTCCAGCTCCAATAGCGTATATTAAAGTTGTTGC
>OM_F9_18S
ATGTCTAAGCACAAACTTTAATAAAGTGAAGCTGCGA--ATGGCTCATTAGGCCACCCAT
GATTTCTTAGATCGTACAATCCTACTTGGATAACTGTGGTAATTCTAGAGCTAATACATG
CAATAAAGCTCAAACCTTTGCGGGTATGAGCGCAGTTATTAGATCAAAACCAACCAAGTT
TCTTTCGAGAAGTTTGTAAATGTTTTGATGATTCTGGATAACCTTGAGCAGATCGCATGG
CCTTGAGCCGGCGACAGATCTTTCAAGTGTGTGCCCTATCAACTTTCGATGGTACGTGAC
CTGCCTACCATGGTTGTAACGGGTAACGGGGAATCAGGGTTCGATTCCGGAGAGGGAGCA
TGAGAAACGGCTACCACATCCAAGGAAGGCAGCAGGCGCGCAAATTACCCACTCCTAACT
CAGGGAGGTAGTGACGAAAAATAACAATACGGGACTCTAATGAGGCCCCGTAATTGGAAT
GAGTACAGTTTAAATCCTTTAACGAGGATCAATTGGAGGGCAAGTCTGGTGCCAGCAGCC
GCGGTAATTCCAGCTCCAATAGCGTATATTAAAGTTGTTGC
>OM_G9_18S
ATGTCTAAGCACAAACTTTAATAAAGTGAAGCTGCGA--ATGGCTCATTAGGCCACCCAT
GATTTCTTAGATCGTACAATCCTACTTGGATAACTGTGGTAATTCTAGAGCTAATACATG
CAATAAAGCTCAAACCTTTGCGGGTATGAGCGCAGTTATTAGATCAAAACCAACCAAGTT
TCTTTCGAGAAATTTGTAAATGTTTTGATGATTCTGGATAACCTTGAGCAGATCGCATGG
CCTTGAGCCGGCGACAGATCTTTCAAGTGTGTGCCCTATCAACTTTCGATGGTACGTGAC
CTGCCTACCATGGTTGTAACGGGTAACGGGGAATCAGGGTTCGATTCCGGAGAGGGAGCA
TGAGAAACGGCTACCACATCCAAGGAAGGCAGCAGGCGCGCAAATTACCCACTCCTAACT
CAGGGAGGTAGTGACGAAAAATAACAATACGGGACTCTAATGAGGCCCCGTAATTGGAAT
GAGTACAGTTTAAATCCTTTAACGAGGATCAATTGGAGGGCAAGTCTGGTGCCAGCAGCC
GCGGTAATTCCAGCTCCAATAGCGTATATTAAAGTTGTTGC
>OM_H9_18S
AGGTCTAAGCACAAACTTTAATAAAGTGAAGCTGCGA--ATGGCTCATTAGGCCACCCAT
GATTTCTTAGATCGTACAATCCTACTTGGATAACTGTGGTAATTCTAGAGCTAATACATG
CAATAAAGCTCAAACCTTTGCGGGTATGAGCGCAGTTATTAGATCAAAACCAACCAAGTT
TCTTTCGAGAAATTTGTAAATGTTTTGATGATTCTGGATAACCTTGAGCAGATCGCAGGG
CCTTGAGCCGGCGACAGATCTTTCAAGTGTGTGCCCTATCAACTTTCGATGGTACGTGAC
CTGCCTACCATGGTTGTAACGGGTAACGGGGAATCAGGGTTCGATTCCGGAGAGGGAGCA
TGAGAAACGGCTACCACATCCAAGGAAGGCAGCAGGCGCGCAAATTACCCACTCCTAACT
CAGGGAGGTAGTGACGAAAAATAACAATACGGGACTCTAATGAGGCCCCGTAATTGGAAT
GAGTACAGTTTAAATCCTTTAACGAGGATCAATTGGAGGGCAAGTCTGGTGCCAGCAGTC
GCGGTAATTCCAGCTCCAATAGCGTATATGAAAGTTGTTGC
>OM_A10_18S
ATGTCTAAGCACAAACTTTAATAAAGTGAAGCTGCGAATAGGCATCATTAGGCCACCCAT
GATTTCTTAGATCGTACAATCCTACTTGGATAACTGTGGTAATTCTAGAGCTAATACATG
CAATAAAGCTCAAACCTTTGCGGGTATGAGCGCAGTTATTAGATCAAAACCAACCAAGTT
TCTTTCGAGAAATTTGTAAATGTTTTGATGATTCTGGATAACCTTGAGCAGATCGCATGG
CCTTGAGCCGGCGACAGATCTTTCAAGTGTGTGCCCTATCAACTTTCGATGGTACGTGAC
CTGCCTACCATGGTTGTAACGGGTAACGGGGAATCAGGGTTCGATTCCGGAGAGGGAGCA
TGAGAAACGGCTACCACATCCAAGGAAGGCAGCAGGCGCGCAAATTACCCACTCCTAACT
CAGGGAGGTAGTGACGAAAAATAACAATACGGGACTCTAATGAGGCCCCGTAATTGGAAT
GAGTACAGTTTAAATCCTTTAACGAGGATCAATTGGAGGGCAAGTCTGGTGCCAGCAGCC
GCGGTAATTCCAGCTCCAATAGCGTATATTAAAGTTGTTGC
>OM_B10_18S
ATGTCTAAGCACAAACTTTAATAAAGTGAAGCTGCGA--ATGGCTCATTAGGCCACCCAT
GATTTCTTAGATCGTACAATCCTACTTGGATAACTGTGGTAATTCTAGAGCTAATACATG
CAATAAAGCTCAAACCTTTGCGGGTATGAGCGCAGTTATTAGATCAAAACCAACCAAGTT
TCTTTCGAGAAGTTTGTAAATGTTTTGATGATTCTGGATAACCTTGAGCAGATCGCATGG
CCTTGAGCCGGCGACAGATCTTTCAAGTGTGTGCCCTATCAACTTTCGATGGTACGTGAC
CTGCCTACCATGGTTGTAACGGGTAACGGGGAATCAGGGTTCGATTCCGGAGAGGGAGCA
TGAGAAACGGCTACCACATCCAAGGAAGGCAGCAGGCGCGCAAATTACCCACTCCTAACT
CAGGGAGGTAGTGACGAAAAATAACAATACGGGACTCTAATGAGGCCCCGTAATTGGAAT
GAGTACAGTTTAAATCCTTTAACGAGGATCAATTGGAGGGCAAGTCTGGTGCCAGCAGCC
GCGGTAATTCCAGCTCCAATAGCGTATATTAAAGTTGTTGC
>OM_C10_18S
ATGTCTAAGCACAAACTTTAATAAAGTGAAGCTGCGA--ATGGCTCATTAGGCCACCCAT
GATTTCTTAGATCGTACAATCCTACTTGGATAACTGTGGTAATTCTAGAGCTAATACATG
CAATAAAGCTCAAACCTTTGCGGGTATGAGCGCAGTTATTAGATCAAAACCAACCAAGTT
TCTTTCGAGAAGTTTGTAAATGTTTTGATGATTCTGGATAACCTTGAGCAGATCGCATGG
CCTTGAGCCGGCGACAGATCTTTCAAGTGTGTGCCCTATCAACTTTCGATGGTACGTGAC
CTGCCTACCATGGTTGTAACGGGTAACGGGGAATCAGGGTTCGATTCCGGAGAGGGAGCA
TGAGAAACGGCTACCACATCCAAGGAAGGCAGCAGGCGCGCAAATTACCCACTCCTAACT
CAGGGAGGTAGTGACGAAAAATAACAATACGGGACTCTAATGAGGCCCCGTAATTGGAAT
GAGTACAGTTTAAATCCTTTAACGAGGATCAATTGGAGGGCAAGTCTGGTGCCAGCAGCC
GCGGTAATTCCAGCTCCAATAGCGTATATTAAAGTTGTTGC
>OM_D10_18S
ATGTCTAAGCACAAACTTTAATAAAGTGAAGCTGCGA--ATGGCTCATTAGGCCACCCAT
GATTTCTTAGATCGTACAATCCTACTTGGATAACTGTGGTAATTCTAGAGCTAATACATG
CAATAAAGCTCAAACCTTTGCGGGTATGAGCGCAGTTATTAGATCAAAACCAACCAAGTT
TCTTTCGAGAAATTTGTAAATGTTTTGATGATTCTGGATAACCTTGAGCAGATCGCATGG
CCTTGAGCCGGCGACAGATCTTTCAAGTGTGTGCCCTATCAACTTTCGATGGTACGTGAC
CTGCCTACCATGGTTGTAACGGGTAACGGGGAATCAGGGTTCGATTCCGGAGAGGGAGCA
TGAGAAACGGCTACCACATCCAAGGAAGGCAGCAGGCGCGCAAATTACCCACTCCTAACT
CAGGGAGGTAGTGACGAAAAATAACAATACGGGACTCTAATGAGGCCCCGTAATTGGAAT
GAGTACAGTTTAAATCCTTTAACGAGGATCAATTGGAGGGCAAGTCTGGTGCCAGCAGCC
GCGGTAATTCCAGCTCCAATAGCGTATATTAAAGTTGTTGC
>OM_F10_18S
ATGTCTAAGCACAAACTTTAATAAAGTGAAGCTGCGA--ATGGCTCAGTAGGCCACCCAT
GATTTCTTAGATCGTACAATCCTACTTGGATAACTGTGGTAATTCTAGAGCTAATACATG
CAATAAAGCTCAAACCTTTGCGGGTATGAGCGCAGTTATTAGATCAAAACCAACCAAGTT
TCTTTCGAGAAATTTGTAAATGTTTTGATGATTCTGGATAACCTTGAGCAGATCGCATGG
CCTTGAGCCGGCGACAGATCTTTCAAGTGTGTGCCCTATCAACTTTCGATGGTACGTGAC
CTGCCTACCATGGTTGTAACGGGTAACGGGGAATCAGGGTTCGATTCCGGAGAGGGAGCA
TGAGAAACGGCTACCACATCCAAGGAAGGCAGCAGGCGCGCAAATTACCCACTCCTAACT
CAGGGAGGTAGTGACGAAAAATAACAATACGGGACTCTAATGAGGCCCCGTAATTGGAAT
GAGTACAGTTTAAATCCTTTAACGAGGATCAATTGGAGGGCAAGTCTGGTGCCAGCAGCC
GCGGTAATTCCAGCTCCAATAGCGTATATTAAAGTTGTTGC
>OM_G10_18S
ATGTCTAAGCACAAACTTTAATAAAGTGAAGCTGCGA--ATGGCTCATTAGGCCACCCAT
GATTTCTTAGATCGTACAATCCTACTTGGATAACTGTGGTAATTCTAGAGCTAATACATG
CAATAAAGCTCAAACCTTTGCGGGTATGAGCGCAGTTATTAGATCAAAACCAACCAAGTT
TCTTTCGAGAAGTTTGTAAATGTTTTGATGATTCTGGATAACCTTGAGCAGATCGCATGG
CCTTGAGCCGGCGACAGATCTTTCAAGTGTGTGCCCTATCAACTTTCGATGGTACGTGAC
CTGCCTACCATGGTTGTAACGGGTAACGGGGAATCAGGGTTCGATTCCGGAGAGGGAGCA
TGAGAAACGGCTACCACATCCAAGGAAGGCAGCAGGCGCGCAAATTACCCACTCCTAACT
CAGGGAGGTAGTGACGAAAAATAACAATACGGGACTCTAATGAGGCCCCGTAATTGGAAT
GAGTACAGTTTAAATCCTTTAACGAGGATCAATTGGAGGGCAAGTCTGGTGCCAGCAGCC
GCGGTAATTCCAGCTCCAATAGCGTATATTAAAGTTGTTGC
>OM_A11_18S
ATGTCTAAGCACAAACTTTAATAAAGTGAAGCTGCGA--ATGGCTCATTAGGCCACCCAT
GATTTCTTAGATCGTACAATCCTACTTGGATAACTGTGGTAATTCTAGAGCTAATACATG
CAATAAAGCTCAAACCTTTGCGGGTATGAGCGCAGTTATTAGATCAAAACCAACCAAGTT
TCTTTCGAGAAATTTGTAAATGTTTTGATGATTCTGGATAACCTTGAGCAGATCGCATGG
CCTTGAGCCGGCGACAGATCTTTCAAGTGTGTGCCCTATCAACTTTCGATGGTACGTGAC
CTGCCTACCATGGTTGTAACGGGTAACGGGGAATCAGGGTTCGATTCCGGAGAGGGAGCA
TGAGAAACGGCTACCACATCCAAGGAAGGCAGCAGGCGCGCAAATTACCCACTCCTAACT
CAGGGAGGTAGTGACGAAAAATAACAATACGGGACTCTAATGAGGCCCCGTAATTGGAAT
GAGTACAGTTTAAATCCTTTAACGAGGATCAATTGGAGGGCAAGTCTGGTGCCAGCAGCC
GCGGTAATTCCAGCTCCAATAGCGTATATTAAAGTTGTTGC
>OM_B11_18S
ATGTCTAAGCACAAACTTTAATAAAGTGAAGCTGCGA--ATGGCTCATTAGGCCACCCAT
GATTTCTTAGATCGTACAATCCTACTTGGATAACTGTGGTAATTCTAGAGCTAATACATG
CAATAAAGCTCAAACCTTTGCGGGTATGAGCGCAGTTATTAGATCAAAACCAACCAAGTT
TCTTTCGAGAAGTTTGTAAATGTTTTGATGATTCTGGATAACCTTGAGCAGATCGCATGG
CCTTGAGCCGGCGACAGATCTTTCAAGTGTGTGCCCTATCAACTTTCGATGGTACGTGAC
CTGCCTACCATGGTTGTAACGGGTAACGGGGAATCAGGGTTCGATTCCGGAGAGGGAGCA
TGAGAAACGGCTACCACATCCAAGGAAGGCAGCAGGCGCGCAAATTACCCACTCCTAACT
CAGGGAGGTAGTGACGAAAAATAACAATACGGGACTCTAATGAGGCCCCGTAATTGGAAT
GAGTACAGTTTAAATCCTTTAACGAGGATCAATTGGAGGGCAAGTCTGGTGCCAGCAGCC
GCGGTAATTCCAGCTCCAATAGCGTATATTAAAGTTGTTGC
>OM_C11_18S
ATGTCTAAGCACAAACTTTAATAAAGTGAAGCTGCGA--ATGGCTCATTAGGCCACCCAT
GATTTCTTAGATCGTACAATCCTACTTGGATAACTGTGGTAATTCTAGAGCTAATACATG
CAATAAAGCTCAAACCTTTGCGGGTATGAGCGCAGTTATTAGATCAAAACCAACCAAGTT
TCTTTCGAGAAATTTGTAAATGTTTTGATGATTCTGGATAACCTTGAGCAGATCGCATGG
CCTTGAGCCGGCGACAGATCTTTCAAGTGTGTGCCCTATCAACTTTCGATGGTACGTGAC
CTGCCTACCATGGTTGTAACGGGTAACGGGGAATCAGGGTTCGATTCCGGAGAGGGAGCA
TGAGAAACGGCTACCACATCCAAGGAAGGCAGCAGGCGCGCAAATTACCCACTCCTAACT
CAGGGAGGTAGTGACGAAAAATAACAATACGGGACTCTAATGAGGCCCCGTAATTGGAAT
GAGTACAGTTTAAATCCTTTAACGAGGATCAATTGGAGGGCAAGTCTGGTGCCAGCAGCC
GCGGTAATTCCAGCTCCAATAGCGTATATTAAAGTTGTTGC
>OM_D11_18S
ATGTCTAAGCACAAACTTTAATAAAGTGAAGCTGCGA--ATGGCTCATTAGGCCACCCAT
GATTTCTTAGATCGTACAATCCTACTTGGATAACTGTGGTAATTCTAGAGCTAATACATG
CAATAAAGCTCAAACCTTTGCGGGTATGAGCGCAGTTATTAGATCAAAACCAACCAAGTT
TCTTTCGAGAAATTTGTAAATGTTTTGATGATTCTGGATAACCTTGAGCAGATCGCATGG
CCTTGAGCCGGCGACAGATCTTTCAAGTGTGTGCCCTATCAACTTTCGATGGTACGTGAC
CTGCCTACCATGGTTGTAACGGGTAACGGGGAATCAGGGTTCGATTCCGGAGAGGGAGCA
TGAGAAACGGCTACCACATCCAAGGAAGGCAGCAGGCGCGCAAATTACCCACTCCTAACT
CAGGGAGGTAGTGACGAAAAATAACAATACGGGACTCTAATGAGGCCCCGTAATTGGAAT
GAGTACAGTTTAAATCCTTTAACGAGGATCAATTGGAGGGCAAGTCTGGTGCCAGCAGCC
GCGGTAATTCCAGCTCCAATAGCGTATATTAAAGTTGTTGC
>OM_E11_18S
ATGTCTAAGCACAAACTTTAATAAAGTGAAGCTGCGA--ATGGCTCATTAGGCCACCCAT
GATTTCTTAGATCGTACAATCCTACTTGGATAACTGTGGTAATTCTAGAGCTAATACATG
CAATAAAGCTCAAACCTTTGCGGGTATGAGCGCAGTTATTAGATCAAAACCAACCAAGTT
TCTTTCGAGAAATTTGTAAATGTTTTGATGATTCTGGATAACCTTGAGCAGATCGCATGG
CCTTGAGCCGGCGACAGATCTTTCAAGTGTGTGCCCTATCAACTTTCGATGGTACGTGAC
CTGCCTACCATGGTTGTAACGGGTAACGGGGAATCAGGGTTCGATTCCGGAGAGGGAGCA
TGAGAAACGGCTACCACATCCAAGGAAGGCAGCAGGCGCGCAAATTACCCACTCCTAACT
CAGGGAGGTAGTGACGAAAAATAACAATACGGGACTCTAATGAGGCCCCGTAATTGGAAT
GAGTACAGTTTAAATCCTTTAACGAGGATCAATTGGAGGGCAAGTCTGGTGCCAGCAGCC
GCGGTAATTCCAGCTCCAATAGCGTATATTAAAGTTGTTGC
>OM_F11_18S
ATGTCTAAGCACAAACTTTAATAAAGTGAAGCTGCGA--ATGGCTCATTAGGCCACCCAT
GATTTCTTAGATCGTACAATCCTACTTGGATAACTGTGGTAATTCTAGAGCTAATACATG
CAATAAAGCTCAAACCTTTGCGGGTATGAGCGCAGTTATTAGATCAAAACCAACCAAGTT
TCTTTCGAGAAATTTGTAAATGTTTTGATGATTCTGGATAACCTTGAGCAGATCGCATGG
CCTTGAGCCGGCGACAGATCTTTCAAGTGTGTGCCCTATCAACTTTCGATGGTACGTGAC
CTGCCTACCATGGTTGTAACGGGTAACGGGGAATCAGGGTTCGATTCCGGAGAGGGAGCA
TGAGAAACGGCTACCACATCCAAGGAAGGCAGCAGGCGCGCAAATTACCCACTCCTAACT
CAGGGAGGTAGTGACGAAAAATAACAATACGGGACTCTAATGAGGCCCCGTAATTGGAAT
GAGTACAGTTTAAATCCTTTAACGAGGATCAATTGGAGGGCAAGTCTGGTGCCAGCAGCC
GCGGTAATTCCAGCTCCAATAGCGTATATTAAAGTTGTTGC
>OM_G11_18S
ATGTCTAAGCACAAACTTTAATAAAGTGAAGCTGCGA--ATGGCTCATTAGGCCACCCAT
GATTTCTTAGATCGTACAATCCTACTTGGATAACTGTGGTAATTCTAGAGCTAATACATG
CAATAAAGCTCAAACCTTTGCGGGTATGAGCGCAGTTATTAGATCAAAACCAACCAAGTT
TCTTTCGAGAAATTTGTAAATGTTTTGATGATTCTGGATAACCTTGAGCAGATCGCATGG
CCTTGAGCCGGCGACAGATCTTTCAAGTGTGTGCCCTATCAACTTTCGATGGTACGTGAC
CTGCCTACCATGGTTGTAACGGGTAACGGGGAATCAGGGTTCGATTCCGGAGAGGGAGCA
TGAGAAACGGCTACCACATCCAAGGAAGGCAGCAGGCGCGCAAATTACCCACTCCTAACT
CAGGGAGGTAGTGACGAAAAATAACAATACGGGACTCTAATGAGGCCCCGTAATTGGAAT
GAGTACAGTTTAAATCCTTTAACGAGGATCAATTGGAGGGCAAGTCTGGTGCCAGCAGCC
GCGGTAATTCCAGCTCCAATAGCGTATATTAAAGTTGTTGC
>OM_H11_18S
ATGTCTAAGCACAAACTTTAATAAAGTGAAGCTGCGA--ATGGCTCATTAGGCCACCCAT
GATTTCTTAGATCGTACAATCCTACTTGGATAACTGTGGTAATTCTAGAGCTAATACATG
CAATAAAGCTCAAACCTTTGCGGGTATGAGCGCAGTTATTAGATCAAAACCAACCAAGTT
TCTTTCGAGAAGTTTGTAAATGTTTTGATGATTCTGGATAACCTTGAGCAGATCGCATGG
CCTTGAGCCGGCGACAGATCTTTCAAGTGTGTGCCCTATCAACTTTCGATGGTACGTGAC
CTGCCTACCATGGTTGTAACGGGTAACGGGGAATCAGGGTTCGATTCCGGAGAGGGAGCA
TGAGAAACGGCTACCACATCCAAGGAAGGCAGCAGGCGCGCAAATTACCCACTCCTAACT
CAGGGAGGTAGTGACGAAAAATAACAATACGGGACTCTAATGAGGCCCCGTAATTGGAAT
GAGTACAGTTTAAATCCTTTAACGAGGATCAATTGGAGGGCAAGTCTGGTGCCAGCAGCC
GCGGTAATTCCAGCTCCAATAGCGTATATTAAAGTTGTTGC
>OM_B12_18S
ATGTCTAAGCACAAACTTTAATAAAGTGAAGCTGCGA--ATGGCTCATTAGGCCACCCAT
GATTTCTTAGATCGTACAATCCTACTTGGATAACTGTGGTAATTCTAGAGCTAATACATG
CAATAAAGCTCAAACCTTTGCGGGTATGAGCGCAGTTATTAGATCAAAACCAACCAAGTT
TCTTTCGAGAAGTTTGTAAATGTTTTGATGATTCTGGATAACCTTGAGCAGATCGCATGG
CCTTGAGCCGGCGACAGATCTTTCAAGTGTGTGCCCTATCAACTTTCGATGGTACGTGAC
CTGCCTACCATGGTTGTAACGGGTAACGGGGAATCAGGGTTCGATTCCGGAGAGGGAGCA
TGAGAAACGGCTACCACATCCAAGGAAGGCAGCAGGCGCGCAAATTACCCACTCCTAACT
CAGGGAGGTAGTGACGAAAAATAACAATACGGGACTCTAATGAGGCCCCGTAATTGGAAT
GAGTACAGTTTAAATCCTTTAACGAGGATCAATTGGAGGGCAAGTCTGGTGCCAGCAGCC
GCGGTAATTCCAGCTCCAATAGCGTATATTAAAGTTGTTGC
>OM_C12_18S
ATGTCTAAGCACAAACTTTAATAAAGTGAAGCTGCGA--ATGGCTCATTAGGCCACCCAT
GATTTCTTAGATCGTACAATCCTACTTGGATAACTGTGGTAATTCTAGAGCTAATACATG
CAATAAAGCTCAAACCTTTGCGGGTATGAGCGCAGTTATTAGATCAAAACCAACCAAGTT
TCTTTCGAGAAGTTTGTAAATGTTTTGATGATTCTGGATAACCTTGAGCAGATCGCATGG
CCTTGAGCCGGCGACAGATCTTTCAAGTGTGTGCCCTATCAACTTTCGATGGTACGTGAC
CTGCCTACCATGGTTGTAACGGGTAACGGGGAATCAGGGTTCGATTCCGGAGAGGGAGCA
TGAGAAACGGCTACCACATCCAAGGAAGGCAGCAGGCGCGCAAATTACCCACTCCTAACT
CAGGGAGGTAGTGACGAAAAATAACAATACGGGACTCTAATGAGGCCCCGTAATTGGAAT
GAGTACAGTTTAAATCCTTTAACGAGGATCAATTGGAGGGCAAGTCTGGTGCCAGCAGCC
GCGGTAATTCCAGCTCCAATAGCGTATATTAAAGTTGTTGC
>OM_D12_18S
ATGTCTAAGCACAAACTTTAATAAAGTGAAGCTGCGA--ATGGCTCATTAGGCCACCCAT
GATTTCTTAGATCGTACAATCCTACTTGGATAACTGTGGTAATTCTAGAGCTAATACATG
CAATAAAGCTCAAACCTTTGCGGGTATGAGCGCAGTTATTAGATCAAAACCAACCAAGTT
TCTTTCGAGAAATTTGTAAATGTTTTGATGATTCTGGATAACCTTGAGCAGATCGCATGG
CCTTGAGCCGGCGACAGATCTTTCAAGTGTGTGCCCTATCAACTTTCGATGGTACGTGAC
CTGCCTACCATGGTTGTAACGGGTAACGGGGAATCAGGGTTCGATTCCGGAGAGGGAGCA
TGAGAAACGGCTACCACATCCAAGGAAGGCAGCAGGCGCGCAAATTACCCACTCCTAACT
CAGGGAGGTAGTGACGAAAAATAACAATACGGGACTCTAATGAGGCCCCGTAATTGGAAT
GAGTACAGTTTAAATCCTTTAACGAGGATCAATTGGAGGGCAAGTCTGGTGCCAGCAGCC
GCGGTAATTCCAGCTCCAATAGCGTATATTAAAGTTGTTGC
>OM_E12_18S
ATGTCTAAGCACAAACTTTAATAAAGTGAAGCTGCGA--ATGGCTCATTAGGCCACCCAT
GATTTCTTAGATCGTACAATCCTACTTGGATAACTGTGGTAATTCTAGAGCTAATACATG
CAATAAAGCTCAAACCTTTGCGGGTATGAGCGCAGTTATTAGATCAAAACCAACCAAGTT
TCTTTCGAGAAATTTGTAAATGTTTTGATGATTCTGGATAACCTTGAGCAGATCGCATGG
CCTTGAGCCGGCGACAGATCTTTCAAGTGTGTGCCCTATCAACTTTCGATGGTACGTGAC
CTGCCTACCATGGTTGTAACGGGTAACGGGGAATCAGGGTTCGATTCCGGAGAGGGAGCA
TGAGAAACGGCTACCACATCCAAGGAAGGCAGCAGGCGCGCAAATTACCCACTCCTAACT
CAGGGAGGTAGTGACGAAAAATAACAATACGGGACTCTAATGAGGCCCCGTAATTGGAAT
GAGTACAGTTTAAATCCTTTAACGAGGATCAATTGGAGGGCAAGTCTGGTGCCAGCAGCC
GCGGTAATTCCAGCTCCAATAGCGTATATTAA-GTTGTTGC
>OM_F12_18S
ATGTCTAAGCACAAACTTTAATAAAGTGAAGCTGCGA--ATGGCTCATTAGGCCACCCAT
GATTTCTTAGATCGTACAATCCTACTTGGATAACTGTGGTAATTCTAGAGCTAATACATG
CAATAAAGCTCAAACCTTTGCGGGTATGAGCGCAGTTATTAGATCAAAACCAACCAAGTT
TCTTTCGAGAAGTTTGTAAATGTTTTGATGATTCTGGATAACCTTGAGCAGATCGCAGGG
CCTTGAGCCGGCGACAGATCTTTCAAGTGTGTGCCCTATCAACTTTCGATGGTACGTGAC
CTGCCTACCATGGTTGTAACGGGTAACGGGGAATCAGGGTTCGATTCCGGAGAGGGAGCA
TGAGAAACGGCTACCACATCCAAGGAAGGCAGCAGGCGCGCAAATTACCCACTCCTAACT
CAGGGAGGTAGTGACGAAAAATAACAATACGGGACTCTAATGAGGCCCCGTAATTGGAAT
GAGTACAGTTTAAATCCTTTAACGAGGATCAATTGGAGGGCAAGTCTGGTGCCAGCAGCC
GCGGTAATTCCAGCTCCAATAGCGTATATGAAAGTTGTTGC
>OM_G12_18S
ATGTCTAAGCACAAACTTTAATAAAGTGAAGCTGCGA--ATGGCTCATTAGGCCACCCAT
GATTTCTTAGATCGTACAATCCTACTTGGATAACTGTGGTAATTCTAGAGCTAATACATG
CAATAAAGCTCAAACCTTTGCGGGTATGAGCGCAGTTATTAGATCAAAACCAACCAAGTT
TCTTTCGAGAAATTTGTAAATGTTTTGATGATTCTGGATAACCTTGAGCAGATCGCATGG
CCTTGAGCCGGCGACAGATCTTTCAAGTGTGTGCCCTATCAACTTTCGATGGTACGTGAC
CTGCCTACCATGGTTGTAACGGGTAACGGGGAATCAGGGTTCGATTCCGGAGAGGGAGCA
TGAGAAACGGCTACCACATCCAAGGAAGGCAGCAGGCGCGCAAATTACCCACTCCTAACT
CAGGGAGGTAGTGACGAAAAATAACAATACGGGACTCTAATGAGGCCCCGTAATTGGAAT
GAGTACAGTTTAAATCCTTTAACGAGGATCAATTGGAGGGCAAGTCTGGTGCCAGCAGCC
GCGGTAATTCCAGCTCCAATAGCGTATATTAAAGTTGTTGC
>OM_H12_18S
ATGTCTAAGCACAAACTTTAATAAAGTGAAGCTGCGA--ATGGCTCATTAGGCCACCCAT
GATTTCTTAGATCGTACAATCCTACTTGGATAACTGTGGTAATTCTAGAGCTAATACATG
CAATAAAGCTCAAACCTTTGCGGGTATGAGCGCAGTTATTAGATCAAAACCAACCAAGTT
TCTTTCGAGAAGTTTGTAAATGTTTTGATGATTCTGGATAACCTTGAGCAGATCGCATGG
CCTTGAGCCGGCGACAGATCTTTCAAGTGTGTGCCCTATCAACTTTCGATGGTACGTGAC
CTGCCTACCATGGTTGTAACGGGTAACGGGGAATCAGGGTTCGATTCCGGAGAGGGAGCA
TGAGAAACGGCTACCACATCCAAGGAAGGCAGCAGGCGCGCAAATTACCCACTCCTAACT
CAGGGAGGTAGTGACGAAAAATAACAATACGGGACTCTAATGAGGCCCCGTAATTGGAAT
GAGTACAGTTTAAATCCTTTAACGAGGATCAATTGGAGGGCAAGTCTGGTGCCAGCAGCC
GCGGTAATTCCAGCTCCAATAGCGTATATTAAAGTTGTTGC
>>AF310688.1Ankyrodriluslegaeus18SribosomalRNAgene,partialsequence
AAATTAAGCCATGCATGTCTAAGTACAAACTTTAACACAGTGAAACTGCGAATGGCTCAT
TAGGCCACCCATGATTTCTTAGATCGTACAATCNTACTTGGATAACTGTGGTAATTCTAG
AGCTAATACATGCATTTAAGCTCCGACCTTTACGGGAAGAGCGCGTTTATTAGATCAAAA
CCAATCAGGTCTCACGACCTGTGTAGTTGGTGACTCTGGATAACCTCGAGCTGATCGCAT
GGCCCCGTGCCGGCGACGGATCTTTCAAGTGTGTGCCCTATCAACTTTCGATGGTACGTG
ACTTGCCTACCATGGTTGTAACGGGTAACGGGGAATCAGGGTTCGATTCCGGAGAGGGAG
CATGAGAAACGGCTACCACATCCAAGGAAGGCAGCAGGCGCGCAAATTACCCACTCCTAA
CACAGGGAGGTAGTGACGAAAAATAACAATACGGGACTCTAATGAGGCTCCGTAATTGGA
ATGAGTACACTTTAAATCCTTTAACGAGGATCCATTGGAGGGCAAGTCTGGTGCCAGCAG
CCGCGGTAATTCCAGCTCCAATAGCGTATATTAAAGTTGTTGCAGTTAAATAGCTCGTAG
TTGGATCTCTGGTCCAGGCTCGCGGTTCGCCTAGCGGCGATACTGCCCGTCCTGACCTAC
CAACCGGTTTTCCCTTGGTGCTCTTCACTGAGTGCTTCGGGTGGCCGGATCGTTTACTTT
GAAAAAATTAGAGTGCTCAAAGCAGGCATCTCGCCTGTATAGTGGTGCATGGAATAATAG
AATAGGACCTCGGTTCTATTTTGTTGGTTTTCGGGACTCGAGGTAATGATTAACAGGGAC
AGACGGGGGCATTCGTATTACGGTGTTAGAGGTGAAATTCTTGGATCGCCGTAAGACGAA
CTACTGCGAAAGCATTTGCCAAGAATGTTTTCATTAATCAAGAACGAAAGTCAGAGGTTC
GAAGACGATCAGATACCGTCGTAGTTCTGACCATAAACGATGTCAACTAGCGATCCGCGG
GAGTTGTATTAATGACCCCGCGGGCAGCCTCCGGGAAACCAAAGTTTTTGGATTCCGGGG
GAAGTATGGTTGCAAAACAGAAACTTAAAGGAATTGACGGAAGGGCACCACCAGGAGTGG
AGCCTGCGGCTTAATTTGACTCAACACGGGAAAACTCACCCGGCCCGGACACTGCAAGGA
TTGACAGATTGAGAGCTCTTTCTTGATTCGGTGGGTGGTGGTGCATGGCCGTTCTTAGTT
GGTGGAGCGATTTGTCTGGTTAATTCCGATAACGAACGAGACTCTAGCCTGCTAAATAGT
TCGCCGATAGCAACCTGTCGGTGCAACTTCTTAGAGGGACAAGTGGCGTTTAGTCACACG
AGATTGAGCAATAACAGGTCTGTGATGCCCTTAGATGTTCGGGGCCGCACGCGCGCTACA
CTGAAGGAATCAGCGTGTGTTTCTCCTGATCCGCAAGGACTGGGTAACCCGTTGAACCTC
CTTCGTGCTAGGGATTGGGGCTTGTAATTGTTCCCCATGAACGAGGAATTCCCAGTAAGC
GCGAGTCATAAGCTCGCGTTGATTACGTCCCTGCCCTTTGTACACACCGCCCGTCGCTAC
TACCGATTGGATGGTTTAGTGAGATCCTCGGATCGGGCCCGGCCTGGAAGGAAACTTTCG
GGTCGGAGTCCTGTAAAGACGATCCAACTTGATCATCTAGA
