# Supplementary material for: Long-term survey of sea turtles (Caretta caretta) reveals correlations between parasite infection, feeding ecology, reproductive success and population dynamics
Source: Sci Rep. 2020 Oct 29;10:18569. doi: 10.1038/s41598-020-75498-4 (PMC7596700; doi:10.1038/s41598-020-75498-4)
Supplement: Supplementary file 3 — Supplementary Information 3. [file 41598_2020_75498_MOESM3_ESM.txt]

>OM_A1_NADH
ATGATTCCTATACTAATATGTTTTACTCATCTATAATTTCAATTATTCTAAGAATAATAC
TAGCACTAATAGCTATGGCTTTCTATACTTTATTAGAACGTAAAGTTTTAGGTTATACAC
AACTACGTGAAGGTCCAAACAAACCAAGATTAATAGCATTACCAGTACCTTTTGCAGATG
CTATTAAACTATTCTTAAAAGAGCAAGTAAAACCTTTTAGATCAGCAAAGATACCATTCA
TTTTATCACCTATTATTGGATTAACTTTATCTCTTATACTTTGAGCGGTATATCCTCATA
TAAATCCTAGATTTTGATTTCAATTTGGTGTTATTTATTTCTTAGCTGTATCATCAGTAA
ATGTATACTCTATATTTATATCGGGTTGAAGATCTAATTCAAAATACGCTATATTAGGAG
CTCTACGAGGAGTAGCCCAAACAATCTCTTACGAAGTAAGTATATCATTAATTTTACTAT
CTCCATTAATCATGTTAATAACCACGGATATATCTAAAATAACTATTACTTCTCCTTTTC
CACTAGTAATATTTATACTACCTGTATTCCTAGTATGATTTACAACTAATTTAGCAGAAA
CTAATCGAGCTCCA
>OM_B1_NADH
ATGATTCCTATACTAATATGTTTTACTCATCTATAATTTCAATTATTCTAAGAATAATAC
TAGCACTAATAGCTATGGCTTTCTATACTTTATTAGAACGTAAAGTTTTAGGTTATACAC
AACTACGTGAAGGTCCAAACAAACCAAGATTAATAGCATTACCAGTACCTTTTGCAGATG
CTATTAAACTATTCTTAAAAGAGCAAGTAAAACCTTTTAGATCAGCAAAGATACCATTCA
TTTTATCACCTATTATTGGATTAACTTTATCTCTTATACTTTGAGCGGTATATCCTCATA
TAAATCCTAGATTTTGATTTCAATTTGGTGTTATTTATTTCTTAGCTGTATCATCAGTAA
ATGTATACTCTATATTTATATCGGGTTGAAGATCTAATTCAAAATACGCTATATTAGGAG
CTCTACGAGGAGTAGCCCAAACAATCTCTTACGAAGTAAGTATATCATTAATTTTACTAT
CTCCATTAATCATGTTAATAACCACGGATATATCTAAAATAACTATTACTTCTCCTTTTC
CACTAGTAATATTTATACTACCTGTATTCCTAGTATGATTTACAACTAATTTAGCAGAAA
CTAATCGAGCTCCA
>OM_C1_NADH
ATGATTCCTATACTAATATGTTTTACTCATCTATAATTTCAATTATTCTAAGAATAATAC
TAGCACTAATAGCTATGGCTTTCTATACTTTATTAGAACGTAAAGTTTTAGGTTATACAC
AACTACGTGAAGGTCCAAACAAACCAAGATTAATAGCATTACCAGTACCTTTTGCAGATG
CTATTAAACTATTCTTAAAAGAGCAAGTAAAACCTTTTAGATCAGCAAAGATACCATTCA
TTTTATCACCTATTATTGGATTAACTTTATCTCTTATACTTTGAGCGGTATATCCTCATA
TAAATCCTAGATTTTGATTTCAATTTGGTGTTATTTATTTCTTAGCTGTATCATCAGTAA
ATGTATACTCTATATTTATATCGGGTTGAAGATCTAATTCAAAATACGCTATATTAGGAG
CTCTACGAGGAGTAGCCCAAACAATCTCTTACGAAGTAAGTATATCATTAATTTTACTAT
CTCCATTAATCATGTTAATAACCACGGATATATCTAAAATAACTATTACTTCTCCTTTTC
CACTAGTAATATTTATACTACCTGTATTCCTAGTATGATTTACAACTAATTTAGCAGAAA
CTAATCGAGCTCCA
>OM_D1_NADH
ATGATTCCTATACTAATATGTTTTACTCATCTATAATTTCAATTATTCTAAGAATAATAC
TAGCACTAATAGCTATGGCTTTCTATACTTTATTAGAACGTAAAGTTTTAGGTTATACAC
AACTACGTGAAGGTCCAAACAAACCAAGATTAATAGCATTACCAGTACCTTTTGCAGATG
CTATTAAACTATTCTTAAAAGAGCAAGTAAAACCTTTTAGATCAGCAAAGATACCATTCA
TTTTATCACCTATTATTGGATTAACTTTATCTCTTATACTTTGAGCGGTATATCCTCATA
TAAATCCTAGATTTTGATTTCAATTTGGTGTTATTTATTTCTTAGCTGTATCATCAGTAA
ATGTATACTCTATATTTATATCGGGTTGAAGATCTAATTCAAAATACGCTATATTAGGAG
CTCTACGAGGAGTAGCCCAAACAATCTCTTACGAAGTAAGTATATCATTAATTTTACTAT
CTCCATTAATCATGTTAATAACCACGGATATATCTAAAATAACTATTACTTCTCCTTTTC
CACTAGTAATATTTATACTACCTGTATTCCTAGTATGATTTACAACTAATTTAGCAGAAA
CTAATCGAGCTCCA
>OM_E1_NADH
ATGATTCCTATACTAATATGTTTTACTCATCTATAATTTCAATTATTCTAAGAATAATAC
TAGCACTAATAGCTATGGCTTTCTATACTTTATTAGAACGTAAAGTTTTAGGTTATACAC
AACTACGTGAAGGTCCAAACAAACCAAGATTAATAGCATTACCAGTACCTTTTGCAGATG
CTATTAAACTATTCTTAAAAGAGCAAGTAAAACCTTTTAGATCAGCAAAGATACCATTCA
TTTTATCACCTATTATTGGATTAACTTTATCTCTTATACTTTGAGCGGTATATCCTCATA
TAAATCCTAGATTTTGATTTCAATTTGGTGTTATTTATTTCTTAGCTGTATCATCAGTAA
ATGTATACTCTATATTTATATCGGGTTGAAGATCTAATTCAAAATACGCTATATTAGGAG
CTCTACGAGGAGTAGCCCAAACAATCTCTTACGAAGTAAGTATATCATTAATTTTACTAT
CTCCATTAATCATGTTAATAACCACGGATATATCTAAAATAACTATTACTTCTCCTTTTC
CACTAGTAATATTTATACTACCTGTATTCCTAGTATGATTTACAACTAATTTAGCAGAAA
CTAATCGAGCTCCA
>OM_F1_NADH
ATGATTCCTATACTAATATGTTTTACTCATCTATAATTTCAATTATTCTAAGAATAATAC
TAGCACTAATAGCTATGGCTTTCTATACTTTATTAGAACGTAAAGTTTTAGGTTATACAC
AACTACGTGAAGGTCCAAACAAACCAAGATTAATAGCATTACCAGTACCTTTTGCAGATG
CTATTAAACTATTCTTAAAAGAGCAAGTAAAACCTTTTAGATCAGCAAAGATACCATTCA
TTTTATCACCTATTATTGGATTAACTTTATCTCTTATACTTTGAGCGGTATATCCTCATA
TAAATCCTAGATTTTGATTTCAATTTGGTGTTATTTATTTCTTAGCTGTATCATCAGTAA
ATGTATACTCTATATTTATATCGGGTTGAAGATCTAATTCAAAATACGCTATATTAGGAG
CTCTACGAGGAGTAGCCCAAACAATCTCTTACGAAGTAAGTATATCATTAATTTTACTAT
CTCCATTAATCATGTTAATAACCACGGATATATCTAAAATAACTATTACTTCTCCTTTTC
CACTAGTAATATTTATACTACCTGTATTCCTAGTATGATTTACAACTAATTTAGCAGAAA
CTAATCGAGCTCCA
>OM_G1_NADH
ATGATTCCTATACTAATATGTTTTACTCATCTATAATTTCAATTATTCTAAGAATAATAC
TAGCACTAATAGCTATGGCTTTCTATACTTTATTAGAACGTAAAGTTTTAGGTTATACAC
AACTACGTGAAGGTCCAAACAAACCAAGATTAATAGCATTACCAGTACCTTTTGCAGATG
CTATTAAACTATTCTTAAAAGAGCAAGTAAAACCTTTTAGATCAGCAAAGATACCATTCA
TTTTATCACCTATTATTGGATTAACTTTATCTCTTATACTTTGAGCGGTATATCCTCATA
TAAATCCTAGATTTTGATTTCAATTTGGTGTTATTTATTTCTTAGCTGTATCATCAGTAA
ATGTATACTCTATATTTATATCGGGTTGAAGATCTAATTCAAAATACGCTATATTAGGAG
CTCTACGAGGAGTAGCCCAAACAATCTCTTACGAAGTAAGTATATCATTAATTTTACTAT
CTCCATTAATCATGTTAATAACCACGGATATATCTAAAATAACTATTACTTCTCCTTTTC
CACTAGTAATATTTATACTACCTGTATTCCTAGTATGATTTACAACTAATTTAGCAGAAA
CTAATCGAGCTCCA
>OM_H1_NADH
ATGATTCCTATACTAATATGTTTTACTCATCTATAATTTCAATTATTCTAAGAATAATAC
TAGCACTAATAGCTATGGCTTTCTATACTTTATTAGAACGTAAAGTTTTAGGTTATACAC
AACTACGTGAAGGTCCAAACAAACCAAGATTAATAGCATTACCAGTACCTTTTGCAGATG
CTATTAAACTATTCTTAAAAGAGCAAGTAAAACCTTTTAGATCAGCAAAGATACCATTCA
TTTTATCACCTATTATTGGATTAACTTTATCTCTTATACTTTGAGCGGTATATCCTCATA
TAAATCCTAGATTTTGATTTCAATTTGGTGTTATTTATTTCTTAGCTGTATCATCAGTAA
ATGTATACTCTATATTTATATCGGGTTGAAGATCTAATTCAAAATACGCTATATTAGGAG
CTCTACGAGGAGTAGCCCAAACAATCTCTTACGAAGTAAGTATATCATTAATTTTACTAT
CTCCATTAATCATGTTAATAACCACGGATATATCTAAAATAACTATTACTTCTCCTTTTC
CACTAGTAATATTTATACTACCTGTATTCCTAGTATGATTTACAACTAATTTAGCAGAAA
CTAATCGAGCTCCA
>OM_B2_NADH
ATGATTCCTATACTAATATGTTTTACTCATCTATAATTTCAATTATTCTAAGAATAATAC
TAGCACTAATAGCTATGGCTTTCTATACTTTATTAGAACGTAAAGTTTTAGGTTATACAC
AACTACGTGAAGGTCCAAACAAACCAAGATTAATAGCATTACCAGTACCTTTTGCAGATG
CTATTAAACTATTCTTAAAAGAGCAAGTAAAACCTTTTAGATCAGCAAAGATACCATTCA
TTTTATCACCTATTATTGGATTAACTTTATCTCTTATACTTTGAGCGGTATATCCTCATA
TAAATCCTAGATTTTGATTTCAATTTGGTGTTATTTATTTCTTAGCTGTATCATCAGTAA
ATGTATACTCTATATTTATATCGGGTTGAAGATCTAATTCAAAATACGCTATATTAGGAG
CTCTACGAGGAGTAGCCCAAACAATCTCTTACGAAGTAAGTATATCATTAATTTTACTAT
CTCCATTAATCATGTTAATAACCACGGATATATCTAAAATAACTATTACTTCTCCTTTTC
CACTAGTAATATTTATACTACCTGTATTCCTAGTATGATTTACAACTAATTTAGCAGAAA
CTAATCGAGCTCCA
>OM_C2_NADH
ATGATTCCTATACTAATATGTTTTACTCATCTATAATTTCAATTATTCTAAGAATAATAC
TAGCACTAATAGCTATGGCTTTCTATACTTTATTAGAACGTAAAGTTTTAGGTTATACAC
AACTACGTGAAGGTCCAAACAAACCAAGATTAATAGCATTACCAGTACCTTTTGCAGATG
CTATTAAACTATTCTTAAAAGAGCAAGTAAAACCTTTTAGATCAGCAAAGATACCATTCA
TTTTATCACCTATTATTGGATTAACTTTATCTCTTATACTTTGAGCGGTATATCCTCATA
TAAATCCTAGATTTTGATTTCAATTTGGTGTTATTTATTTCTTAGCTGTATCATCAGTAA
ATGTATACTCTATATTTATATCGGGTTGAAGATCTAATTCAAAATACGCTATATTAGGAG
CTCTACGAGGAGTAGCCCAAACAATCTCTTACGAAGTAAGTATATCATTAATTTTACTAT
CTCCATTAATCATGTTAATAACCACGGATATATCTAAAATAACTATTACTTCTCCTTTTC
CACTAGTAATATTTATACTACCTGTATTCCTAGTATGATTTACAACTAATTTAGCAGAAA
CTAATCGAGCTCCA
>OM_D2_NADH
ATGATTCCTATACTAATATGTTTTACTCATCTATAATTTCAATTATTCTAAGAATAATAC
TAGCACTAATAGCTATGGCTTTCTATACTTTATTAGAACGTAAAGTTTTAGGTTATACAC
AACTACGTGAAGGTCCAAACAAACCAAGATTAATAGCATTACCAGTACCTTTTGCAGATG
CTATTAAACTATTCTTAAAAGAGCAAGTAAAACCTTTTAGATCAGCAAAGATACCATTCA
TTTTATCACCTATTATTGGATTAACTTTATCTCTTATACTTTGAGCGGTATATCCTCATA
TAAATCCTAGATTTTGATTTCAATTTGGTGTTATTTATTTCTTAGCTGTATCATCAGTAA
ATGTATACTCTATATTTATATCGGGTTGAAGATCTAATTCAAAATACGCTATATTAGGAG
CTCTACGAGGAGTAGCCCAAACAATCTCTTACGAAGTAAGTATATCATTAATTTTACTAT
CTCCATTAATCATGTTAATAACCACGGATATATCTAAAATAACTATTACTTCTCCTTTTC
CACTAGTAATATTTATACTACCTGTATTCCTAGTATGATTTACAACTAATTTAGCAGAAA
CTAATCGAGCTCCA
>OM_E2_NADH
ATGATTCCTATACTAATATGTTTTACTCATCTATAATTTCAATTATTCTAAGAATAATAC
TAGCACTAATAGCTATGGCTTTCTATACTTTATTAGAACGTAAAGTTTTAGGTTATACAC
AACTACGTGAAGGTCCAAACAAACCAAGATTAATAGCATTACCAGTACCTTTTGCAGATG
CTATTAAACTATTCTTAAAAGAGCAAGTAAAACCTTTTAGATCAGCAAAGATACCATTCA
TTTTATCACCTATTATTGGATTAACTTTATCTCTTATACTTTGAGCGGTATATCCTCATA
TAAATCCTAGATTTTGATTTCAATTTGGTGTTATTTATTTCTTAGCTGTATCATCAGTAA
ATGTATACTCTATATTTATATCGGGTTGAAGATCTAATTCAAAATACGCTATATTAGGAG
CTCTACGAGGAGTAGCCCAAACAATCTCTTACGAAGTAAGTATATCATTAATTTTACTAT
CTCCATTAATCATGTTAATAACCACGGATATATCTAAAATAACTATTACTTCTCCTTTTC
CACTAGTAATATTTATACTACCTGTATTCCTAGTATGATTTACAACTAATTTAGCAGAAA
CTAATCGAGCTCCA
>OM_F2_NADH
ATGATTCCTATACTAATATGTTTTACTCATCTATAATTTCAATTATTCTAAGAATAATAC
TAGCACTAATAGCTATGGCTTTCTATACTTTATTAGAACGTAAAGTTTTAGGTTATACAC
AACTACGTGAAGGTCCAAACAAACCAAGATTAATAGCATTACCAGTACCTTTTGCAGATG
CTATTAAACTATTCTTAAAAGAGCAAGTAAAACCTTTTAGATCAGCAAAGATACCATTCA
TTTTATCACCTATTATTGGATTAACTTTATCTCTTATACTTTGAGCGGTATATCCTCATA
TAAATCCTAGATTTTGATTTCAATTTGGTGTTATTTATTTCTTAGCTGTATCATCAGTAA
ATGTATACTCTATATTTATATCGGGTTGAAGATCTAATTCAAAATACGCTATATTAGGAG
CTCTACGAGGAGTAGCCCAAACAATCTCTTACGAAGTAAGTATATCATTAATTTTACTAT
CTCCATTAATCATGTTAATAACCACGGATATATCTAAAATAACTATTACTTCTCCTTTTC
CACTAGTAATATTTATACTACCTGTATTCCTAGTATGATTTACAACTAATTTAGCAGAAA
CTAATCGAGCTCCA
>OM_G2_NADH
ATGATTCCTATACTAATATGTTTTACTCATCTATAATTTCAATTATTCTAAGAATAATAC
TAGCACTAATAGCTATGGCTTTCTATACTTTATTAGAACGTAAAGTTTTAGGTTATACAC
AACTACGTGAAGGTCCAAACAAACCAAGATTAATAGCATTACCAGTACCTTTTGCAGATG
CTATTAAACTATTCTTAAAAGAGCAAGTAAAACCTTTTAGATCAGCAAAGATACCATTCA
TTTTATCACCTATTATTGGATTAACTTTATCTCTTATACTTTGAGCGGTATATCCTCATA
TAAATCCTAGATTTTGATTTCAATTTGGTGTTATTTATTTCTTAGCTGTATCATCAGTAA
ATGTATACTCTATATTTATATCGGGTTGAAGATCTAATTCAAAATACGCTATATTAGGAG
CTCTACGAGGAGTAGCCCAAACAATCTCTTACGAAGTAAGTATATCATTAATTTTACTAT
CTCCATTAATCATGTTAATAACCACGGATATATCTAAAATAACTATTACTTCTCCTTTTC
CACTAGTAATATTTATACTACCTGTATTCCTAGTATGATTTACAACTAATTTAGCAGAAA
CTAATCGAGCTCCA
>OM_H2_NADH
ATGATTCCTATACTAATATGTTTTACTCATCTATAATTTCAATTATTCTAAGAATAATAC
TAGCACTAATAGCTATGGCTTTCTATACTTTATTAGAACGTAAAGTTTTAGGTTATACAC
AACTACGTGAAGGTCCAAACAAACCAAGATTAATAGCATTACCAGTACCTTTTGCAGATG
CTATTAAACTATTCTTAAAAGAGCAAGTAAAACCTTTTAGATCAGCAAAGATACCATTCA
TTTTATCACCTATTATTGGATTAACTTTATCTCTTATACTTTGAGCGGTATATCCTCATA
TAAATCCTAGATTTTGATTTCAATTTGGTGTTATTTATTTCTTAGCTGTGTCATCAGTAA
ATGTATACTCTATATTTATATCGGGTTGAAGATCTAATTCAAAATACGCTATATTAGGAG
CTCTACGAGGAGTAGCCCAAACAATCTCTTACGAAGTAAGTATATCATTAATTTTACTAT
CTCCATTAATCATGTTAATAACCACGGATATATCTAAAATAACTATTACTTCTCCTTTTC
CACTAGTAATATTTATATTACCTGTATTCTTAGTATGATTTACAACTAATTTAGCAGAAA
CTAATCGAGCTCCA
>OM_A3_NADH
ATGATTCCTATACTAATATGTTTTACTCATCTATAATTTCAATTATTCTAAGAATAATAC
TAGCACTAATAGCTATGGCTTTCTATACTTTATTAGAACGTAAAGTTTTAGGTTATACAC
AACTACGTGAAGGTCCAAACAAACCAAGATTAATAGCATTACCAGTACCTTTTGCAGATG
CTATTAAACTATTCTTAAAAGAGCAAGTAAAACCTTTTAGATCAGCAAAGATACCATTCA
TTTTATCACCTATTATTGGATTAACTTTATCTCTTATACTTTGAGCGGTATATCCTCATA
TAAATCCTAGATTTTGATTTCAATTTGGTGTTATTTATTTCTTAGCTGTGTCATCAGTAA
ATGTATACTCTATATTTATATCGGGTTGAAGATCTAATTCAAAATACGCTATATTAGGAG
CTCTACGAGGAGTAGCCCAAACAATCTCTTACGAAGTAAGTATATCATTAATTTTACTAT
CTCCATTAATCATGTTAATAACCACGGATATATCTAAAATAACTATTACTTCTCCTTTTC
CACTAGTAATATTTATATTACCTGTATTCTTAGTATGATTTACAACTAATTTAGCAGAAA
CTAATCGAGCTCCA
>OM_B3_NADH
ATGATTCCTATACTAATATGTTTTACTCATCTATAATTTCAATTATTCTAAGAATAATAC
TAGCACTAATAGCTATGGCTTTCTATACTTTATTAGAACGTAAAGTTTTAGGTTATACAC
AACTACGTGAAGGTCCAAACAAACCAAGATTAATAGCATTACCAGTACCTTTTGCAGATG
CTATTAAACTATTCTTAAAAGAGCAAGTAAAACCTTTTAGATCAGCAAAGATACCATTCA
TTTTATCACCTATTATTGGATTAACTTTATCTCTTATACTTTGAGCGGTATATCCTCATA
TAAATCCTAGATTTTGATTTCAATTTGGTGTTATTTATTTCTTAGCTGTATCATCAGTAA
ATGTATACTCTATATTTATATCGGGTTGAAGATCTAATTCAAAATACGCTATATTAGGAG
CTCTACGAGGAGTAGCCCAAACAATCTCTTACGAAGTAAGTATATCATTAATTTTACTAT
CTCCATTAATCATGTTAATAACCACGGATATATCTAAAATAACTATTACTTCTCCTTTTC
CACTAGTAATATTTATACTACCTGTATTCCTAGTATGATTTACAACTAATTTAGCAGAAA
CTAATCGAGCTCCA
>OM_C3_NADH
ATGATTCCTATACTAATATGTTTTACTCATCTATAATTTCAATTATTCTAAGAATAATAC
TAGCACTAATAGCTATGGCTTTCTATACTTTATTAGAACGTAAAGTTTTAGGTTATACAC
AACTACGTGAAGGTCCAAACAAACCAAGATTAATAGCATTACCAGTACCTTTTGCAGATG
CTATTAAACTATTCTTAAAAGAGCAAGTAAAACCTTTTAGATCAGCAAAGATACCATTCA
TTTTATCACCTATTATTGGATTAACTTTATCTCTTATACTTTGAGCGGTATATCCTCATA
TAAATCCTAGATTTTGATTTCAATTTGGTGTTATTTATTTCTTAGCTGTGTCATCAGTAA
ATGTATACTCTATATTTATATCGGGTTGAAGATCTAATTCAAAATACGCTATATTAGGAG
CTCTACGAGGAGTAGCCCAAACAATCTCTTACGAAGTAAGTATATCATTAATTTTACTAT
CTCCATTAATCATGTTAATAACCACGGATATATCTAAAATAACTATTACTTCTCCTTTTC
CACTAGTAATATTTATATTACCTGTATTCTTAGTATGATTTACAACTAATTTAGCAGAAA
CTAATCGAGCTCCA
>OM_D3_NADH
ATGATTCCTATACTAATATGTTTTACTCATCTATAATTTCAATTATTCTAAGAATAATAC
TAGCACTAATAGCTATGGCTTTCTATACTTTATTAGAACGTAAAGTTTTAGGTTATACAC
AACTACGTGAAGGTCCAAACAAACCAAGATTAATAGCATTACCAGTACCTTTTGCAGATG
CTATTAAACTATTCTTAAAAGAGCAAGTAAAACCTTTTAGATCAGCAAAGATACCATTCA
TTTTATCACCTATTATTGGATTAACTTTATCTCTTATACTTTGAGCGGTATATCCTCATA
TAAATCCTAGATTTTGATTTCAATTTGGTGTTATTTATTTCTTAGCTGTGTCATCAGTAA
ATGTATACTCTATATTTATATCGGGTTGAAGATCTAATTCAAAATACGCTATATTAGGAG
CTCTACGAGGAGTAGCCCAAACAATCTCTTACGAAGTAAGTATATCATTAATTTTACTAT
CTCCATTAATCATGTTAATAACCACGGATATATCTAAAATAACTATTACTTCTCCTTTTC
CACTAGTAATATTTATATTACCTGTATTCTTAGTATGATTTACAACTAATTTAGCAGAAA
CTAATCGAGCTCCA
>OM_E3_NADH
ATGATTCCTATACTAATATGTTTTACTCATCTATAATTTCAATTATTCTAAGAATAATAC
TAGCACTAATAGCTATGGCTTTCTATACTTTATTAGAACGTAAAGTTTTAGGTTATACAC
AACTACGTGAAGGTCCAAACAAACCAAGATTAATAGCATTACCAGTACCTTTTGCAGATG
CTATTAAACTATTCTTAAAAGAGCAAGTAAAACCTTTTAGATCAGCAAAGATACCATTCA
TTTTATCACCTATTATTGGATTAACTTTATCTCTTATACTTTGAGCGGTATATCCTCATA
TAAATCCTAGATTTTGATTTCAATTTGGTGTTATTTATTTCTTAGCTGTATCATCAGTAA
ATGTATACTCTATATTTATATCGGGTTGAAGATCTAATTCAAAATACGCTATATTAGGAG
CTCTACGAGGAGTAGCCCAAACAATCTCTTACGAAGTAAGTATATCATTAATTTTACTAT
CTCCATTAATCATGTTAATAACCACGGATATATCTAAAATAACTATTACTTCTCCTTTTC
CACTAGTAATATTTATACTACCTGTATTCCTAGTATGATTTACAACTAATTTAGCAGAAA
CTAATCGAGCTCCA
>OM_F3_NADH
ATGATTCCTATACTAATATGTTTTACTCATCTATAATTTCAATTATTCTAAGAATAATAC
TAGCACTAATAGCTATGGCTTTCTATACTTTATTAGAACGTAAAGTTTTAGGTTATACAC
AACTACGTGAAGGTCCAAACAAACCAAGATTAATAGCATTACCAGTACCTTTTGCAGATG
CTATTAAACTATTCTTAAAAGAGCAAGTAAAACCTTTTAGATCAGCAAAGATACCATTCA
TTTTATCACCTATTATTGGATTAACTTTATCTCTTATACTTTGAGCGGTATATCCTCATA
TAAATCCTAGATTTTGATTTCAATTTGGTGTTATTTATTTCTTAGCTGTATCATCAGTAA
ATGTATACTCTATATTTATATCGGGTTGAAGATCTAATTCAAAATACGCTATATTAGGAG
CTCTACGAGGAGTAGCCCAAACAATCTCTTACGAAGTAAGTATATCATTAATTTTACTAT
CTCCATTAATCATGTTAATAACCACGGATATATCTAAAATAACTATTACTTCTCCTTTTC
CACTAGTAATATTTATACTACCTGTATTCCTAGTATGATTTACAACTAATTTAGCAGAAA
CTAATCGAGCTCCA
>OM_G3_NADH
ATGATTCCTATACTAATATGTTTTACTCATCTATAATTTCAATTATTCTAAGAATAATAC
TAGCACTAATAGCTATGGCTTTCTATACTTTATTAGAACGTAAAGTTTTAGGTTATACAC
AACTACGTGAAGGTCCAAACAAACCAAGATTAATAGCATTACCAGTACCTTTTGCAGATG
CTATTAAACTATTCTTAAAAGAGCAAGTAAAACCTTTTAGATCAGCAAAGATACCATTCA
TTTTATCACCTATTATTGGATTAACTTTATCTCTTATACTTTGAGCGGTATATCCTCATA
TAAATCCTAGATTTTGATTTCAATTTGGTGTTATTTATTTCTTAGCTGTATCATCAGTAA
ATGTATACTCTATATTTATATCGGGTTGAAGATCTAATTCAAAATACGCTATATTAGGAG
CTCTACGAGGAGTAGCCCAAACAATCTCTTACGAAGTAAGTATATCATTAATTTTACTAT
CTCCATTAATCATGTTAATAACCACGGATATATCTAAAATAACTATTACTTCTCCTTTTC
CACTAGTAATATTTATACTACCTGTATTCCTAGTATGATTTACAACTAATTTAGCAGAAA
CTAATCGAGCTCCA
>OM_H3_NADH
ATGATTCCTATACTAATATGTTTTACTCATCTATAATTTCAATTATTCTAAGAATAATAC
TAGCACTAATAGCTATGGCTTTCTATACTTTATTAGAACGTAAAGTTTTAGGTTATACAC
AACTACGTGAAGGTCCAAACAAACCAAGATTAATAGCATTACCAGTACCTTTTGCAGATG
CTATTAAACTATTCTTAAAAGAGCAAGTAAAACCTTTTAGATCAGCAAAGATACCATTCA
TTTTATCACCTATTATTGGATTAACTTTATCTCTTATACTTTGAGCGGTATATCCTCATA
TAAATCCTAGATTTTGATTTCAATTTGGTGTTATTTATTTCTTAGCTGTATCATCAGTAA
ATGTATACTCTATATTTATATCGGGTTGAAGATCTAATTCAAAATACGCTATATTAGGAG
CTCTACGAGGAGTAGCCCAAACAATCTCTTACGAAGTAAGTATATCATTAATTTTACTAT
CTCCATTAATCATGTTAATAACCACGGATATATCTAAAATAACTATTACTTCTCCTTTTC
CACTAGTAATATTTATACTACCTGTATTCCTAGTATGATTTACAACTAATTTAGCAGAAA
CTAATCGAGCTCCA
>OM_A4_NADH
ATGATTCCTATACTAATATGTTTTACTCATCTATAATTTCAATTATTCTAAGAATAATAC
TAGCACTAATAGCTATGGCTTTCTATACTTTATTAGAACGTAAAGTTTTAGGTTATACAC
AACTACGTGAAGGTCCAAACAAACCAAGATTAATAGCATTACCAGTACCTTTTGCAGATG
CTATTAAACTATTCTTAAAAGAGCAAGTAAAACCTTTTAGATCAGCAAAGATACCATTCA
TTTTATCACCTATTATTGGATTAACTTTATCTCTTATACTTTGAGCGGTATATCCTCATA
TAAATCCTAGATTTTGATTTCAATTTGGTGTTATTTATTTCTTAGCTGTATCATCAGTAA
ATGTATACTCTATATTTATATCGGGTTGAAGATCTAATTCAAAATACGCTATATTAGGAG
CTCTACGAGGAGTAGCCCAAACAATCTCTTACGAAGTAAGTATATCATTAATTTTACTAT
CTCCATTAATCATGTTAATAACCACGGATATATCTAAAATAACTATTACTTCTCCTTTTC
CACTAGTAATATTTATACTACCTGTATTCCTAGTATGATTTACAACTAATTTAGCAGAAA
CTAATCGAGCTCCA
>OM_B4_NADH
ATGATTCCTATACTAATATGTTTTACTCATCTATAATTTCAATTATTCTAAGAATAATAC
TAGCACTAATAGCTATGGCTTTCTATACTTTATTAGAACGTAAAGTTTTAGGTTATACAC
AACTACGTGAAGGTCCAAACAAACCAAGATTAATAGCATTACCAGTACCTTTTGCAGATG
CTATTAAACTATTCTTAAAAGAGCAAGTAAAACCTTTTAGATCAGCAAAGATACCATTCA
TTTTATCACCTATTATTGGATTAACTTTATCTCTTATACTTTGAGCGGTATATCCTCATA
TAAATCCTAGATTTTGATTTCAATTTGGTGTTATTTATTTCTTAGCTGTATCATCAGTAA
ATGTATACTCTATATTTATATCGGGTTGAAGATCTAATTCAAAATACGCTATATTAGGAG
CTCTACGAGGAGTAGCCCAAACAATCTCTTACGAAGTAAGTATATCATTAATTTTACTAT
CTCCATTAATCATGTTAATAACCACGGATATATCTAAAATAACTATTACTTCTCCTTTTC
CACTAGTAATATTTATACTACCTGTATTCCTAGTATGATTTACAACTAATTTAGCAGAAA
CTAATCGAGCTCCA
>OM_C4_NADH
ATGATTCCTATACTAATATGTTTTACTCATCTATAATTTCAATTATTCTAAGAATAATAC
TAGCACTAATAGCTATGGCTTTCTATACTTTATTAGAACGTAAAGTTTTAGGTTATACAC
AACTACGTGAAGGTCCAAACAAACCAAGATTAATAGCATTACCAGTACCTTTTGCAGATG
CTATTAAACTATTCTTAAAAGAGCAAGTAAAACCTTTTAGATCAGCAAAGATACCATTCA
TTTTATCACCTATTATTGGATTAACTTTATCTCTTATACTTTGAGCGGTATATCCTCATA
TAAATCCTAGATTTTGATTTCAATTTGGTGTTATTTATTTCTTAGCTGTATCATCAGTAA
ATGTATACTCTATATTTATATCGGGTTGAAGATCTAATTCAAAATACGCTATATTAGGAG
CTCTACGAGGAGTAGCCCAAACAATCTCTTACGAAGTAAGTATATCATTAATTTTACTAT
CTCCATTAATCATGTTAATAACCACGGATATATCTAAAATAACTATTACTTCTCCTTTTC
CACTAGTAATATTTATACTACCTGTATTCCTAGTATGATTTACAACTAATTTAGCAGAAA
CTAATCGAGCTCCA
>OM_D4_NADH
ATGATTCCTATACTAATATGTTTTACTCATCTATAATTTCAATTATTCTAAGAATAATAC
TAGCACTAATAGCTATGGCTTTCTATACTTTATTAGAACGTAAAGTTTTAGGTTATACAC
AACTACGTGAAGGTCCAAACAAACCAAGATTAATAGCATTACCAGTACCTTTTGCAGATG
CTATTAAACTATTCTTAAAAGAGCAAGTAAAACCTTTTAGATCAGCAAAGATACCATTCA
TTTTATCACCTATTATTGGATTAACTTTATCTCTTATACTTTGAGCGGTATATCCTCATA
TAAATCCTAGATTTTGATTTCAATTTGGTGTTATTTATTTCTTAGCTGTGTCATCAGTAA
ATGTATACTCTATATTTATATCGGGTTGAAGATCTAATTCAAAATACGCTATATTAGGAG
CTCTACGAGGAGTAGCCCAAACAATCTCTTACGAAGTAAGTATATCATTAATTTTACTAT
CTCCATTAATCATGTTAATAACCACGGATATATCTAAAATAACTATTACTTCTCCTTTTC
CACTAGTAATATTTATATTACCTGTATTCTTAGTATGATTTACAACTAATTTAGCAGAAA
CTAATCGAGCTCC-
>OM_E4_NADH
ATGATTCCTATACTAATATGTTTTACTCATCTATAATTTCAATTATTCTAAGAATAATAC
TAGCACTAATAGCTATGGCTTTCTATACTTTATTAGAACGTAAAGTTTTAGGTTATACAC
AACTACGTGAAGGTCCAAACAAACCAAGATTAATAGCATTACCAGTACCTTTTGCAGATG
CTATTAAACTATTCTTAAAAGAGCAAGTAAAACCTTTTAGATCAGCAAAGATACCATTCA
TTTTATCACCTATTATTGGATTAACTTTATCTCTTATACTTTGAGCGGTATATCCTCATA
TAAATCCTAGATTTTGATTTCAATTTGGTGTTATTTATTTCTTAGCTGTATCATCAGTAA
ATGTATACTCTATATTTATATCGGGTTGAAGATCTAATTCAAAATACGCTATATTAGGAG
CTCTACGAGGAGTAGCCCAAACAATCTCTTACGAAGTAAGTATATCATTAATTTTACTAT
CTCCATTAATCATGTTAATAACCACGGATATATCTAAAATAACTATTACTTCTCCTTTTC
CACTAGTAATATTTATACTACCTGTATTCCTAGTATGATTTACAACTAATTTAGCAGAAA
CTAATCGAGCTCCA
>OM_F4_NADH
ATGATTCCTATACTAATATGTTTTACTCATCTATAATTTCAATTATTCTAAGAATAATAC
TAGCACTAATAGCTATGGCTTTCTATACTTTATTAGAACGTAAAGTTTTAGGTTATACAC
AACTACGTGAAGGTCCAAACAAACCAAGATTAATAGCATTACCAGTACCTTTTGCAGATG
CTATTAAACTATTCTTAAAAGAGCAAGTAAAACCTTTTAGATCAGCAAAGATACCATTCA
TTTTATCACCTATTATTGGATTAACTTTATCTCTTATACTTTGAGCGGTATATCCTCATA
TAAATCCTAGATTTTGATTTCAATTTGGTGTTATTTATTTCTTAGCTGTATCATCAGTAA
ATGTATACTCTATATTTATATCGGGTTGAAGATCTAATTCAAAATACGCTATATTAGGAG
CTCTACGAGGAGTAGCCCAAACAATCTCTTACGAAGTAAGTATATCATTAATTTTACTAT
CTCCATTAATCATGTTAATAACCACGGATATATCTAAAATAACTATTACTTCTCCTTTTC
CACTAGTAATATTTATACTACCTGTATTCCTAGTATGATTTACAACTAATTTAGCAGAAA
CTAATCGAGCTCCA
>OM_G4_NADH
ATGATTCCTATACTAATATGTTTTACTCATCTATAATTTCAATTATTCTAAGAATAATAC
TAGCACTAATAGCTATGGCTTTCTATACTTTATTAGAACGTAAAGTTTTAGGTTATACAC
AACTACGTGAAGGTCCAAACAAACCAAGATTAATAGCATTACCAGTACCTTTTGCAGATG
CTATTAAACTATTCTTAAAAGAGCAAGTAAAACCTTTTAGATCAGCAAAGATACCATTCA
TTTTATCACCTATTATTGGATTAACTTTATCTCTTATACTTTGAGCGGTATATCCTCATA
TAAATCCTAGATTTTGATTTCAATTTGGTGTTATTTATTTCTTAGCTGTATCATCAGTAA
ATGTATACTCTATATTTATATCGGGTTGAAGATCTAATTCAAAATACGCTATATTAGGAG
CTCTACGAGGAGTAGCCCAAACAATCTCTTACGAAGTAAGTATATCATTAATTTTACTAT
CTCCATTAATCATGTTAATAACCACGGATATATCTAAAATAACTATTACTTCTCCTTTTC
CACTAGTAATATTTATACTACCTGTATTCCTAGTATGATTTACAACTAATTTAGCAGAAA
CTAATCGAGCTCCA
>OM_H4_NADH
ATGATTCCTATACTAATATGTTTTACTCATCTATAATTTCAATTATTCTAAGAATAATAC
TAGCACTAATAGCTATGGCTTTCTATACTTTATTAGAACGTAAAGTTTTAGGTTATACAC
AACTACGTGAAGGTCCAAACAAACCAAGATTAATAGCATTACCAGTACCTTTTGCAGATG
CTATTAAACTATTCTTAAAAGAGCAAGTAAAACCTTTTAGATCAGCAAAGATACCATTCA
TTTTATCACCTATTATTGGATTAACTTTATCTCTTATACTTTGAGCGGTATATCCTCATA
TAAATCCTAGATTTTGATTTCAATTTGGTGTTATTTATTTCTTAGCTGTATCATCAGTAA
ATGTATACTCTATATTTATATCGGGTTGAAGATCTAATTCAAAATACGCTATATTAGGAG
CTCTACGAGGAGTAGCCCAAACAATCTCTTACGAAGTAAGTATATCATTAATTTTACTAT
CTCCATTAATCATGTTAATAACCACGGATATATCTAAAATAACTATTACTTCTCCTTTTC
CACTAGTAATATTTATACTACCTGTATTCCTAGTATGATTTACAACTAATTTAGCAGAAA
CTAATCGAGCTCCA
>OM_B5_NADH
ATGATTCCTATACTAATATGTTTTACTCATCTATAATTTCAATTATTCTAAGAATAATAC
TAGCACTAATAGCTATGGCTTTCTATACTTTATTAGAACGTAAAGTTTTAGGTTATACAC
AACTACGTGAAGGTCCAAACAAACCAAGATTAATAGCATTACCAGTACCTTTTGCAGATG
CTATTAAACTATTCTTAAAAGAGCAAGTAAAACCTTTTAGATCAGCAAAGATACCATTCA
TTTTATCACCTATTATTGGATTAACTTTATCTCTTATACTTTGAGCGGTATATCCTCATA
TAAATCCTAGATTTTGATTTCAATTTGGTGTTATTTATTTCTTAGCTGTATCATCAGTAA
ATGTATACTCTATATTTATATCGGGTTGAAGATCTAATTCAAAATACGCTATATTAGGAG
CTCTACGAGGAGTAGCCCAAACAATCTCTTACGAAGTAAGTATATCATTAATTTTACTAT
CTCCATTAATCATGTTAATAACCACGGATATATCTAAAATAACTATTACTTCTCCTTTTC
CACTAGTAATATTTATACTACCTGTATTCCTAGTATGATTTACAACTAATTTAGCAGAAA
CTAATCGAGCTCCA
>OM_C5_NADH
ATGATTCCTATACTAATATGTTTTACTCATCTATAATTTCAATTATTCTAAGAATAATAC
TAGCACTAATAGCTATGGCTTTCTATACTTTATTAGAACGTAAAGTTTTAGGTTATACAC
AACTACGTGAAGGTCCAAACAAACCAAGATTAATAGCATTACCAGTACCTTTTGCAGATG
CTATTAAACTATTCTTAAAAGAGCAAGTAAAACCTTTTAGATCAGCAAAGATACCATTCA
TTTTATCACCTATTATTGGATTAACTTTATCTCTTATACTTTGAGCGGTATATCCTCATA
TAAATCCTAGATTTTGATTTCAATTTGGTGTTATTTATTTCTTAGCTGTGTCATCAGTAA
ATGTATACTCTATATTTATATCGGGTTGAAGATCTAATTCAAAATACGCTATATTAGGAG
CTCTACGAGGAGTAGCCCAAACAATCTCTTACGAAGTAAGTATATCATTAATTTTACTAT
CTCCATTAATCATGTTAATAACCACGGATATATCTAAAATAACTATTACTTCTCCTTTTC
CACTAGTAATATTTATATTACCTGTATTCTTAGTATGATTTACAACTAATTTAGCAGAAA
CTAATCGAGCTCCA
>OM_D5_NADH
ATGATTCCTATACTAATATGTTTTACTCATCTATAATTTCAATTATTCTAAGAATAATAC
TAGCACTAATAGCTATGGCTTTCTATACTTTATTAGAACGTAAAGTTTTAGGTTATACAC
AACTACGTGAAGGTCCAAACAAACCAAGATTAATAGCATTACCAGTACCTTTTGCAGATG
CTATTAAACTATTCTTAAAAGAGCAAGTAAAACCTTTTAGATCAGCAAAGATACCATTCA
TTTTATCACCTATTATTGGATTAACTTTATCTCTTATACTTTGAGCGGTATATCCTCATA
TAAATCCTAGATTTTGATTTCAATTTGGTGTTATTTATTTCTTAGCTGTGTCATCAGTAA
ATGTATACTCTATATTTATATCGGGTTGAAGATCTAATTCAAAATACGCTATATTAGGAG
CTCTACGAGGAGTAGCCCAAACAATCTCTTACGAAGTAAGTATATCATTAATTTTACTAT
CTCCATTAATCATGTTAATAACCACGGATATATCTAAAATAACTATTACTTCTCCTTTTC
CACTAGTAATATTTATATTACCTGTATTCTTAGTATGATTTACAACTAATTTAGCAGAAA
CTAATCGAGCTCCA
>OM_E5_NADH
ATGATTCCTATACTAATATGTTTTACTCATCTATAATTTCAATTATTCTAAGAATAATAC
TAGCACTAATAGCTATGGCTTTCTATACTTTATTAGAACGTAAAGTTTTAGGTTATACAC
AACTACGTGAAGGTCCAAACAAACCAAGATTAATAGCATTACCAGTACCTTTTGCAGATG
CTATTAAACTATTCTTAAAAGAGCAAGTAAAACCTTTTAGATCAGCAAAGATACCATTCA
TTTTATCACCTATTATTGGATTAACTTTATCTCTTATACTTTGAGCGGTATATCCTCATA
TAAATCCTAGATTTTGATTTCAATTTGGTGTTATTTATTTCTTAGCTGTATCATCAGTAA
ATGTATACTCTATATTTATATCGGGTTGAAGATCTAATTCAAAATACGCTATATTAGGAG
CTCTACGAGGAGTAGCCCAAACAATCTCTTACGAAGTAAGTATATCATTAATTTTACTAT
CTCCATTAATCATGTTAATAACCACGGATATATCTAAAATAACTATTACTTCTCCTTTTC
CACTAGTAATATTTATACTACCTGTATTCCTAGTATGATTTACAACTAATTTAGCAGAAA
CTAATCGAGCTCCA
>OM_F5_NADH
ATGATTCCTATACTAATATGTTTTACTCATCTATAATTTCAATTATTCTAAGAATAATAC
TAGCACTAATAGCTATGGCTTTCTATACTTTATTAGAACGTAAAGTTCTAGGTTATACAC
AACTACGTGAAGGTCCAAACAAACCAAGATTAATAGCATTACCAGTACCTTTTGCAGATG
CTATTAAACTATTCTTAAAAGAGCAAGTAAAACCTTTTAGATCAGCAAAGATACCATTCA
TTTTATCACCCATTATTGGATTAACTTTATCTCTTATACTTTGAGCGGTATATCCTCATA
TAAATCCTAGATTTTGATTTCAATTTGGTGTTATTTATTTCTTAGCTGTATCATCAGTAA
ATGTATACTCTATATTTATATCGGGTTGAAGATCTAATTCAAAATACGCTATATTAGGAG
CTCTACGAGGAGTAGCCCAAACAATCTCTTACGAAGTAAGTATATCATTAATTTTACTAT
CTCCATTAATCATGTTAATAACCACGGATATATCTAAAATAACTATTACTTCTCCTTTTC
CACTAGTAATATTTATATTACCTGTATTCCTAGTATGATTTACAACTAATTTAGCAGAAA
CTAATCGAGCTCCA
>OM_G5_NADH
ATGATTCCTATACTAATATGTTTTACTCATCTATAATTTCAATTATTCTAAGAATAATAC
TAGCACTAATAGCTATGGCTTTCTATACTTTATTAGAACGTAAAGTTTTAGGTTATACAC
AACTACGTGAAGGTCCAAACAAACCAAGATTAATAGCATTACCAGTACCTTTTGCAGATG
CTATTAAACTATTCTTAAAAGAGCAAGTAAAACCTTTTAGATCAGCAAAGATACCATTCA
TTTTATCACCTATTATTGGATTAACTTTATCTCTTATACTTTGAGCGGTATATCCTCATA
TAAATCCTAGATTTTGATTTCAATTTGGTGTTATTTATTTCTTAGCTGTATCATCAGTAA
ATGTATACTCTATATTTATATCGGGTTGAAGATCTAATTCAAAATACGCTATATTAGGAG
CTCTACGAGGAGTAGCCCAAACAATCTCTTACGAAGTAAGTATATCATTAATTTTACTAT
CTCCATTAATCATGTTAATAACCACGGATATATCTAAAATAACTATTACTTCTCCTTTTC
CACTAGTAATATTTATACTACCTGTATTCCTAGTATGATTTACAACTAATTTAGCAGAAA
CTAATCGAGCTCCA
>OM_H5_NADH
ATGATTCCTATACTAATATGTTTTACTCATCTATAATTTCAATTATTCTAAGAATAATAC
TAGCACTAATAGCTATGGCTTTCTATACTTTATTAGAACGTAAAGTTTTAGGTTATACAC
AACTACGTGAAGGTCCAAACAAACCAAGATTAATAGCATTACCAGTACCTTTTGCAGATG
CTATTAAACTATTCTTAAAAGAGCAAGTAAAACCTTTTAGATCAGCAAAGATACCATTCA
TTTTATCACCTATTATTGGATTAACTTTATCTCTTATACTTTGAGCGGTATATCCTCATA
TAAATCCTAGATTTTGATTTCAATTTGGTGTTATTTATTTCTTAGCTGTATCATCAGTAA
ATGTATACTCTATATTTATATCGGGTTGAAGATCTAATTCAAAATACGCTATATTAGGAG
CTCTACGAGGAGTAGCCCAAACAATCTCTTACGAAGTAAGTATATCATTAATTTTACTAT
CTCCATTAATCATGTTAATAACCACGGATATATCTAAAATAACTATTACTTCTCCTTTTC
CACTAGTAATATTTATACTACCTGTATTCCTAGTATGATTTACAACTAATTTAGCAGAAA
CTAATCGAGCTCCA
>OM_A6_NADH
ATGATTCCTATACTAATATGTTTTACTCATCTATAATTTCAATTATTCTAAGAATAATAC
TAGCACTAATAGCTATGGCTTTCTATACTTTATTAGAACGTAAAGTTTTAGGTTATACAC
AACTACGTGAAGGTCCAAACAAACCAAGATTAATAGCATTACCAGTACCTTTTGCAGATG
CTATTAAACTATTCTTAAAAGAGCAAGTAAAACCTTTTAGATCAGCAAAGATACCATTCA
TTTTATCACCTATTATTGGATTAACTTTATCTCTTATACTTTGAGCGGTATATCCTCATA
TAAATCCTAGATTTTGATTTCAATTTGGTGTTATTTATTTCTTAGCTGTATCATCAGTAA
ATGTATACTCTATATTTATATCGGGTTGAAGATCTAATTCAAAATACGCTATATTAGGAG
CTCTACGAGGAGTAGCCCAAACAATCTCTTACGAAGTAAGTATATCATTAATTTTACTAT
CTCCATTAATCATGTTAATAACCACGGATATATCTAAAATAACTATTACTTCTCCTTTTC
CACTAGTAATATTTATACTACCTGTATTCCTAGTATGATTTACAACTAATTTAGCAGAAA
CTAATCGAGCTCCA
>OM_B6_NADH
ATGATTCCTATACTAATATGTTTTACTCATCTATAATTTCAATTATTCTAAGAATAATAC
TAGCACTAATAGCTATGGCTTTCTATACTTTATTAGAACGTAAAGTTTTAGGTTATACAC
AACTACGTGAAGGTCCAAACAAACCAAGATTAATAGCATTACCAGTACCTTTTGCAGATG
CTATTAAACTATTCTTAAAAGAGCAAGTAAAACCTTTTAGATCAGCAAAGATACCATTCA
TTTTATCACCTATTATTGGATTAACTTTATCTCTTATACTTTGAGCGGTATATCCTCATA
TAAATCCTAGATTTTGATTTCAATTTGGTGTTATTTATTTCTTAGCTGTATCATCAGTAA
ATGTATACTCTATATTTATATCGGGTTGAAGATCTAATTCAAAATACGCTATATTAGGAG
CTCTACGAGGAGTAGCCCAAACAATCTCTTACGAAGTAAGTATATCATTAATTTTACTAT
CTCCATTAATCATGTTAATAACCACGGATATATCTAAAATAACTATTACTTCTCCTTTTC
CACTAGTAATATTTATACTACCTGTATTCCTAGTATGATTTACAACTAATTTAGCAGAAA
CTAATCGAGCTCCA
>OM_C6_NADH
ATGATTCCTATACTAATATGTTTTACTCATCTATAATTTCAATTATTCTAAGAATAATAC
TAGCACTAATAGCTATGGCTTTCTATACTTTATTAGAACGTAAAGTTTTAGGTTATACAC
AACTACGTGAAGGTCCAAACAAACCAAGATTAATAGCATTACCAGTACCTTTTGCAGATG
CTATTAAACTATTCTTAAAAGAGCAAGTAAAACCTTTTAGATCAGCAAAGATACCATTCA
TTTTATCACCTATTATTGGATTAACTTTATCTCTTATACTTTGAGCGGTATATCCTCATA
TAAATCCTAGATTTTGATTTCAATTTGGTGTTATTTATTTCTTAGCTGTATCATCAGTAA
ATGTATACTCTATATTTATATCGGGTTGAAGATCTAATTCAAAATACGCTATATTAGGAG
CTCTACGAGGAGTAGCCCAAACAATCTCTTACGAAGTAAGTATATCATTAATTTTACTAT
CTCCATTAATCATGTTAATAACCACGGATATATCTAAAATAACTATTACTTCTCCTTTTC
CACTAGTAATATTTATACTACCTGTATTCCTAGTATGATTTACAACTAATTTAGCAGAAA
CTAATCGAGCTCCA
>OM_D6_NADH
ATGATTCCTATACTAATATGTTTTACTCATCTATAATTTCAATTATTCTAAGAATAATAC
TAGCACTAATAGCTATGGCTTTCTATACTTTATTAGAACGTAAAGTTTTAGGTTATACAC
AACTACGTGAAGGTCCAAACAAACCAAGATTAATAGCATTACCAGTACCTTTTGCAGATG
CTATTAAACTATTCTTAAAAGAGCAAGTAAAACCTTTTAGATCAGCAAAGATACCATTCA
TTTTATCACCTATTATTGGATTAACTTTATCTCTTATACTTTGAGCGGTATATCCTCATA
TAAATCCTAGATTTTGATTTCAATTTGGTGTTATTTATTTCTTAGCTGTGTCATCAGTAA
ATGTATACTCTATATTTATATCGGGTTGAAGATCTAATTCAAAATACGCTATATTAGGAG
CTCTACGAGGAGTAGCCCAAACAATCTCTTACGAAGTAAGTATATCATTAATTTTACTAT
CTCCATTAATCATGTTAATAACCACGGATATATCTAAAATAACTATTACTTCTCCTTTTC
CACTAGTAATATTTATATTACCTGTATTCTTAGTATGATTTACAACTAATTTAGCAGAAA
CTAATCGAGCTCCA
>OM_E6_NADH
ATGATTCCTATACTAATATGTTTTACTCATCTATAATTTCAATTATTCTAAGAATAATAC
TAGCACTAATAGCTATGGCTTTCTATACTTTATTAGAACGTAAAGTTTTAGGTTATACAC
AACTACGTGAAGGTCCAAACAAACCAAGATTAATAGCATTACCAGTACCTTTTGCAGATG
CTATTAAACTATTCTTAAAAGAGCAAGTAAAACCTTTTAGATCAGCAAAGATACCATTCA
TTTTATCACCTATTATTGGATTAACTTTATCTCTTATACTTTGAGCGGTATATCCTCATA
TAAATCCTAGATTTTGATTTCAATTTGGTGTTATTTATTTCTTAGCTGTATCATCAGTAA
ATGTATACTCTATATTTATATCGGGTTGAAGATCTAATTCAAAATACGCTATATTAGGAG
CTCTACGAGGAGTAGCCCAAACAATCTCTTACGAAGTAAGTATATCATTAATTTTACTAT
CTCCATTAATCATGTTAATAACCACGGATATATCTAAAATAACTATTACTTCTCCTTTTC
CACTAGTAATATTTATACTACCTGTATTCCTAGTATGATTTACAACTAATTTAGCAGAAA
CTAATCGAGCTCCA
>OM_F6_NADH
ATGATTCCTATACTAATATGTTTTACTCATCTATAATTTCAATTATTCTAAGAATAATAC
TAGCACTAATAGCTATGGCTTTCTATACTTTATTAGAACGTAAAGTTCTAGGTTATACAC
AACTACGTGAAGGTCCAAACAAACCAAGATTAATAGCATTACCAGTACCTTTTGCAGATG
CTATTAAACTATTCTTAAAAGAGCAAGTAAAACCTTTTAGATCAGCAAAGATACCATTCA
TTTTATCACCCATTATTGGATTAACTTTATCTCTTATACTTTGAGCGGTATATCCTCATA
TAAATCCTAGATTTTGATTTCAATTTGGTGTTATTTATTTCTTAGCTGTATCATCAGTAA
ATGTATACTCTATATTTATATCGGGTTGAAGATCTAATTCAAAATACGCTATATTAGGAG
CTCTACGAGGAGTAGCCCAAACAATCTCTTACGAAGTAAGTATATCATTAATTTTACTAT
CTCCATTAATCATGTTAATAACCACGGATATATCTAAAATAACTATTACTTCTCCTTTTC
CACTAGTAATATTTATATTACCTGTATTCCTAGTATGATTTACAACTAATTTAGCAGAAA
CTAATCGAGCTCCT
>OM_G6_NADH
ATGATTCCTATACTAATATGTTTTACTCATCTATAATTTCAATTATTCTAAGAATAATAC
TAGCACTAATAGCTATGGCTTTCTATACTTTATTAGAACGTAAAGTTTTAGGTTATACAC
AACTACGTGAAGGTCCAAACAAACCAAGATTAATAGCATTACCAGTACCTTTTGCAGATG
CTATTAAACTATTCTTAAAAGAGCAAGTAAAACCTTTTAGATCAGCAAAGATACCATTCA
TTTTATCACCTATTATTGGATTAACTTTATCTCTTATACTTTGAGCGGTATATCCTCATA
TAAATCCTAGATTTTGATTTCAATTTGGTGTTATTTATTTCTTAGCTGTATCATCAGTAA
ATGTATACTCTATATTTATATCGGGTTGAAGATCTAATTCAAAATACGCTATATTAGGAG
CTCTACGAGGAGTAGCCCAAACAATCTCTTACGAAGTAAGTATATCATTAATTTTACTAT
CTCCATTAATCATGTTAATAACCACGGATATATCTAAAATAACTATTACTTCTCCTTTTC
CACTAGTAATATTTATACTACCTGTATTCCTAGTATGATTTACAACTAATTTAGCAGAAA
CTAATCGAGCTCCA
>OM_H6_NADH
ATGATTCCTATACTAATATGTTTTACTCATCTATAATTTCAATTATTCTAAGAATAATAC
TAGCACTAATAGCTATGGCTTTCTATACTTTATTAGAACGTAAAGTTTTAGGTTATACAC
AACTACGTGAAGGTCCAAACAAACCAAGATTAATAGCATTACCAGTACCTTTTGCAGATG
CTATTAAACTATTCTTAAAAGAGCAAGTAAAACCTTTTAGATCAGCAAAGATACCATTCA
TTTTATCACCTATTATTGGATTAACTTTATCTCTTATACTTTGAGCGGTATATCCTCATA
TAAATCCTAGATTTTGATTTCAATTTGGTGTTATTTATTTCTTAGCTGTATCATCAGTAA
ATGTATACTCTATATTTATATCGGGTTGAAGATCTAATTCAAAATACGCTATATTAGGAG
CTCTACGAGGAGTAGCCCAAACAATCTCTTACGAAGTAAGTATATCATTAATTTTACTAT
CTCCATTAATCATGTTAATAACCACGGATATATCTAAAATAACTATTACTTCTCCTTTTC
CACTAGTAATATTTATACTACCTGTATTCCTAGTATGATTTACAACTAATTTAGCAGAAA
CTAATCGAGCTCCT
>OM_B7_NADH
ATGATTCCTATACTAATATGTTTTACTCATCTATAATTTCAATTATTCTAAGAATAATAC
TAGCACTAATAGCTATGGCTTTCTATACTTTATTAGAACGTAAAGTTTTAGGTTATACAC
AACTACGTGAAGGTCCAAACAAACCAAGATTAATAGCATTACCAGTACCTTTTGCAGATG
CTATTAAACTATTCTTAAAAGAGCAAGTAAAACCTTTTAGATCAGCAAAGATACCATTCA
TTTTATCACCTATTATTGGATTAACTTTATCTCTTATACTTTGAGCGGTATATCCTCATA
TAAATCCTAGATTTTGATTTCAATTTGGTGTTATTTATTTCTTAGCTGTATCATCAGTAA
ATGTATACTCTATATTTATATCGGGTTGAAGATCTAATTCAAAATACGCTATATTAGGAG
CTCTACGAGGAGTAGCCCAAACAATCTCTTACGAAGTAAGTATATCATTAATTTTACTAT
CTCCATTAATCATGTTAATAACCACGGATATATCTAAAATAACTATTACTTCTCCTTTTC
CACTAGTAATATTTATACTACCTGTATTCCTAGTATGATTTACAACTAATTTAGCAGAAA
CTAATCGAGCTCCA
>OM_C7_NADH
ATGATTCCTATACTAATATGTTTTACTCATCTATAATTTCAATTATTCTAAGAATAATAC
TAGCACTAATAGCTATGGCTTTCTATACTTTATTAGAACGTAAAGTTTTAGGTTATACAC
AACTACGTGAAGGTCCAAACAAACCAAGATTAATAGCATTACCAGTACCTTTTGCAGATG
CTATTAAACTATTCTTAAAAGAGCAAGTAAAACCTTTTAGATCAGCAAAGATACCATTCA
TTTTATCACCTATTATTGGATTAACTTTATCTCTTATACTTTGAGCGGTATATCCTCATA
TAAATCCTAGATTTTGATTTCAATTTGGTGTTATTTATTTCTTAGCTGTATCATCAGTAA
ATGTATACTCTATATTTATATCGGGTTGAAGATCTAATTCAAAATACGCTATATTAGGAG
CTCTACGAGGAGTAGCCCAAACAATCTCTTACGAAGTAAGTATATCATTAATTTTACTAT
CTCCATTAATCATGTTAATAACCACGGATATATCTAAAATAACTATTACTTCTCCTTTTC
CACTAGTAATATTTATACTACCTGTATTCCTAGTATGATTTACAACTAATTTAGCAGAAA
CTAATCGAGCTCCA
>OM_D7_NADH
ATGATTCCTATACTAATATGTTTTACTCATCTATAATTTCAATTATTCTAAGAATAATAC
TAGCACTAATAGCTATGGCTTTCTATACTTTATTAGAACGTAAAGTTCTAGGTTATACAC
AACTACGTGAAGGTCCAAACAAACCAAGATTAATAGCATTACCAGTACCTTTTGCAGATG
CTATTAAACTATTCTTAAAAGAGCAAGTAAAACCTTTTAGATCAGCAAAGATACCATTCA
TTTTATCACCCATTATTGGATTAACTTTATCTCTTATACTTTGAGCGGTATATCCTCATA
TAAATCCTAGATTTTGATTTCAATTTGGTGTTATTTATTTCTTAGCTGTATCATCAGTAA
ATGTATACTCTATATTTATATCGGGTTGAAGATCTAATTCAAAATACGCTATATTAGGAG
CTCTACGAGGAGTAGCCCAAACAATCTCTTACGAAGTAAGTATATCATTAATTTTACTAT
CTCCATTAATCATGTTAATAACCACGGATATATCTAAAATAACTATTACTTCTCCTTTTC
CACTAGTAATATTTATATTACCTGTATTCCTAGTATGATTTACAACTAATTTAGCAGAAA
CTAATCGAGCTCCA
>OM_F7_NADH
ATGATTCCTATACTAATATGTTTTACTCATCTATAATTTCAATTATTCTAAGAATAATAC
TAGCACTAATAGCTATGGCTTTCTATACTTTATTAGAACGTAAAGTTTTAGGTTATACAC
AACTACGTGAAGGTCCAAACAAACCAAGATTAATAGCATTACCAGTACCTTTTGCAGATG
CTATTAAACTATTCTTAAAAGAGCAAGTAAAACCTTTTAGATCAGCAAAGATACCATTCA
TTTTATCACCTATTATTGGATTAACTTTATCTCTTATACTTTGAGCGGTATATCCTCATA
TAAATCCTAGATTTTGATTTCAATTTGGTGTTATTTATTTCTTAGCTGTATCATCAGTAA
ATGTATACTCTATATTTATATCGGGTTGAAGATCTAATTCAAAATACGCTATATTAGGAG
CTCTACGAGGAGTAGCCCAAACAATCTCTTACGAAGTAAGTATATCATTAATTTTACTAT
CTCCATTAATCATGTTAATAACCACGGATATATCTAAAATAACTATTACTTCTCCTTTTC
CACTAGTAATATTTATACTACCTGTATTCCTAGTATGATTTACAACTAATTTAGCAGAAA
CTAATCGAGCTCCA
>OM_G7_NADH
ATGATTCCTATACTAATATGTTTTACTCATCTATAATTTCAATTATTCTAAGAATAATAC
TAGCACTAATAGCTATGGCTTTCTATACTTTATTAGAACGTAAAGTTTTAGGTTATACAC
AACTACGTGAAGGTCCAAACAAACCAAGATTAATAGCATTACCAGTACCTTTTGCAGATG
CTATTAAACTATTCTTAAAAGAGCAAGTAAAACCTTTTAGATCAGCAAAGATACCATTCA
TTTTATCACCTATTATTGGATTAACTTTATCTCTTATACTTTGAGCGGTATATCCTCATA
TAAATCCTAGATTTTGATTTCAATTTGGTGTTATTTATTTCTTAGCTGTATCATCAGTAA
ATGTATACTCTATATTTATATCGGGTTGAAGATCTAATTCAAAATACGCTATATTAGGAG
CTCTACGAGGAGTAGCCCAAACAATCTCTTACGAAGTAAGTATATCATTAATTTTACTAT
CTCCATTAATCATGTTAATAACCACGGATATATCTAAAATAACTATTACTTCTCCTTTTC
CACTAGTAATATTTATACTACCTGTATTCCTAGTATGATTTACAACTAATTTAGCAGAAA
CTAATCGAGCTCCA
>OM_H7_NADH
ATGATTCCTATACTAATATGTTTTACTCATCTATAATTTCAATTATTCTAAGAATAATAC
TAGCACTAATAGCTATGGCTTTCTATACTTTATTAGAACGTAAAGTTTTAGGTTATACAC
AACTACGTGAAGGTCCAAACAAACCAAGATTAATAGCATTACCAGTACCTTTTGCAGATG
CTATTAAACTATTCTTAAAAGAGCAAGTAAAACCTTTTAGATCAGCAAAGATACCATTCA
TTTTATCACCTATTATTGGATTAACTTTATCTCTTATACTTTGAGCGGTATATCCTCATA
TAAATCCTAGATTTTGATTTCAATTTGGTGTTATTTATTTCTTAGCTGTATCATCAGTAA
ATGTATACTCTATATTTATATCGGGTTGAAGATCTAATTCAAAATACGCTATATTAGGAG
CTCTACGAGGAGTAGCCCAAACAATCTCTTACGAAGTAAGTATATCATTAATTTTACTAT
CTCCATTAATCATGTTAATAACCACGGATATATCTAAAATAACTATTACTTCTCCTTTTC
CACTAGTAATATTTATACTACCTGTATTCCTAGTATGATTTACAACTAATTTAGCAGAAA
CTAATCGAGCTCCA
>OM_A8_NADH
ATGATTCCTATACTAATATGTTTTACTCATCTATAATTTCAATTATTCTAAGAATAATAC
TAGCACTAATAGCTATGGCTTTCTATACTTTATTAGAACGTAAAGTTTTAGGTTATACAC
AACTACGTGAAGGTCCAAACAAACCAAGATTAATAGCATTACCAGTACCTTTTGCAGATG
CTATTAAACTATTCTTAAAAGAGCAAGTAAAACCTTTTAGATCAGCAAAGATACCATTCA
TTTTATCACCTATTATTGGATTAACTTTATCTCTTATACTTTGAGCGGTATATCCTCATA
TAAATCCTAGATTTTGATTTCAATTTGGTGTTATTTATTTCTTAGCTGTATCATCAGTAA
ATGTATACTCTATATTTATATCGGGTTGAAGATCTAATTCAAAATACGCTATATTAGGAG
CTCTACGAGGAGTAGCCCAAACAATCTCTTACGAAGTAAGTATATCATTAATTTTACTAT
CTCCATTAATCATGTTAATAACCACGGATATATCTAAAATAACTATTACTTCTCCTTTTC
CACTAGTAATATTTATACTACCTGTATTCCTAGTATGATTTACAACTAATTTAGCAGAAA
CTAATCGAGCTCCA
>OM_B8_NADH
ATGATTCCTATACTAATATGTTTTACTCATCTATAATTTCAATTATTCTAAGAATAATAC
TAGCACTAATAGCTATGGCTTTCTATACTTTATTAGAACGTAAAGTTTTAGGTTATACAC
AACTACGTGAAGGTCCAAACAAACCAAGATTAATAGCATTACCAGTACCTTTTGCAGATG
CTATTAAACTATTCTTAAAAGAGCAAGTAAAACCTTTTAGATCAGCAAAGATACCATTCA
TTTTATCACCTATTATTGGATTAACTTTATCTCTTATACTTTGAGCGGTATATCCTCATA
TAAATCCTAGATTTTGATTTCAATTTGGTGTTATTTATTTCTTAGCTGTATCATCAGTAA
ATGTATACTCTATATTTATATCGGGTTGAAGATCTAATTCAAAATACGCTATATTAGGAG
CTCTACGAGGAGTAGCCCAAACAATCTCTTACGAAGTAAGTATATCATTAATTTTACTAT
CTCCATTAATCATGTTAATAACCACGGATATATCTAAAATAACTATTACTTCTCCTTTTC
CACTAGTAATATTTATACTACCTGTATTCCTAGTATGATTTACAACTAATTTAGCAGAAA
CTAATCGAGCTCCA
>OM_C8_NADH
ATGATTCCTATACTAATATGTTTTACTCATCTATAATTTCAATTATTCTAAGAATAATAC
TAGCACTAATAGCTATGGCTTTCTATACTTTATTAGAACGTAAAGTTTTAGGTTATACAC
AACTACGTGAAGGTCCAAACAAACCAAGATTAATAGCATTACCAGTACCTTTTGCAGATG
CTATTAAACTATTCTTAAAAGAGCAAGTAAAACCTTTTAGATCAGCAAAGATACCATTCA
TTTTATCACCTATTATTGGATTAACTTTATCTCTTATACTTTGAGCGGTATATCCTCATA
TAAATCCTAGATTTTGATTTCAATTTGGTGTTATTTATTTCTTAGCTGTATCATCAGTAA
ATGTATACTCTATATTTATATCGGGTTGAAGATCTAATTCAAAATACGCTATATTAGGAG
CTCTACGAGGAGTAGCCCAAACAATCTCTTACGAAGTAAGTATATCATTAATTTTACTAT
CTCCATTAATCATGTTAATAACCACGGATATATCTAAAATAACTATTACTTCTCCTTTTC
CACTAGTAATATTTATACTACCTGTATTCCTAGTATGATTTACAACTAATTTAGCAGAAA
CTAATCGAGCTCCA
>OM_D8_NADH
ATGATTCCTATACTAATATGTTTTACTCATCTATAATTTCAATTATTCTAAGAATAATAC
TAGCACTAATAGCTATGGCTTTCTATACTTTATTAGAACGTAAAGTTTTAGGTTATACAC
AACTACGTGAAGGTCCAAACAAACCAAGATTAATAGCATTACCAGTACCTTTTGCAGATG
CTATTAAACTATTCTTAAAAGAGCAAGTAAAACCTTTTAGATCAGCAAAGATACCATTCA
TTTTATCACCTATTATTGGATTAACTTTATCTCTTATACTTTGAGCGGTATATCCTCATA
TAAATCCTAGATTTTGATTTCAATTTGGTGTTATTTATTTCTTAGCTGTATCATCAGTAA
ATGTATACTCTATATTTATATCGGGTTGAAGATCTAATTCAAAATACGCTATATTAGGAG
CTCTACGAGGAGTAGCCCAAACAATCTCTTACGAAGTAAGTATATCATTAATTTTACTAT
CTCCATTAATCATGTTAATAACCACGGATATATCTAAAATAACTATTACTTCTCCTTTTC
CACTAGTAATATTTATACTACCTGTATTCCTAGTATGATTTACAACTAATTTAGCAGAAA
CTAATCGAGCTCCA
>OM_E8_NADH
ATGATTCCTATACTAATATGTTTTACTCATCTATAATTTCAATTATTCTAAGAATAATAC
TAGCACTAATAGCTATGGCTTTCTATACTTTATTAGAACGTAAAGTTTTAGGTTATACAC
AACTACGTGAAGGTCCAAACAAACCAAGATTAATAGCATTACCAGTACCTTTTGCAGATG
CTATTAAACTATTCTTAAAAGAGCAAGTAAAACCTTTTAGATCAGCAAAGATACCATTCA
TTTTATCACCTATTATTGGATTAACTTTATCTCTTATACTTTGAGCGGTATATCCTCATA
TAAATCCTAGATTTTGATTTCAATTTGGTGTTATTTATTTCTTAGCTGTATCATCAGTAA
ATGTATACTCTATATTTATATCGGGTTGAAGATCTAATTCAAAATACGCTATATTAGGAG
CTCTACGAGGAGTAGCCCAAACAATCTCTTACGAAGTAAGTATATCATTAATTTTACTAT
CTCCATTAATCATGTTAATAACCACGGATATATCTAAAATAACTATTACTTCTCCTTTTC
CACTAGTAATATTTATACTACCTGTATTCCTAGTATGATTTACAACTAATTTAGCAGAAA
CTAATCGAGCTCCA
>OM_F8_NADH
ATGATTCCTATACTAATATGTTTTACTCATCTATAATTTCAATTATTCTAAGAATAATAC
TAGCACTAATAGCTATGGCTTTCTATACTTTATTAGAACGTAAAGTTTTAGGTTATACAC
AACTACGTGAAGGTCCAAACAAACCAAGATTAATAGCATTACCAGTACCTTTTGCAGATG
CTATTAAACTATTCTTAAAAGAGCAAGTAAAACCTTTTAGATCAGCAAAGATACCATTCA
TTTTATCACCTATTATTGGATTAACTTTATCTCTTATACTTTGAGCGGTATATCCTCATA
TAAATCCTAGATTTTGATTTCAATTTGGTGTTATTTATTTCTTAGCTGTATCATCAGTAA
ATGTATACTCTATATTTATATCGGGTTGAAGATCTAATTCAAAATACGCTATATTAGGAG
CTCTACGAGGAGTAGCCCAAACAATCTCTTACGAAGTAAGTATATCATTAATTTTACTAT
CTCCATTAATCATGTTAATAACCACGGATATATCTAAAATAACTATTACTTCTCCTTTTC
CACTAGTAATATTTATACTACCTGTATTCCTAGTATGATTTACAACTAATTTAGCAGAAA
CTAATCGAGCTCCA
>OM_G8_NADH
ATGATTCCTATACTAATATGTTTTACTCATCTATAATTTCAATTATTCTAAGAATAATAC
TAGCACTAATAGCTATGGCTTTCTATACTTTATTAGAACGTAAAGTTTTAGGTTATACAC
AACTACGTGAAGGTCCAAACAAACCAAGATTAATAGCATTACCAGTACCTTTTGCAGATG
CTATTAAACTATTCTTAAAAGAGCAAGTAAAACCTTTTAGATCAGCAAAGATACCATTCA
TTTTATCACCTATTATTGGATTAACTTTATCTCTTATACTTTGAGCGGTATATCCTCATA
TAAATCCTAGATTTTGATTTCAATTTGGTGTTATTTATTTCTTAGCTGTATCATCAGTAA
ATGTATACTCTATATTTATATCGGGTTGAAGATCTAATTCAAAATACGCTATATTAGGAG
CTCTACGAGGAGTAGCCCAAACAATCTCTTACGAAGTAAGTATATCATTAATTTTACTAT
CTCCATTAATCATGTTAATAACCACGGATATATCTAAAATAACTATTACTTCTCCTTTTC
CACTAGTAATATTTATACTACCTGTATTCCTAGTATGATTTACAACTAATTTAGCAGAAA
CTAATCGAGCTCCA
>OM_H8_NADH
ATGATTCCTATACTAATATGTTTTACTCATCTATAATTTCAATTATTCTAAGAATAATAC
TAGCACTAATAGCTATGGCTTTCTATACTTTATTAGAACGTAAAGTTTTAGGTTATACAC
AACTACGTGAAGGTCCAAACAAACCAAGATTAATAGCATTACCAGTACCTTTTGCAGATG
CTATTAAACTATTCTTAAAAGAGCAAGTAAAACCTTTTAGATCAGCAAAGATACCATTCA
TTTTATCACCTATTATTGGATTAACTTTATCTCTTATACTTTGAGCGGTATATCCTCATA
TAAATCCTAGATTTTGATTTCAATTTGGTGTTATTTATTTCTTAGCTGTATCATCAGTAA
ATGTATACTCTATATTTATATCGGGTTGAAGATCTAATTCAAAATACGCTATATTAGGAG
CTCTACGAGGAGTAGCCCAAACAATCTCTTACGAAGTAAGTATATCATTAATTTTACTAT
CTCCATTAATCATGTTAATAACCACGGATATATCTAAAATAACTATTACTTCTCCTTTTC
CACTAGTAATATTTATACTACCTGTATTCCTAGTATGATTTACAACTAATTTAGCAGAAA
CTAATCGAGCTCCA
>OM_A9_NADH
ATGATTCCTATACTAATATGTTTTACTCATCTATAATTTCAATTATTCTAAGAATAATAC
TAGCACTAATAGCTATGGCTTTCTATACTTTATTAGAACGTAAAGTTTTAGGTTATACAC
AACTACGTGAAGGTCCAAACAAACCAAGATTAATAGCATTACCAGTACCTTTTGCAGATG
CTATTAAACTATTCTTAAAAGAGCAAGTAAAACCTTTTAGATCAGCAAAGATACCATTCA
TTTTATCACCTATTATTGGATTAACTTTATCTCTTATACTTTGAGCGGTATATCCTCATA
TAAATCCTAGATTTTGATTTCAATTTGGTGTTATTTATTTCTTAGCTGTATCATCAGTAA
ATGTATACTCTATATTTATATCGGGTTGAAGATCTAATTCAAAATACGCTATATTAGGAG
CTCTACGAGGAGTAGCCCAAACAATCTCTTACGAAGTAAGTATATCATTAATTTTACTAT
CTCCATTAATCATGTTAATAACCACGGATATATCTAAAATAACTATTACTTCTCCTTTTC
CACTAGTAATATTTATACTACCTGTATTCCTAGTATGATTTACAACTAATTTAGCAGAAA
CTAATCGAGCTCCA
>OM_B9_NADH
ATGATTCCTATACTAATATGTTTTACTCATCTATAATTTCAATTATTCTAAGAATAATAC
TAGCACTAATAGCTATGGCTTTCTATACTTTATTAGAACGTAAAGTTTTAGGTTATACAC
AACTACGTGAAGGTCCAAACAAACCAAGATTAATAGCATTACCAGTACCTTTTGCAGATG
CTATTAAACTATTCTTAAAAGAGCAAGTAAAACCTTTTAGATCAGCAAAGATACCATTCA
TTTTATCACCTATTATTGGATTAACTTTATCTCTTATACTTTGAGCGGTATATCCTCATA
TAAATCCTAGATTTTGATTTCAATTTGGTGTTATTTATTTCTTAGCTGTATCATCAGTAA
ATGTATACTCTATATTTATATCGGGTTGAAGATCTAATTCAAAATACGCTATATTAGGAG
CTCTACGAGGAGTAGCCCAAACAATCTCTTACGAAGTAAGTATATCATTAATTTTACTAT
CTCCATTAATCATGTTAATAACCACGGATATATCTAAAATAACTATTACTTCTCCTTTTC
CACTAGTAATATTTATACTACCTGTATTCCTAGTATGATTTACAACTAATTTAGCAGAAA
CTAATCGAGCTCCA
>OM_D9_NADH
ATGATTCCTATACTAATATGTTTTACTCATCTATAATTTCAATTATTCTAAGAATAATAC
TAGCACTAATAGCTATGGCTTTCTATACTTTATTAGAACGTAAAGTTTTAGGTTATACAC
AACTACGTGAAGGTCCAAACAAACCAAGATTAATAGCATTACCAGTACCTTTTGCAGATG
CTATTAAACTATTCTTAAAAGAGCAAGTAAAACCTTTTAGATCAGCAAAGATACCATTCA
TTTTATCACCTATTATTGGATTAACTTTATCTCTTATACTTTGAGCGGTATATCCTCATA
TAAATCCTAGATTTTGATTTCAATTTGGTGTTATTTATTTCTTAGCTGTGTCATCAGTAA
ATGTATACTCTATATTTATATCGGGTTGAAGATCTAATTCAAAATACGCTATATTAGGAG
CTCTACGAGGAGTAGCCCAAACAATCTCTTACGAAGTAAGTATATCATTAATTTTACTAT
CTCCATTAATCATGTTAATAACCACGGATATATCTAAAATAACTATTACTTCTCCTTTTC
CACTAGTAATATTTATATTACCTGTATTCTTAGTATGATTTACAACTAATTTAGCAGAAA
CTAATCGAGCTCCA
>OM_F9_NADH
ATGATTCCTATACTAATATGTTTTACTCATCTATAATTTCAATTATTCTAAGAATAATAC
TAGCACTAATAGCTATGGCTTTCTATACTTTATTAGAACGTAAAGTTTTAGGTTATACAC
AACTACGTGAAGGTCCAAACAAACCAAGATTAATAGCATTACCAGTACCTTTTGCAGATG
CTATTAAACTATTCTTAAAAGAGCAAGTAAAACCTTTTAGATCAGCAAAGATACCATTCA
TTTTATCACCTATTATTGGATTAACTTTATCTCTTATACTTTGAGCGGTATATCCTCATA
TAAATCCTAGATTTTGATTTCAATTTGGTGTTATTTATTTCTTAGCTGTATCATCAGTAA
ATGTATACTCTATATTTATATCGGGTTGAAGATCTAATTCAAAATACGCTATATTAGGAG
CTCTACGAGGAGTAGCCCAAACAATCTCTTACGAAGTAAGTATATCATTAATTTTACTAT
CTCCATTAATCATGTTAATAACCACGGATATATCTAAAATAACTATTACTTCTCCTTTTC
CACTAGTAATATTTATACTACCTGTATTCCTAGTATGATTTACAACTAATTTAGCAGAAA
CTAATCGAGCTCCA
>OM_G9_NADH
ATGATTCCTATACTAATATGTTTTACTCATCTATAATTTCAATTATTCTAAGAATAATAC
TAGCACTAATAGCTATGGCTTTCTATACTTTATTAGAACGTAAAGTTTTAGGTTATACAC
AACTACGTGAAGGTCCAAACAAACCAAGATTAATAGCATTACCAGTACCTTTTGCAGATG
CTATTAAACTATTCTTAAAAGAGCAAGTAAAACCTTTTAGATCAGCAAAGATACCATTCA
TTTTATCACCTATTATTGGATTAACTTTATCTCTTATACTTTGAGCGGTATATCCTCATA
TAAATCCTAGATTTTGATTTCAATTTGGTGTTATTTATTTCTTAGCTGTGTCATCAGTAA
ATGTATACTCTATATTTATATCGGGTTGAAGATCTAATTCAAAATACGCTATATTAGGAG
CTCTACGAGGAGTAGCCCAAACAATCTCTTACGAAGTAAGTATATCATTAATTTTACTAT
CTCCATTAATCATGTTAATAACCACGGATATATCTAAAATAACTATTACTTCTCCTTTTC
CACTAGTAATATTTATATTACCTGTATTCTTAGTATGATTTACAACTAATTTAGCAGAAA
CTAATCGAGCTCCA
>OM_H9_NADH
ATGATTCCTATACTAATATGTTTTACTCATCTATAATTTCAATTATTCTAAGAATAATAC
TAGCACTAATAGCTATGGCTTTCTATACTTTATTAGAACGTAAAGTTTTAGGTTATACAC
AACTACGTGAAGGTCCAAACAAACCAAGATTAATAGCATTACCAGTACCTTTTGCAGATG
CTATTAAACTATTCTTAAAAGAGCAAGTAAAACCTTTTAGATCAGCAAAGATACCATTCA
TTTTATCACCTATTATTGGATTAACTTTATCTCTTATACTTTGAGCGGTATATCCTCATA
TAAATCCTAGATTTTGATTTCAATTTGGTGTTATTTATTTCTTAGCTGTATCATCAGTAA
ATGTATACTCTATATTTATATCGGGTTGAAGATCTAATTCAAAATACGCTATATTAGGAG
CTCTACGAGGAGTAGCCCAAACAATCTCTTACGAAGTAAGTATATCATTAATTTTACTAT
CTCCATTAATCATGTTAATAACCACGGATATATCTAAAATAACTATTACTTCTCCTTTTC
CACTAGTAATATTTATACTACCTGTATTCCTAGTATGATTTACAACTAATTTAGCAGAAA
CTAATCGAGCTCCA
>OM_A10_NADH
ATGATTCCTATACTAATATGTTTTACTCATCTATAATTTCAATTATTCTAAGAATAATAC
TAGCACTAATAGCTATGGCTTTCTATACTTTATTAGAACGTAAAGTTTTAGGTTATACAC
AACTACGTGAAGGTCCAAACAAACCAAGATTAATAGCATTACCAGTACCTTTTGCAGATG
CTATTAAACTATTCTTAAAAGAGCAAGTAAAACCTTTTAGATCAGCAAAGATACCATTCA
TTTTATCACCTATTATTGGATTAACTTTATCTCTTATACTTTGAGCGGTATATCCTCATA
TAAATCCTAGATTTTGATTTCAATTTGGTGTTATTTATTTCTTAGCTGTGTCATCAGTAA
ATGTATACTCTATATTTATATCGGGTTGAAGATCTAATTCAAAATACGCTATATTAGGAG
CTCTACGAGGAGTAGCCCAAACAATCTCTTACGAAGTAAGTATATCATTAATTTTACTAT
CTCCATTAATCATGTTAATAACCACGGATATATCTAAAATAACTATTACTTCTCCTTTTC
CACTAGTAATATTTATATTACCTGTATTCTTAGTATGATTTACAACTAATTTAGCAGAAA
CTAATCGAGCTCCA
>OM_B10_NADH
ATGATTCCTATACTAATATGTTTTACTCATCTATAATTTCAATTATTCTAAGAATAATAC
TAGCACTAATAGCTATGGCTTTCTATACTTTATTAGAACGTAAAGTTTTAGGTTATACAC
AACTACGTGAAGGTCCAAACAAACCAAGATTAATAGCATTACCAGTACCTTTTGCAGATG
CTATTAAACTATTCTTAAAAGAGCAAGTAAAACCTTTTAGATCAGCAAAGATACCATTCA
TTTTATCACCTATTATTGGATTAACTTTATCTCTTATACTTTGAGCGGTATATCCTCATA
TAAATCCTAGATTTTGATTTCAATTTGGTGTTATTTATTTCTTAGCTGTATCATCAGTAA
ATGTATACTCTATATTTATATCGGGTTGAAGATCTAATTCAAAATACGCTATATTAGGAG
CTCTACGAGGAGTAGCCCAAACAATCTCTTACGAAGTAAGTATATCATTAATTTTACTAT
CTCCATTAATCATGTTAATAACCACGGATATATCTAAAATAACTATTACTTCTCCTTTTC
CACTAGTAATATTTATACTACCTGTATTCCTAGTATGATTTACAACTAATTTAGCAGAAA
CTAATCGAGCTCCA
>OM_C10_NADH
ATGATTCCTATACTAATATGTTTTACTCATCTATAATTTCAATTATTCTAAGAATAATAC
TAGCACTAATAGCTATGGCTTTCTATACTTTATTAGAACGTAAAGTTTTAGGTTATACAC
AACTACGTGAAGGTCCAAACAAACCAAGATTAATAGCATTACCAGTACCTTTTGCAGATG
CTATTAAACTATTCTTAAAAGAGCAAGTAAAACCTTTTAGATCAGCAAAGATACCATTCA
TTTTATCACCTATTATTGGATTAACTTTATCTCTTATACTTTGAGCGGTATATCCTCATA
TAAATCCTAGATTTTGATTTCAATTTGGTGTTATTTATTTCTTAGCTGTATCATCAGTAA
ATGTATACTCTATATTTATATCGGGTTGAAGATCTAATTCAAAATACGCTATATTAGGAG
CTCTACGAGGAGTAGCCCAAACAATCTCTTACGAAGTAAGTATATCATTAATTTTACTAT
CTCCATTAATCATGTTAATAACCACGGATATATCTAAAATAACTATTACTTCTCCTTTTC
CACTAGTAATATTTATACTACCTGTATTCCTAGTATGATTTACAACTAATTTAGCAGAAA
CTAATCGAGCTCCA
>OM_D10_NADH
ATGATTCCTATACTAATATGTTTTACTCATCTATAATTTCAATTATTCTAAGAATAATAC
TAGCACTAATAGCTATGGCTTTCTATACTTTATTAGAACGTAAAGTTTTAGGTTATACAC
AACTACGTGAAGGTCCAAACAAACCAAGATTAATAGCATTACCAGTACCTTTTGCAGATG
CTATTAAACTATTCTTAAAAGAGCAAGTAAAACCTTTTAGATCAGCAAAGATACCATTCA
TTTTATCACCTATTATTGGATTAACTTTATCTCTTATACTTTGAGCGGTATATCCTCATA
TAAATCCTAGATTTTGATTTCAATTTGGTGTTATTTATTTCTTAGCTGTATCATCAGTAA
ATGTATACTCTATATTTATATCGGGTTGAAGATCTAATTCAAAATACGCTATATTAGGAG
CTCTACGAGGAGTAGCCCAAACAATCTCTTACGAAGTAAGTATATCATTAATTTTACTAT
CTCCATTAATCATGTTAATAACCACGGATATATCTAAAATAACTATTACTTCTCCTTTTC
CACTAGTAATATTTATACTACCTGTATTCCTAGTATGATTTACAACTAATTTAGCAGAAA
CTAATCGAGCTCCA
>OM_F10_NADH
ATGATTCCTATACTAATATGTTTTACTCATCTATAATTTCAATTATTCTAAGAATAATAC
TAGCACTAATAGCTATGGCTTTCTATACTTTATTAGAACGTAAAGTTTTAGGTTATACAC
AACTACGTGAAGGTCCAAACAAACCAAGATTAATAGCATTACCAGTACCTTTTGCAGATG
CTATTAAACTATTCTTAAAAGAGCAAGTAAAACCTTTTAGATCAGCAAAGATACCATTCA
TTTTATCACCTATTATTGGATTAACTTTATCTCTTATACTTTGAGCGGTATATCCTCATA
TAAATCCTAGATTTTGATTTCAATTTGGTGTTATTTATTTCTTAGCTGTATCATCAGTAA
ATGTATACTCTATATTTATATCGGGTTGAAGATCTAATTCAAAATACGCTATATTAGGAG
CTCTACGAGGAGTAGCCCAAACAATCTCTTACGAAGTAAGTATATCATTAATTTTACTAT
CTCCATTAATCATGTTAATAACCACGGATATATCTAAAATAACTATTACTTCTCCTTTTC
CACTAGTAATATTTATACTACCTGTATTCCTAGTATGATTTACAACTAATTTAGCAGAAA
CTAATCGAGCTCCA
>OM_G10_NADH
ATGATTCCTATACTAATATGTTTTACTCATCTATAATTTCAATTATTCTAAGAATAATAC
TAGCACTAATAGCTATGGCTTTCTATACTTTATTAGAACGTAAAGTTTTAGGTTATACAC
AACTACGTGAAGGTCCAAACAAACCAAGATTAATAGCATTACCAGTACCTTTTGCAGATG
CTATTAAACTATTCTTAAAAGAGCAAGTAAAACCTTTTAGATCAGCAAAGATACCATTCA
TTTTATCACCTATTATTGGATTAACTTTATCTCTTATACTTTGAGCGGTATATCCTCATA
TAAATCCTAGATTTTGATTTCAATTTGGTGTTATTTATTTCTTAGCTGTATCATCAGTAA
ATGTATACTCTATATTTATATCGGGTTGAAGATCTAATTCAAAATACGCTATATTAGGAG
CTCTACGAGGAGTAGCCCAAACAATCTCTTACGAAGTAAGTATATCATTAATTTTACTAT
CTCCATTAATCATGTTAATAACCACGGATATATCTAAAATAACTATTACTTCTCCTTTTC
CACTAGTAATATTTATACTACCTGTATTCCTAGTATGATTTACAACTAATTTAGCAGAAA
CTAATCGAGCTCCA
>OM_A11_NADH
ATGATTCCTATACTAATATGTTTTACTCATCTATAATTTCAATTATTCTAAGAATAATAC
TAGCACTAATAGCTATGGCTTTCTATACTTTATTAGAACGTAAAGTTTTAGGTTATACAC
AACTACGTGAAGGTCCAAACAAACCAAGATTAATAGCATTACCAGTACCTTTTGCAGATG
CTATTAAACTATTCTTAAAAGAGCAAGTAAAACCTTTTAGATCAGCAAAGATACCATTCA
TTTTATCACCTATTATTGGATTAACTTTATCTCTTATACTTTGAGCGGTATATCCTCATA
TAAATCCTAGATTTTGATTTCAATTTGGTGTTATTTATTTCTTAGCTGTATCATCAGTAA
ATGTATACTCTATATTTATATCGGGTTGAAGATCTAATTCAAAATACGCTATATTAGGAG
CTCTACGAGGAGTAGCCCAAACAATCTCTTACGAAGTAAGTATATCATTAATTTTACTAT
CTCCATTAATCATGTTAATAACCACGGATATATCTAAAATAACTATTACTTCTCCTTTTC
CACTAGTAATATTTATACTACCTGTATTCCTAGTATGATTTACAACTAATTTAGCAGAAA
CTAATCGAGCTCCA
>OM_B11_NADH
ATGATTCCTATACTAATATGTTTTACTCATCTATAATTTCAATTATTCTAAGAATAATAC
TAGCACTAATAGCTATGGCTTTCTATACTTTATTAGAACGTAAAGTTTTAGGTTATACAC
AACTACGTGAAGGTCCAAACAAACCAAGATTAATAGCATTACCAGTACCTTTTGCAGATG
CTATTAAACTATTCTTAAAAGAGCAAGTAAAACCTTTTAGATCAGCAAAGATACCATTCA
TTTTATCACCTATTATTGGATTAACTTTATCTCTTATACTTTGAGCGGTATATCCTCATA
TAAATCCTAGATTTTGATTTCAATTTGGTGTTATTTATTTCTTAGCTGTGTCATCAGTAA
ATGTATACTCTATATTTATATCGGGTTGAAGATCTAATTCAAAATACGCTATATTAGGAG
CTCTACGAGGAGTAGCCCAAACAATCTCTTACGAAGTAAGTATATCATTAATTTTACTAT
CTCCATTAATCATGTTAATAACCACGGATATATCTAAAATAACTATTACTTCTCCTTTTC
CACTAGTAATATTTATATTACCTGTATTCTTAGTATGATTTACAACTAATTTAGCAGAAA
CTAATCGAGCTCCA
>OM_C11_NADH
ATGATTCCTATACTAATATGTTTTACTCATCTATAATTTCAATTATTCTAAGAATAATAC
TAGCACTAATAGCTATGGCTTTCTATACTTTATTAGAACGTAAAGTTTTAGGTTATACAC
AACTACGTGAAGGTCCAAACAAACCAAGATTAATAGCATTACCAGTACCTTTTGCAGATG
CTATTAAACTATTCTTAAAAGAGCAAGTAAAACCTTTTAGATCAGCAAAGATACCATTCA
TTTTATCACCTATTATTGGATTAACTTTATCTCTTATACTTTGAGCGGTATATCCTCATA
TAAATCCTAGATTTTGATTTCAATTTGGTGTTATTTATTTCTTAGCTGTGTCATCAGTAA
ATGTATACTCTATATTTATATCGGGTTGAAGATCTAATTCAAAATACGCTATATTAGGAG
CTCTACGAGGAGTAGCCCAAACAATCTCTTACGAAGTAAGTATATCATTAATTTTACTAT
CTCCATTAATCATGTTAATAACCACGGATATATCTAAAATAACTATTACTTCTCCTTTTC
CACTAGTAATATTTATATTACCTGTATTCTTAGTATGATTTACAACTAATTTAGCAGAAA
CTAATCGAGCTCCA
>OM_D11_NADH
ATGATTCCTATACTAATATGTTTTACTCATCTATAATTTCAATTATTCTAAGAATAATAC
TAGCACTAATAGCTATGGCTTTCTATACTTTATTAGAACGTAAAGTTTTAGGTTATACAC
AACTACGTGAAGGTCCAAACAAACCAAGATTAATAGCATTACCAGTACCTTTTGCAGATG
CTATTAAACTATTCTTAAAAGAGCAAGTAAAACCTTTTAGATCAGCAAAGATACCATTCA
TTTTATCACCTATTATTGGATTAACTTTATCTCTTATACTTTGAGCGGTATATCCTCATA
TAAATCCTAGATTTTGATTTCAATTTGGTGTTATTTATTTCTTAGCTGTATCATCAGTAA
ATGTATACTCTATATTTATATCGGGTTGAAGATCTAATTCAAAATACGCTATATTAGGAG
CTCTACGAGGAGTAGCCCAAACAATCTCTTACGAAGTAAGTATATCATTAATTTTACTAT
CTCCATTAATCATGTTAATAACCACGGATATATCTAAAATAACTATTACTTCTCCTTTTC
CACTAGTAATATTTATACTACCTGTATTCCTAGTATGATTTACAACTAATTTAGCAGAAA
CTAATCGAGCTCCA
>OM_E11_NADH
ATGATTCCTATACTAATATGTTTTACTCATCTATAATTTCAATTATTCTAAGAATAATAC
TAGCACTAATAGCTATGGCTTTCTATACTTTATTAGAACGTAAAGTTTTAGGTTATACAC
AACTACGTGAAGGTCCAAACAAACCAAGATTAATAGCATTACCAGTACCTTTTGCAGATG
CTATTAAACTATTCTTAAAAGAGCAAGTAAAACCTTTTAGATCAGCAAAGATACCATTCA
TTTTATCACCTATTATTGGATTAACTTTATCTCTTATACTTTGAGCGGTATATCCTCATA
TAAATCCTAGATTTTGATTTCAATTTGGTGTTATTTATTTCTTAGCTGTATCATCAGTAA
ATGTATACTCTATATTTATATCGGGTTGAAGATCTAATTCAAAATACGCTATATTAGGAG
CTCTACGAGGAGTAGCCCAAACAATCTCTTACGAAGTAAGTATATCATTAATTTTACTAT
CTCCATTAATCATGTTAATAACCACGGATATATCTAAAATAACTATTACTTCTCCTTTTC
CACTAGTAATATTTATACTACCTGTATTCCTAGTATGATTTACAACTAATTTAGCAGAAA
CTAATCGAGCTCCA
>OM_F11_NADH
ATGATTCCTATACTAATATGTTTTACTCATCTATAATTTCAATTATTCTAAGAATAATAC
TAGCACTAATAGCTATGGCTTTCTATACTTTATTAGAACGTAAAGTTTTAGGTTATACAC
AACTACGTGAAGGTCCAAACAAACCAAGATTAATAGCATTACCAGTACCTTTTGCAGATG
CTATTAAACTATTCTTAAAAGAGCAAGTAAAACCTTTTAGATCAGCAAAGATACCATTCA
TTTTATCACCTATTATTGGATTAACTTTATCTCTTATACTTTGAGCGGTATATCCTCATA
TAAATCCTAGATTTTGATTTCAATTTGGTGTTATTTATTTCTTAGCTGTATCATCAGTAA
ATGTATACTCTATATTTATATCGGGTTGAAGATCTAATTCAAAATACGCTATATTAGGAG
CTCTACGAGGAGTAGCCCAAACAATCTCTTACGAAGTAAGTATATCATTAATTTTACTAT
CTCCATTAATCATGTTAATAACCACGGATATATCTAAAATAACTATTACTTCTCCTTTTC
CACTAGTAATATTTATACTACCTGTATTCCTAGTATGATTTACAACTAATTTAGCAGAAA
CTAATCGAGCTCCA
>OM_G11_NADH
ATGATTCCTATACTAATATGTTTTACTCATCTATAATTTCAATTATTCTAAGAATAATAC
TAGCACTAATAGCTATGGCTTTCTATACTTTATTAGAACGTAAAGTTTTAGGTTATACAC
AACTACGTGAAGGTCCAAACAAACCAAGATTAATAGCATTACCAGTACCTTTTGCAGATG
CTATTAAACTATTCTTAAAAGAGCAAGTAAAACCTTTTAGATCAGCAAAGATACCATTCA
TTTTATCACCTATTATTGGATTAACTTTATCTCTTATACTTTGAGCGGTATATCCTCATA
TAAATCCTAGATTTTGATTTCAATTTGGTGTTATTTATTTCTTAGCTGTATCATCAGTAA
ATGTATACTCTATATTTATATCGGGTTGAAGATCTAATTCAAAATACGCTATATTAGGAG
CTCTACGAGGAGTAGCCCAAACAATCTCTTACGAAGTAAGTATATCATTAATTTTACTAT
CTCCATTAATCATGTTAATAACCACGGATATATCTAAAATAACTATTACTTCTCCTTTTC
CACTAGTAATATTTATACTACCTGTATTCCTAGTATGATTTACAACTAATTTAGCAGAAA
CTAATCGAGCTCCA
>OM_H11_NADH
ATGATTCCTATACTAATATGTTTTACTCATCTATAATTTCAATTATTCTAAGAATAATAC
TAGCACTAATAGCTATGGCTTTCTATACTTTATTAGAACGTAAAGTTTTAGGTTATACAC
AACTACGTGAAGGTCCAAACAAACCAAGATTAATAGCATTACCAGTACCTTTTGCAGATG
CTATTAAACTATTCTTAAAAGAGCAAGTAAAACCTTTTAGATCAGCAAAGATACCATTCA
TTTTATCACCTATTATTGGATTAACTTTATCTCTTATACTTTGAGCGGTATATCCTCATA
TAAATCCTAGATTTTGATTTCAATTTGGTGTTATTTATTTCTTAGCTGTATCATCAGTAA
ATGTATACTCTATATTTATATCGGGTTGAAGATCTAATTCAAAATACGCTATATTAGGAG
CTCTACGAGGAGTAGCCCAAACAATCTCTTACGAAGTAAGTATATCATTAATTTTACTAT
CTCCATTAATCATGTTAATAACCACGGATATATCTAAAATAACTATTACTTCTCCTTTTC
CACTAGTAATATTTATACTACCTGTATTCCTAGTATGATTTACAACTAATTTAGCAGAAA
CTAATCGAGCTCCA
>OM_B12_NADH
ATGATTCCTATACTAATATGTTTTACTCATCTATAATTTCAATTATTCTAAGAATAATAC
TAGCACTAATAGCTATGGCTTTCTATACTTTATTAGAACGTAAAGTTTTAGGTTATACAC
AACTACGTGAAGGTCCAAACAAACCAAGATTAATAGCATTACCAGTACCTTTTGCAGATG
CTATTAAACTATTCTTAAAAGAGCAAGTAAAACCTTTTAGATCAGCAAAGATACCATTCA
TTTTATCACCTATTATTGGATTAACTTTATCTCTTATACTTTGAGCGGTATATCCTCATA
TAAATCCTAGATTTTGATTTCAATTTGGTGTTATTTATTTCTTAGCTGTATCATCAGTAA
ATGTATACTCTATATTTATATCGGGTTGAAGATCTAATTCAAAATACGCTATATTAGGAG
CTCTACGAGGAGTAGCCCAAACAATCTCTTACGAAGTAAGTATATCATTAATTTTACTAT
CTCCATTAATCATGTTAATAACCACGGATATATCTAAAATAACTATTACTTCTCCTTTTC
CACTAGTAATATTTATACTACCTGTATTCCTAGTATGATTTACAACTAATTTAGCAGAAA
CTAATCGAGCTCCA
>OM_C12_NADH
ATGATTCCTATACTAATATGTTTTACTCATCTATAATTTCAATTATTCTAAGAATAATAC
TAGCACTAATAGCTATGGCTTTCTATACTTTATTAGAACGTAAAGTTTTAGGTTATACAC
AACTACGTGAAGGTCCAAACAAACCAAGATTAATAGCATTACCAGTACCTTTTGCAGATG
CTATTAAACTATTCTTAAAAGAGCAAGTAAAACCTTTTAGATCAGCAAAGATACCATTCA
TTTTATCACCTATTATTGGATTAACTTTATCTCTTATACTTTGAGCGGTATATCCTCATA
TAAATCCTAGATTTTGATTTCAATTTGGTGTTATTTATTTCTTAGCTGTATCATCAGTAA
ATGTATACTCTATATTTATATCGGGTTGAAGATCTAATTCAAAATACGCTATATTAGGAG
CTCTACGAGGAGTAGCCCAAACAATCTCTTACGAAGTAAGTATATCATTAATTTTACTAT
CTCCATTAATCATGTTAATAACCACGGATATATCTAAAATAACTATTACTTCTCCTTTTC
CACTAGTAATATTTATACTACCTGTATTCCTAGTATGATTTACAACTAATTTAGCAGAAA
CTAATCGAGCTCCA
>OM_D12_NADH
ATGATTCCTATACTAATATGTTTTACTCATCTATAATTTCAATTATTCTAAGAATAATAC
TAGCACTAATAGCTATGGCTTTCTATACTTTATTAGAACGTAAAGTTTTAGGTTATACAC
AACTACGTGAAGGTCCAAACAAACCAAGATTAATAGCATTACCAGTACCTTTTGCAGATG
CTATTAAACTATTCTTAAAAGAGCAAGTAAAACCTTTTAGATCAGCAAAGATACCATTCA
TTTTATCACCTATTATTGGATTAACTTTATCTCTTATACTTTGAGCGGTATATCCTCATA
TAAATCCTAGATTTTGATTTCAATTTGGTGTTATTTATTTCTTAGCTGTATCATCAGTAA
ATGTATACTCTATATTTATATCGGGTTGAAGATCTAATTCAAAATACGCTATATTAGGAG
CTCTACGAGGAGTAGCCCAAACAATCTCTTACGAAGTAAGTATATCATTAATTTTACTAT
CTCCATTAATCATGTTAATAACCACGGATATATCTAAAATAACTATTACTTCTCCTTTTC
CACTAGTAATATTTATACTACCTGTATTCCTAGTATGATTTACAACTAATTTAGCAGAAA
CTAATCGAGCTCCA
>OM_E12_NADH
ATGATTCCTATACTAATATGTTTTACTCATCTATAATTTCAATTATTCTAAGAATAATAC
TAGCACTAATAGCTATGGCTTTCTATACTTTATTAGAACGTAAAGTTTTAGGTTATACAC
AACTACGTGAAGGTCCAAACAAACCAAGATTAATAGCATTACCAGTACCTTTTGCAGATG
CTATTAAACTATTCTTAAAAGAGCAAGTAAAACCTTTTAGATCAGCAAAGATACCATTCA
TTTTATCACCTATTATTGGATTAACTTTATCTCTTATACTTTGAGCGGTATATCCTCATA
TAAATCCTAGATTTTGATTTCAATTTGGTGTTATTTATTTCTTAGCTGTATCATCAGTAA
ATGTATACTCTATATTTATATCGGGTTGAAGATCTAATTCAAAATACGCTATATTAGGAG
CTCTACGAGGAGTAGCCCAAACAATCTCTTACGAAGTAAGTATATCATTAATTTTACTAT
CTCCATTAATCATGTTAATAACCACGGATATATCTAAAATAACTATTACTTCTCCTTTTC
CACTAGTAATATTTATACTACCTGTATTCCTAGTATGATTTACAACTAATTTAGCAGAAA
CTAATCGAGCTCCA
>OM_F12_NADH
ATGATTCCTATACTAATATGTTTTACTCATCTATAATTTCAATTATTCTAAGAATAATAC
TAGCACTAATAGCTATGGCTTTCTATACTTTATTAGAACGTAAAGTTTTAGGTTATACAC
AACTACGTGAAGGTCCAAACAAACCAAGATTAATAGCATTACCAGTACCTTTTGCAGATG
CTATTAAACTATTCTTAAAAGAGCAAGTAAAACCTTTTAGATCAGCAAAGATACCATTCA
TTTTATCACCTATTATTGGATTAACTTTATCTCTTATACTTTGAGCGGTATATCCTCATA
TAAATCCTAGATTTTGATTTCAATTTGGTGTTATTTATTTCTTAGCTGTATCATCAGTAA
ATGTATACTCTATATTTATATCGGGTTGAAGATCTAATTCAAAATACGCTATATTAGGAG
CTCTACGAGGAGTAGCCCAAACAATCTCTTACGAAGTAAGTATATCATTAATTTTACTAT
CTCCATTAATCATGTTAATAACCACGGATATATCTAAAATAACTATTACTTCTCCTTTTC
CACTAGTAATATTTATACTACCTGTATTCCTAGTATGATTTACAACTAATTTAGCAGAAA
CTAATCGAGCTCCA
>OM_G12_NADH
ATGATTCCTATACTAATATGTTTTACTCATCTATAATTTCAATTATTCTAAGAATAATAC
TAGCACTAATAGCTATGGCTTTCTATACTTTATTAGAACGTAAAGTTTTAGGTTATACAC
AACTACGTGAAGGTCCAAACAAACCAAGATTAATAGCATTACCAGTACCTTTTGCAGATG
CTATTAAACTATTCTTAAAAGAGCAAGTAAAACCTTTTAGATCAGCAAAGATACCATTCA
TTTTATCACCTATTATTGGATTAACTTTATCTCTTATACTTTGAGCGGTATATCCTCATA
TAAATCCTAGATTTTGATTTCAATTTGGTGTTATTTATTTCTTAGCTGTATCATCAGTAA
ATGTATACTCTATATTTATATCGGGTTGAAGATCTAATTCAAAATACGCTATATTAGGAG
CTCTACGAGGAGTAGCCCAAACAATCTCTTACGAAGTAAGTATATCATTAATTTTACTAT
CTCCATTAATCATGTTAATAACCACGGATATATCTAAAATAACTATTACTTCTCCTTTTC
CACTAGTAATATTTATACTACCTGTATTCCTAGTATGATTTACAACTAATTTAGCAGAAA
CTAATCGAGCTCCA
